# Supplementary material for: Global analysis of H3K4me3 and H3K27me3 profiles in glioblastoma stem cells and identification of SLC17A7 as a bivalent tumor suppressor gene
Source: Oncotarget. 2015 Jan 22;6(7):5369–81. doi: 10.18632/oncotarget.3030 (PMC4467155; doi:10.18632/oncotarget.3030)
Supplement: Supplementary file 2 [file oncotarget-06-5369-s002.xls]

## Sheet: TableS4_8GSCs_morethan4_K4posit
Supplementary Table 2. Genes with H3K4me3 marks in more than 4 of 8 GSCs.
GSCs				G179	SN143	SN175	SN179	SN186	SN187	SN201	SN207
Gene Name	Seqminer cluster1-3	Number of GSCs that containt the marks	found in Astrocyte H3K4me3 data	Peak start positions	Peak start positions	Peak start positions	Peak start positions	Peak start positions	Peak start positions	Peak start positions	Peak start positions	Genbank	Description
A2BP1	#N/A	6	A2BP1	6823000	6800100		7530800		6264800	7041700	6748950	NM_145893	ataxin 2-binding protein 1
AADAT	#N/A	5	AADAT	171000000			171000000	171000000		171000000	171000000	NM_182662	aminoadipate aminotransferase
AAK1	#N/A	8	AAK1	69900000	69900000	69900000	69900000	69900000	69900000	69900000	69900000	NM_014911	AP2 associated kinase 1
AAMP	#N/A	6	AAMP		219000000	219000000	219000000	219000000	219000000		219000000	NM_001087	angio-associated, migratory cell protein
AARS2	#N/A	5	AARS2	44300000	44300000		44300000	44300000			44300000	NM_020745	alanyl-tRNA synthetase 2, mitochondrial (putative)
AARSD1	#N/A	4	AARSD1	41100000	41100000			41100000			41100000	NM_025267	alanyl-tRNA synthetase domain containing 1
ABCA1	#N/A	7	ABCA1	108000000	108000000	108000000	108000000	108000000	108000000		108000000	NM_005502	ATP-binding cassette, sub-family A (ABC1), member 1
ABCA11P	#N/A	4	ABCA11P	466800	467000			467400			467200	NR_002451	ATP-binding cassette, sub-family A (ABC1), member 11 (pseudogene)
ABCF3	ABCF3	8	ABCF3	184000000	184000000	184000000	184000000	184000000	184000000	184000000	184000000	NM_018358	ATP-binding cassette, sub-family F (GCN20), member 3
ABHD10	#N/A	6	ABHD10	112000000	112000000	112000000		112000000	112000000	112000000		NM_018394	abhydrolase domain containing 10
ABHD13	ABHD13	4	ABHD13	109000000	109000000			109000000			109000000	NM_032859	abhydrolase domain containing 13
ABI1	#N/A	6	ABI1	27200000	27100000	27100000		27100000	27100000		27100000	NM_005470	abl-interactor 1
ABL1	ABL1	7	ABL1	134000000	134000000	134000000	134000000	134000000	134000000		134000000	NM_005157	c-abl oncogene 1, receptor tyrosine kinase
ABLIM2	#N/A	7	ABLIM2	8160800	8160000	7963800		8160400	8160200	7977800	8124800	NM_001130088	actin binding LIM protein family, member 2
ABR	#N/A	7	ABR	1079100	1047100	1082800		1082800	1082400	1012200	1025267	NM_021962	active BCR-related gene
ABT1	ABT1	7	ABT1	26600000	26600000	26600000	26600000	26600000	26600000		26600000	NM_013375	activator of basal transcription 1
ACACA	#N/A	6	ACACA	35700000	35700000		35700000	35700000	35700000		35700000	NM_198839	acetyl-CoA carboxylase alpha
ACACB	#N/A	5	ACACB	110000000	110000000	110000000	110000000				110000000	NM_001093	acetyl-CoA carboxylase beta
ACAD9	ACAD9	6	ACAD9	129000000	129000000	129000000		129000000	129000000		129000000	NM_014049	acyl-CoA dehydrogenase family, member 9
ACAP2	#N/A	6	ACAP2	195000000	195000000		195000000	195000000		195000000	195000000	NM_012287	ArfGAP with coiled-coil, ankyrin repeat and PH domains 2
ACAT2	ACAT2	6	ACAT2	160000000	160000000	160000000	160000000			160000000	160000000	NM_005891	acetyl-CoA acetyltransferase 2
ACBD5	#N/A	4	ACBD5	27500000	27500000			27500000			27500000	NM_001042473	acyl-CoA binding domain containing 5
ACD	ACD	5	ACD	67700000		67700000		67700000	67700000		67700000	NM_022914	adrenocortical dysplasia homolog (mouse)
ACE	#N/A	4	ACE	61600000		61600000		61600000	61600000			NM_152830	angiotensin I converting enzyme (peptidyl-dipeptidase A) 1
ACIN1	#N/A	5	ACIN1	23600000	23600000	23600000	23600000				23600000	NM_001164814	apoptotic chromatin condensation inducer 1
ACN9	#N/A	5	ACN9	96700000	96800000	96700000	96700000	96700000				NM_020186	ACN9 homolog (S. cerevisiae)
ACOT8	#N/A	4	ACOT8	44500000				44500000	44500000	44500000		NM_005469	acyl-CoA thioesterase 8
ACOX3	#N/A	5	ACOX3	8435800	8436000	8436000			8438200		8435700	NM_003501	acyl-CoA oxidase 3, pristanoyl
ACP1	ACP1	7	ACP1	264000	264400	264400	264400	263800	265000		264000	NM_001040649	acid phosphatase 1, soluble
ACSL3	ACSL3	6	ACSL3	224000000	224000000	224000000	224000000	224000000			224000000	NM_203372	acyl-CoA synthetase long-chain family member 3
ACTB	#N/A	8	ACTB	5577400	5577800	5569200	5568900	5569200	5568600	5568600	5577800	NM_001101	actin, beta
ACTBL2	#N/A	5	ACTBL2	56900000	56900000	56900000	56900000				56900000	NM_001017992	actin, beta-like 2
ACTG1	ACTG1	8	ACTG1	79500000	79500000	79500000	79500000	79500000	79500000	79500000	79500000	NM_001614	actin, gamma 1
ACTN1	#N/A	8	ACTN1	69400000	69400000	69400000	69400000	69400000	69400000	69400000	69400000	NM_001130004	actinin, alpha 1
ACTN4	ACTN4	8	ACTN4	39100000	39100000	39100000	39100000	39100000	39100000	39100000	39100000	NM_004924	actinin, alpha 4
ACTR2	ACTR2	7	ACTR2	65500000	65500000	65500000	65500000	65500000	65500000		65500000	NM_005722	ARP2 actin-related protein 2 homolog (yeast)
ACTR3	ACTR3	7	ACTR3	115000000	115000000	115000000	115000000	115000000	115000000		115000000	NM_005721	ARP3 actin-related protein 3 homolog (yeast)
ACTR3B	#N/A	5	ACTR3B		153000000		153000000	152000000		153000000	153000000	NM_001040135	ARP3 actin-related protein 3 homolog B (yeast)
ACTR6	ACTR6	7	ACTR6	101000000	101000000		101000000	101000000	101000000	101000000	101000000	NM_022496	ARP6 actin-related protein 6 homolog (yeast)
ACTR8	#N/A	6	ACTR8	53900000	53900000	53900000		53900000	53900000		53900000	NM_022899	ARP8 actin-related protein 8 homolog (yeast)
ACVR1	#N/A	6	ACVR1	159000000	159000000	159000000	159000000		159000000		159000000	NM_001111067	activin A receptor, type I
ADAM10	#N/A	7	ADAM10	59000000	59000000	59000000	59000000	59000000	59000000		59000000	NM_001110	ADAM metallopeptidase domain 10
ADAM15	ADAM15	7	ADAM15	155000000	155000000	155000000	155000000	155000000	155000000		155000000	NM_207191	ADAM metallopeptidase domain 15
ADAM17	#N/A	8	ADAM17	9695500	9694600	9695133	9695133	9695000	9695600	9695000	9695000	NM_003183	ADAM metallopeptidase domain 17
ADAM19	#N/A	7	ADAM19	157000000	157000000	157000000	157000000	157000000		157000000	157000000	NM_033274	ADAM metallopeptidase domain 19 (meltrin beta)
ADAM23	ADAM23	4	ADAM23	207000000	207000000		207000000				207000000	NM_003812	ADAM metallopeptidase domain 23
ADAMTS10	#N/A	6	ADAMTS10	8665400	8671067		8674600	8674600	8674800		8674200	NM_030957	ADAM metallopeptidase with thrombospondin type 1 motif, 10
ADAMTS15	#N/A	5	ADAMTS15	130000000			130000000	130000000		130000000	130000000	NM_139055	ADAM metallopeptidase with thrombospondin type 1 motif, 15
ADAMTS9	#N/A	8	ADAMTS9	64600000	64700000	64700000	64700000	64700000	64600000	64700000	64500000	NM_182920	ADAM metallopeptidase with thrombospondin type 1 motif, 9
ADAMTSL3	#N/A	4	ADAMTSL3		84700000		84700000	84700000			84700000	NM_207517	ADAMTS-like 3
ADCK2	#N/A	7	ADCK2	140000000	140000000	140000000	140000000	140000000	140000000		140000000	NM_052853	aarF domain containing kinase 2
ADK	ADK	7	ADK	75900000	75900000	76200000	76200000		75900000	76400000	76400000	NM_001123	adenosine kinase
ADO	#N/A	5	ADO	64600000	64600000			64600000	64600000		64600000	NM_032804	2-aminoethanethiol (cysteamine) dioxygenase
ADRA1A	#N/A	4	ADRA1A	26700000	26700000	26700000					26700000	NM_000680	adrenergic, alpha-1A-, receptor
ADRM1	ADRM1	8	ADRM1	60900000	60900000	60900000	60900000	60900000	60900000	60900000	60900000	NM_007002	adhesion regulating molecule 1
ADSL	ADSL	8	ADSL	40700000	40700000	40700000	40700000	40700000	40700000	40700000	40700000	NM_001123378	adenylosuccinate lyase
AEBP2	AEBP2	7	AEBP2	19600000	19600000	19600000	19700000	19600000	19600000		19600000	NM_153207	AE binding protein 2
AFAP1L2	#N/A	4	AFAP1L2	116000000	116000000					116000000	116000000	NM_001001936	actin filament associated protein 1-like 2
AFF1	AFF1	7	AFF1	87900000	87900000	87900000	87900000	87900000		87900000	87900000	NM_005935	AF4/FMR2 family, member 1
AFTPH	AFTPH	8	AFTPH	64800000	64800000	64800000	64800000	64800000	64800000	64800000	64800000	NM_203437	aftiphilin
AGAP3	AGAP3	8	AGAP3	151000000	151000000	151000000	151000000	151000000	151000000	151000000	151000000	NM_001042535	ArfGAP with GTPase domain, ankyrin repeat and PH domain 3
AGBL3	AGBL3	6	AGBL3	135000000	135000000	135000000	135000000	135000000			135000000	NM_178563	ATP/GTP binding protein-like 3
AGBL4	#N/A	7	AGBL4	49900000	49600000	49400000	49900000	49200000	49200000		49200000	NM_032785	ATP/GTP binding protein-like 4
AGFG2	AGFG2	7	AGFG2	100000000	100000000	100000000	100000000	100000000	100000000		100000000	NM_006076	ArfGAP with FG repeats 2
AGPAT9	#N/A	6	AGPAT9	84500000	84500000	84500000	84500000			84500000	84500000	NM_032717	1-acylglycerol-3-phosphate O-acyltransferase 9
AGPHD1	#N/A	4	AGPHD1	78800000	78800000				78800000		78800000	NM_001013619	aminoglycoside phosphotransferase domain containing 1
AGTPBP1	#N/A	4	AGTPBP1	88400000	88400000		88400000				88400000	NM_015239	ATP/GTP binding protein 1
AHCTF1	#N/A	7	AHCTF1	247000000	247000000	247000000	247000000	247000000		247000000	247000000	NM_015446	AT hook containing transcription factor 1
AHCYL1	AHCYL1	5	AHCYL1	111000000	111000000		111000000		111000000		111000000	NM_006621	adenosylhomocysteinase-like 1
AHNAK	#N/A	6	AHNAK	62300000	62300000		62300000	62300000		62300000	62300000	NM_001620	AHNAK nucleoprotein
AHR	AHR	7	AHR	17300000	17300000	17300000	17300000	17300000		17300000	17300000	NM_001621	aryl hydrocarbon receptor
AHSA1	AHSA1	7	AHSA1	77900000	77900000	77900000	77900000	77900000	77900000		77900000	NM_012111	AHA1, activator of heat shock 90kDa protein ATPase homolog 1 (yeast)
AIMP1	AIMP1	7	AIMP1	107000000	107000000		107000000	107000000	107000000	107000000	107000000	NM_001142416	aminoacyl tRNA synthetase complex-interacting multifunctional protein 1
AIMP2	AIMP2	5	AIMP2	6048000	6047600	6049000	6053800	6048400				NM_006303	aminoacyl tRNA synthetase complex-interacting multifunctional protein 2
AJAP1	#N/A	4	AJAP1	4707000	4969200		4969200			5091000		NM_018836	adherens junctions associated protein 1
AK2	#N/A	6	AK2	33500000	33500000		33500000	33500000	33500000		33500000	NM_001625	adenylate kinase 2
AKAP10	#N/A	6	AKAP10	19900000	19900000		19900000	19900000	19900000		19900000	NM_007202	A kinase (PRKA) anchor protein 10
AKAP12	#N/A	7	AKAP12	152000000	152000000		152000000	152000000	152000000	152000000	152000000	NM_144497	A kinase (PRKA) anchor protein 12
AKAP13	#N/A	6	AKAP13	85900000	85900000		86000000	85900000	85900000	85900000		NM_006738	A kinase (PRKA) anchor protein 13
AKAP2	AKAP2	5	AKAP2				113000000	113000000	113000000	113000000	113000000	NM_001004065
AKAP8	#N/A	8	AKAP8	15500000	15500000	15500000	15500000	15500000	15500000	15500000	15500000	NM_005858	A kinase (PRKA) anchor protein 8
AKAP8L	AKAP8L	8	AKAP8L	15500000	15500000	15500000	15500000	15500000	15500000	15500000	15500000	NM_014371	A kinase (PRKA) anchor protein 8-like
AKR1B1	#N/A	7	AKR1B1	134000000	134000000	134000000	134000000	134000000		134000000	134000000	NM_001628	aldo-keto reductase family 1, member B1 (aldose reductase)
AKT1S1	#N/A	5	AKT1S1	50400000	50400000			50400000	50400000		50400000	NM_032375	AKT1 substrate 1 (proline-rich)
AKT3	#N/A	6	AKT3	244000000	244000000		244000000	244000000	244000000		244000000	NM_005465	v-akt murine thymoma viral oncogene homolog 3 (protein kinase B, gamma)
ALCAM	ALCAM	7	ALCAM	105000000	105000000		105000000	105000000	105000000	105000000	105000000	NM_001627	activated leukocyte cell adhesion molecule
ALDH1B1	ALDH1B1	4	ALDH1B1	38400000	38400000				38400000		38400000	NM_000692	aldehyde dehydrogenase 1 family, member B1
ALDOA	ALDOA	7	ALDOA	30100000	30100000	30100000	30100000	30100000	30100000		30100000	NM_001127617	aldolase A, fructose-bisphosphate
ALG10	#N/A	6	ALG10	34400000	34200000		34300000	34200000		34800000	34300000	NM_032834	asparagine-linked glycosylation 10, alpha-1,2-glucosyltransferase homolog (S. pombe)
ALG10B	ALG10B	6	ALG10B	38600000	38600000	38700000	38200000		38300000		38700000	NM_001013620	asparagine-linked glycosylation 10, alpha-1,2-glucosyltransferase homolog B (yeast)
ALG2	#N/A	4	ALG2	102000000				102000000		102000000	102000000	NM_033087	asparagine-linked glycosylation 2, alpha-1,3-mannosyltransferase homolog (S. cerevisiae)
ALG3	#N/A	5	ALG3	184000000	184000000	184000000	184000000				184000000	NM_005787	asparagine-linked glycosylation 3, alpha-1,3- mannosyltransferase homolog (S. cerevisiae)
ALG9	#N/A	4	ALG9	112000000		112000000		112000000		112000000		NM_001077690	asparagine-linked glycosylation 9, alpha-1,2-mannosyltransferase homolog (S. cerevisiae)
ALS2CR4	#N/A	6	ALS2CR4	203000000	203000000		203000000	203000000		203000000	203000000	NM_001044385	amyotrophic lateral sclerosis 2 (juvenile) chromosome region, candidate 4
AMD1	AMD1	7	AMD1	111000000	111000000	111000000	111000000	111000000		111000000	111000000	NM_001033059	adenosylmethionine decarboxylase 1
AMMECR1	#N/A	7	AMMECR1	110000000	110000000	110000000	110000000	110000000		110000000	110000000	NM_001025580	Alport syndrome, mental retardation, midface hypoplasia and elliptocytosis chromosomal region gene 1
AMOT	#N/A	6	AMOT	112000000	112000000	112000000	112000000		112000000		112000000	NM_133265	angiomotin
AMPD2	AMPD2	5	AMPD2	110000000	110000000	110000000	110000000				110000000	NM_004037	adenosine monophosphate deaminase 2
ANAPC1	#N/A	7	ANAPC1	113000000	113000000	113000000	113000000	113000000		113000000	113000000	NM_022662	anaphase promoting complex subunit 1
ANAPC4	ANAPC4	6	ANAPC4	25400000	25400000	25400000	25400000			25400000	25400000	NM_013367	anaphase promoting complex subunit 4
ANAPC5	#N/A	8	ANAPC5	122000000	122000000	122000000	122000000	122000000	122000000	122000000	122000000	NM_016237	anaphase promoting complex subunit 5
ANAPC7	#N/A	8	ANAPC7	111000000	111000000	111000000	111000000	111000000	111000000	111000000	111000000	NM_001137664	anaphase promoting complex subunit 7
ANG	ANG	8	ANG	21200000	21200000	21200000	21200000	21200000	21200000	21200000	21200000	NM_001145	angiogenin, ribonuclease, RNase A family, 5
ANGEL1	#N/A	5	ANGEL1	77300000	77300000		77300000	77300000			77300000	NM_015305	angel homolog 1 (Drosophila)
ANGPT1	#N/A	4	ANGPT1	109000000	108000000		108000000				109000000	NM_001146	angiopoietin 1
ANKHD1	ANKHD1	8	ANKHD1	140000000	140000000	140000000	140000000	140000000	140000000	140000000	140000000	NM_017747	Ankyrin repeat and KH domain containing 1
ANKRD10	#N/A	5	ANKRD10	112000000	112000000		112000000		112000000		112000000	NM_017664	ankyrin repeat domain 10
ANKRD11	#N/A	6	ANKRD11	89500000	89500000	89600000	89500000		89600000		89600000	NM_013275	ankyrin repeat domain 11
ANKRD12	#N/A	6	ANKRD12	9135800	9137200		9138400	9136200	9136200		9136800	NM_015208	ankyrin repeat domain 12
ANKRD13D	ANKRD13D	7	ANKRD13D	67100000	67100000	67100000	67100000	67100000	67100000		67100000	NM_207354	ankyrin repeat domain 13 family, member D
ANKRD17	#N/A	8	ANKRD17	74100000	74100000	74100000	74100000	74100000	74100000	74100000	74100000	NM_032217	ankyrin repeat domain 17
ANKRD20A3	#N/A	5	ANKRD20A3	68400000	68400000		68400000			68400000	68400000	NM_001012419	ankyrin repeat domain 20 family, member A3
ANKRD28	#N/A	7	ANKRD28	15900000	15900000	15900000	15900000	15900000		15900000	15900000	NM_015199	ankyrin repeat domain 28
ANKRD42	ANKRD42	8	ANKRD42	82900000	82900000	82900000	82900000	82900000	82900000	82900000	82900000	NM_182603	ankyrin repeat domain 42
ANKRD49	ANKRD49	5	ANKRD49	94200000		94200000	94200000			94200000	94200000	NM_017704	ankyrin repeat domain 49
ANKRD9	#N/A	6	ANKRD9	103000000	103000000		103000000	103000000	103000000		103000000	NM_152326	ankyrin repeat domain 9
ANKS1A	ANKS1A	7	ANKS1A	34900000	34900000	34900000	34900000	34900000	34900000		34900000	NM_015245	ankyrin repeat and sterile alpha motif domain containing 1A
ANP32A	#N/A	8	ANP32A	69100000	69100000	69100000	69100000	69100000	69100000	69100000	69100000	NM_006305	acidic (leucine-rich) nuclear phosphoprotein 32 family, member A
ANXA2	#N/A	5	ANXA2	60700000	60700000		60700000	60700000			60700000	NM_004039	annexin A2
ANXA7	#N/A	4	ANXA7	75200000	75200000		75200000	75200000				NM_004034	annexin A7
AP1G1	#N/A	8	AP1G1	71800000	71800000	71800000	71800000	71800000	71800000	71800000	71800000	NM_001128	adaptor-related protein complex 1, gamma 1 subunit
AP1M1	#N/A	7	AP1M1	16300000	16300000		16300000	16300000	16300000	16300000	16300000	NM_032493	adaptor-related protein complex 1, mu 1 subunit
AP1S1	AP1S1	7	AP1S1	101000000	101000000	101000000	101000000	101000000	101000000		101000000	NM_001283	adaptor-related protein complex 1, sigma 1 subunit
AP1S3	#N/A	5	AP1S3	225000000	225000000	225000000	225000000				225000000	NM_001039569	adaptor-related protein complex 1, sigma 3 subunit
AP2B1	AP2B1	7	AP2B1	33900000	33900000	33900000	33900000	33900000		33900000	33900000	NM_001030006	adaptor-related protein complex 2, beta 1 subunit
AP3M1	#N/A	4	AP3M1	75900000	75900000		75900000				75900000	NM_207012	adaptor-related protein complex 3, mu 1 subunit
AP3M2	#N/A	6	AP3M2	42000000	42000000	42000000		42000000	42000000		42000000	NM_001134296	adaptor-related protein complex 3, mu 2 subunit
AP3S2	#N/A	6	AP3S2	90400000	90400000	90400000		90400000	90400000	90400000		NM_005829	adaptor-related protein complex 3, sigma 2 subunit
AP4S1	AP4S1	6	AP4S1	31500000	31500000		31500000		31500000	31500000	31500000	NM_007077	adaptor-related protein complex 4, sigma 1 subunit
APBB2	#N/A	8	APBB2	41100000	41100000	41200000	41200000	41200000	40900000	41200000	41100000	NM_173075	amyloid beta (A4) precursor protein-binding, family B, member 2
APC	APC	7	APC	112000000	112000000	112000000	112000000	112000000		112000000	112000000	NM_001127510	adenomatous polyposis coli
APEX2	APEX2	4	APEX2	55000000	55000000	55000000					55000000	NM_014481	APEX nuclease (apurinic/apyrimidinic endonuclease) 2
API5	API5	6	API5	43300000	43300000	43300000	42700000	43300000			43300000	NM_001142931	apoptosis inhibitor 5
APITD1	#N/A	6	APITD1	10500000		10500000	10500000		10500000	10500000	10500000	NM_199295	apoptosis-inducing, TAF9-like domain 1
APOL2	#N/A	4	APOL2	36600000	36600000				36600000		36600000	NM_030882	apolipoprotein L, 2
APOLD1	APOLD1	8	APOLD1	12900000	12900000	12900000	12900000	12900000	12900000	12900000	12900000	NM_001130415	apolipoprotein L domain containing 1
APOO	#N/A	5	APOO	23900000	23900000		23900000	23900000			23900000	NM_024122	apolipoprotein O
APPL1	APPL1	5	APPL1	57300000	57300000	57300000			57300000		57300000	NM_012096	adaptor protein, phosphotyrosine interaction, PH domain and leucine zipper containing 1
ARAF	#N/A	4	ARAF	47400000	47400000					47400000	47400000	NM_001654	v-raf murine sarcoma 3611 viral oncogene homolog
ARF4	#N/A	8	ARF4	57600000	57600000	57600000	57600000	57600000	57600000	57600000	57600000	NM_001660	ADP-ribosylation factor 4
ARGLU1	#N/A	7	ARGLU1	107000000	107000000	107000000	107000000	107000000	107000000		107000000	NM_018011	arginine and glutamate rich 1
ARHGAP12	#N/A	6	ARHGAP12	32100000	32100000	32100000	32200000	32200000			32200000	NM_018287	Rho GTPase activating protein 12
ARHGAP20	#N/A	7	ARHGAP20		111000000	111000000	111000000	111000000	111000000	111000000	111000000	NM_020809	Rho GTPase activating protein 20
ARHGAP21	#N/A	4	ARHGAP21	25000000	25000000				25000000		25000000	NM_020824	Rho GTPase activating protein 21
ARHGAP26	ARHGAP26	6	ARHGAP26	142000000	142000000	142000000		142000000	142000000		142000000	NM_001135608	Rho GTPase activating protein 26
ARHGDIA	#N/A	6	ARHGDIA	79800000	79800000	79800000		79800000	79800000		79800000	NM_004309	Rho GDP dissociation inhibitor (GDI) alpha
ARHGEF10	ARHGEF10	7	ARHGEF10	1771900	1830600	1772600	1771800	1772000	1776100		1771600	NM_014629	Rho guanine nucleotide exchange factor (GEF) 10
ARHGEF17	#N/A	4	ARHGEF17	73000000			73000000		73000000		73000000	NM_014786	Rho guanine nucleotide exchange factor (GEF) 17
ARHGEF18	ARHGEF18	8	ARHGEF18	7459200	7454700	7459700	7462200	7459400	7459700	7460200	7454700	NM_015318	Rho/Rac guanine nucleotide exchange factor (GEF) 18
ARHGEF2	#N/A	7	ARHGEF2	156000000	156000000	156000000	156000000	156000000	156000000		156000000	NM_001162384	Rho/Rac guanine nucleotide exchange factor (GEF) 2
ARHGEF3	#N/A	8	ARHGEF3	57000000	57000000	56800000	56900000	56800000	56800000	56800000	57000000	NM_001128615	Rho guanine nucleotide exchange factor (GEF) 3
ARID2	ARID2	8	ARID2	46100000	46100000	46200000	46100000	46100000	46300000	46100000	46200000	NM_152641	AT rich interactive domain 2 (ARID, RFX-like)
ARID4A	ARID4A	6	ARID4A	58800000	58800000	58800000		58800000	58800000		58800000	NM_023000	AT rich interactive domain 4A (RBP1-like)
ARID4B	#N/A	6	ARID4B	235000000	235000000	235000000		235000000	235000000		235000000	NM_016374	AT rich interactive domain 4B (RBP1-like)
ARID5B	ARID5B	6	ARID5B	63700000	63700000		63700000	63700000		63600000	63700000	NM_032199	AT rich interactive domain 5B (MRF1-like)
ARL1	#N/A	7	ARL1	102000000	102000000		102000000	102000000	102000000	102000000	102000000	NM_001177	ADP-ribosylation factor-like 1
ARL3	#N/A	4	ARL3	104000000	104000000	104000000					104000000	NM_004311	ADP-ribosylation factor-like 3
ARL4C	ARL4C	7	ARL4C	235000000	235000000	235000000	235000000	235000000	235000000		235000000	NM_005737	ADP-ribosylation factor-like 4C
ARL5B	ARL5B	6	ARL5B	18900000	18900000	18900000			18900000	18900000	19000000	NM_178815	ADP-ribosylation factor-like 5B
ARL6	ARL6	8	ARL6	97500000	97500000	97500000	97500000	97500000	97500000	97500000	97500000	NM_177976	ADP-ribosylation factor-like 6
ARL6IP1	#N/A	7	ARL6IP1	18800000	18800000	18800000	18800000	18800000	18800000		18800000	NM_015161	ADP-ribosylation factor-like 6 interacting protein 1
ARL6IP5	ARL6IP5	7	ARL6IP5	69100000	69100000	69100000	69100000	69100000	69100000		69100000	NM_006407	ADP-ribosylation-like factor 6 interacting protein 5
ARL6IP6	ARL6IP6	8	ARL6IP6	154000000	154000000	154000000	154000000	154000000	154000000	154000000	154000000	NM_152522	ADP-ribosylation-like factor 6 interacting protein 6
ARMC1	#N/A	8	ARMC1	66500000	66500000	66500000	66500000	66500000	66500000	66500000	66500000	NM_018120	armadillo repeat containing 1
ARMC10	ARMC10	7	ARMC10	103000000	103000000	103000000	103000000	103000000	103000000	103000000		NM_001161009	armadillo repeat containing 10
ARMC2	#N/A	5	ARMC2	109000000	109000000			109000000	109000000		109000000	NM_032131	armadillo repeat containing 2
ARMC7	ARMC7	5	ARMC7	73100000	73100000		73100000	73100000			73100000	NM_024585	armadillo repeat containing 7
ARMC8	ARMC8	7	ARMC8	138000000	138000000	138000000	138000000	138000000		138000000	138000000	NM_014154	armadillo repeat containing 8
ARMC9	#N/A	4	ARMC9		232000000			232000000		232000000	232000000	NM_025139	armadillo repeat containing 9
ARPC1A	ARPC1A	8	ARPC1A	98900000	98900000	98900000	98900000	98900000	98900000	98900000	98900000	NM_006409	actin related protein 2/3 complex, subunit 1A, 41kDa
ARPC2	ARPC2	8	ARPC2	219000000	219000000	219000000	219000000	219000000	219000000	219000000	219000000	NM_005731	actin related protein 2/3 complex, subunit 2, 34kDa
ARPC3	#N/A	7	ARPC3	111000000	111000000	111000000	111000000	111000000		111000000	111000000	NM_005719	actin related protein 2/3 complex, subunit 3, 21kDa
ARPC5L	ARPC5L	7	ARPC5L	128000000	128000000	128000000	128000000	128000000	128000000		128000000	NM_030978	actin related protein 2/3 complex, subunit 5-like
ARPP-21	#N/A	5	ARPP-21	35700000			35800000	35700000	36000000		35600000	NM_016300	Cyclic AMP-regulated phosphoprotein, 21 kD
ARRB1	#N/A	5	ARRB1	75100000	75100000	75100000	75100000				75100000	NM_004041	arrestin, beta 1
ARRDC3	#N/A	6	ARRDC3	90700000	90600000		90700000	90700000		90700000	90600000	NM_020801	arrestin domain containing 3
ARV1	ARV1	5	ARV1	231000000	231000000	231000000				231000000	231000000	NM_022786	ARV1 homolog (S. cerevisiae)
ASB1	ASB1	4	ASB1	239000000	239000000				239000000		239000000	NM_001040445	ankyrin repeat and SOCS box-containing 1
ASB6	#N/A	5	ASB6	132000000	132000000		132000000			132000000	132000000	NM_017873	ankyrin repeat and SOCS box-containing 6
ASCC3	#N/A	8	ASCC3	101000000	101000000	101000000	101000000	101000000	101000000	101000000	101000000	NM_022091	activating signal cointegrator 1 complex subunit 3
ASF1A	#N/A	4	ASF1A	119000000			119000000	119000000			119000000	NM_014034	ASF1 anti-silencing function 1 homolog A (S. cerevisiae)
ASH2L	ASH2L	7	ASH2L	38000000	38000000	38000000	38000000	38000000		38000000	38000000	NM_004674	ash2 (absent, small, or homeotic)-like (Drosophila)
ASNS	#N/A	7	ASNS	97500000	97500000	97500000	97500000	97500000	97500000		97500000	NM_183356	asparagine synthetase (glutamine-hydrolyzing)
ASNSD1	ASNSD1	6	ASNSD1	191000000	191000000		191000000	191000000	191000000		191000000	NM_019048	asparagine synthetase domain containing 1
ASPHD1	ASPHD1	8	ASPHD1	29900000	29900000	29900000	29900000	29900000	29900000	29900000	29900000	NM_181718	aspartate beta-hydroxylase domain containing 1
ASXL1	ASXL1	8	ASXL1	30900000	30900000	30900000	30900000	30900000	30900000	31000000	30900000	NM_001164603	additional sex combs like 1 (Drosophila)
ASXL2	#N/A	8	ASXL2	26100000	26100000	26100000	26100000	26100000	26100000	26100000	26100000	NM_018263	additional sex combs like 2 (Drosophila)
ATAD2	#N/A	7	ATAD2	124000000	124000000	124000000	124000000	124000000	124000000		124000000	NM_014109	ATPase family, AAA domain containing 2
ATE1	#N/A	6	ATE1	124000000	124000000	124000000	124000000	124000000			124000000	NM_001001976	arginyltransferase 1
ATF2	#N/A	7	ATF2	176000000	176000000	176000000	176000000	176000000	176000000		176000000	NM_001880	activating transcription factor 2
ATF3	ATF3	7	ATF3	213000000	213000000	213000000	213000000	213000000	213000000		213000000	NM_001040619	activating transcription factor 3
ATF6	ATF6	6	ATF6	162000000	162000000		162000000	162000000	162000000		162000000	NM_007348	activating transcription factor 6
ATG12	#N/A	6	ATG12	115000000	115000000		115000000	115000000	115000000		115000000	NM_004707	ATG12 autophagy related 12 homolog (S. cerevisiae)
ATG4C	ATG4C	7	ATG4C	63200000	63300000	63200000	63400000	63200000		63400000	63300000	NM_032852	ATG4 autophagy related 4 homolog C (S. cerevisiae)
ATG4D	#N/A	6	ATG4D	10700000	10700000	10700000	10700000		10700000		10700000	NM_032885	ATG4 autophagy related 4 homolog D (S. cerevisiae)
ATIC	#N/A	6	ATIC	216000000	216000000	216000000	216000000	216000000			216000000	NM_004044	5-aminoimidazole-4-carboxamide ribonucleotide formyltransferase/IMP cyclohydrolase
ATM	ATM	6	ATM		108000000		108000000	108000000	108000000	108000000	108000000	NM_000051	ataxia telangiectasia mutated
ATN1	ATN1	7	ATN1	7033600	7034200	7037100	7035800	7041500	7036800		7041200	NM_001940	atrophin 1
ATOH8	#N/A	4	ATOH8	86000000				86000000	86000000		86000000	NM_032827	atonal homolog 8 (Drosophila)
ATP13A1	#N/A	8	ATP13A1	19800000	19800000	19800000	19800000	19800000	19800000	19800000	19800000	NM_020410	ATPase type 13A1
ATP1B3	ATP1B3	5	ATP1B3	142000000	142000000		142000000		142000000		142000000	NM_001679	ATPase, Na+/K+ transporting, beta 3 polypeptide
ATP2A2	ATP2A2	7	ATP2A2	111000000	111000000	111000000		111000000	111000000	111000000	111000000	NM_001135765	ATPase, Ca++ transporting, cardiac muscle, slow twitch 2
ATP2B4	ATP2B4	7	ATP2B4	204000000	204000000	204000000	204000000	204000000		204000000	204000000	NM_001001396	ATPase, Ca++ transporting, plasma membrane 4
ATP2C1	ATP2C1	8	ATP2C1	131000000	131000000	131000000	131000000	131000000	131000000	131000000	131000000	NM_014382	ATPase, Ca++ transporting, type 2C, member 1
ATP5A1	#N/A	5	ATP5A1	43700000	43700000		43700000	43700000			43700000	NM_004046	ATP synthase, H+ transporting, mitochondrial F1 complex, alpha subunit 1, cardiac muscle
ATP5B	#N/A	8	ATP5B	57000000	57000000	57000000	57000000	57000000	57000000	57000000	57000000	NM_001686	ATP synthase, H+ transporting, mitochondrial F1 complex, beta polypeptide
ATP5G1	ATP5G1	7	ATP5G1	47000000	47000000	47000000	47000000	47000000	47000000		47000000	NM_001002027	ATP synthase, H+ transporting, mitochondrial F0 complex, subunit C1 (subunit 9)
ATP5G3	#N/A	7	ATP5G3	176000000	176000000	176000000		176000000	176000000	176000000	176000000	NM_001002258	ATP synthase, H+ transporting, mitochondrial F0 complex, subunit C3 (subunit 9)
ATP5H	#N/A	7	ATP5H	73000000	73000000	73000000		73000000	73000000	73000000	73000000	NM_001003785	ATP synthase, H+ transporting, mitochondrial F0 complex, subunit d
ATP5I	#N/A	6	ATP5I	667400	668000	668100	667900	667600			667200	NM_007100	ATP synthase, H+ transporting, mitochondrial F0 complex, subunit E
ATP5J	#N/A	7	ATP5J	27100000	27100000		27100000	27100000	27100000	27100000	27100000	NM_001003703	ATP synthase, H+ transporting, mitochondrial F0 complex, subunit F6
ATP5L	ATP5L	5	ATP5L	118000000	118000000			118000000	118000000		118000000	NM_006476	ATP synthase, H+ transporting, mitochondrial F0 complex, subunit G
ATP5O	#N/A	6	ATP5O	35300000	35300000	35300000	35300000	35300000			35300000	NM_001697	ATP synthase, H+ transporting, mitochondrial F1 complex, O subunit
ATP6AP1L	#N/A	6	ATP6AP1L	81800000		81800000	81800000		81800000	81900000	81800000	NM_001017971	ATPase, H+ transporting, lysosomal accessory protein 1-like
ATP6V0B	ATP6V0B	8	ATP6V0B	44400000	44400000	44400000	44400000	44400000	44400000	44400000	44400000	NM_004047	ATPase, H+ transporting, lysosomal 21kDa, V0 subunit b
ATP6V1C1	ATP6V1C1	7	ATP6V1C1	104000000	104000000	104000000	104000000	104000000	104000000		104000000	NM_001695	ATPase, H+ transporting, lysosomal 42kDa, V1 subunit C1
ATP6V1E1	#N/A	8	ATP6V1E1	18100000	18100000	18100000	18100000	18100000	18100000	18100000	18100000	NM_001696	ATPase, H+ transporting, lysosomal 31kDa, V1 subunit E1
ATP6V1F	ATP6V1F	8	ATP6V1F	129000000	129000000	129000000	129000000	129000000	129000000	129000000	129000000	NM_004231	ATPase, H+ transporting, lysosomal 14kDa, V1 subunit F
ATP6V1G1	ATP6V1G1	8	ATP6V1G1	117000000	117000000	117000000	117000000	117000000	117000000	117000000	117000000	NM_004888	ATPase, H+ transporting, lysosomal 13kDa, V1 subunit G1
ATP6V1H	#N/A	7	ATP6V1H	54700000	54700000	54700000	54800000	54800000		54600000	54700000	NM_213620	ATPase, H+ transporting, lysosomal 50/57kDa, V1 subunit H
ATP8B1	#N/A	5	ATP8B1	55500000			55500000	55500000		55500000	55500000	NM_005603	ATPase, aminophospholipid transporter, class I, type 8B, member 1
ATPIF1	ATPIF1	7	ATPIF1	28600000	28600000	28600000	28600000	28600000	28600000		28600000	NM_178191	ATPase inhibitory factor 1
ATRIP	ATRIP	5	ATRIP	48500000	48500000	48500000		48500000			48500000	NM_032166	ATR interacting protein
ATXN2L	ATXN2L	8	ATXN2L	28800000	28800000	28800000	28800000	28800000	28800000	28800000	28800000	NM_145714	ataxin 2-like
ATXN7L2	ATXN7L2	6	ATXN7L2	110000000	110000000		110000000	110000000	110000000		110000000	NM_153340	ataxin 7-like 2
AURKB	#N/A	7	AURKB	8107800	8108400	8113400	8113000	8113400	8113400		8113400	NM_004217	aurora kinase B
AUTS2	AUTS2	8	AUTS2	70100000	69400000	69600000	69500000	69200000	69400000	69300000	69800000	NM_015570	autism susceptibility candidate 2
AXIN2	#N/A	6	AXIN2	63600000	63600000		63600000	63600000	63600000		63500000	NM_004655	axin 2
B3GALTL	#N/A	4	B3GALTL		31800000		31900000	32000000			31800000	NM_194318	beta 1,3-galactosyltransferase-like
B3GNT2	B3GNT2	6	B3GNT2	62400000	62400000	62400000	62400000	62400000			62400000	NM_006577	UDP-GlcNAc:betaGal beta-1,3-N-acetylglucosaminyltransferase 2
B3GNT5	#N/A	5	B3GNT5	183000000	183000000	183000000	183000000		183000000			NM_032047	UDP-GlcNAc:betaGal beta-1,3-N-acetylglucosaminyltransferase 5
BAG1	#N/A	8	BAG1	33300000	33300000	33300000	33300000	33300000	33300000	33300000	33300000	NM_004323	BCL2-associated athanogene
BAG2	#N/A	6	BAG2	57000000	57000000		57000000	57000000		57100000	57000000	NM_004282	BCL2-associated athanogene 2
BAMBI	#N/A	6	BAMBI	29000000	29000000	29000000	29100000	29000000			29000000	NM_012342	BMP and activin membrane-bound inhibitor homolog (Xenopus laevis)
BANF1	BANF1	5	BANF1	65800000	65800000		65800000		65800000		65800000	NM_001143985	barrier to autointegration factor 1
BAP1	#N/A	6	BAP1			52400000	52400000	52400000	52400000	52400000	52400000	NM_004656	BRCA1 associated protein-1 (ubiquitin carboxy-terminal hydrolase)
BARD1	#N/A	8	BARD1	216000000	216000000	216000000	216000000	216000000	216000000	216000000	216000000	NM_000465	BRCA1 associated RING domain 1
BAT3	#N/A	8	BAT3	31600000	31600000	31600000	31600000	31600000	31600000	31600000	31600000	NM_080702	HLA-B associated transcript 3
BAT5	#N/A	7	BAT5	31700000	31700000		31700000	31700000	31700000	31700000	31700000	NM_021160	HLA-B associated transcript 5
BAZ1A	#N/A	6	BAZ1A	35300000	35300000	35300000	35300000		35300000		35300000	NM_013448	bromodomain adjacent to zinc finger domain, 1A
BAZ2A	#N/A	8	BAZ2A	57000000	57000000	57000000	57000000	57000000	57000000	57000000	57000000	NM_013449	bromodomain adjacent to zinc finger domain, 2A
BAZ2B	#N/A	7	BAZ2B	160000000	160000000	160000000	160000000	160000000	160000000		160000000	NM_013450	bromodomain adjacent to zinc finger domain, 2B
BBS9	BBS9	8	BBS9	33200000	33200000	33200000	33200000	33200000	33200000	33300000	33200000	NM_001033605	Bardet-Biedl syndrome 9
BBX	BBX	8	BBX	107000000	107000000	107000000	107000000	107000000	107000000	107000000	107000000	NM_001142568	bobby sox homolog (Drosophila)
BCDIN3D	#N/A	7	BCDIN3D	50200000	50200000		50200000	50200000	50200000	50200000	50200000	NM_181708	BCDIN3 domain containing
BCL11A	#N/A	6	BCL11A	60800000	60800000		60600000		60800000	60800000	60800000	NM_138559	B-cell CLL/lymphoma 11A (zinc finger protein)
BCL2	#N/A	7	BCL2	61000000	61000000	61000000	60900000	61000000		61000000	61000000	NM_000657	B-cell CLL/lymphoma 2
BCL2L11	BCL2L11	7	BCL2L11	112000000	112000000		112000000	112000000	112000000	112000000	112000000	NM_207002	BCL2-like 11 (apoptosis facilitator)
BCL2L13	BCL2L13	4	BCL2L13	18100000	18100000		18100000				18100000	NM_015367	BCL2-like 13 (apoptosis facilitator)
BCL2L2	BCL2L2	6	BCL2L2	23800000	23800000		23800000		23800000	23800000	23800000	NM_004050	BCL2-like 2
BCL6	#N/A	8	BCL6	187000000	187000000	187000000	187000000	187000000	187000000	187000000	187000000	NM_001706	B-cell CLL/lymphoma 6
BCL9	BCL9	8	BCL9	147000000	147000000	147000000	147000000	147000000	147000000	147000000	147000000	NM_004326	B-cell CLL/lymphoma 9
BCLAF1	#N/A	6	BCLAF1	137000000	137000000			137000000	137000000	137000000	137000000	NM_014739	BCL2-associated transcription factor 1
BDH1	#N/A	6	BDH1	197000000	197000000	197000000	197000000	197000000			197000000	NM_004051	3-hydroxybutyrate dehydrogenase, type 1
BEYLA	#N/A	4	BEYLA	47600000			47400000		46900000	46900000		NR_027012	Hypothetical LOC497634
BHLHE40	BHLHE40	8	BHLHE40	5022700	5022300	5020300	5023200	5021200	5021400	5021100	5022600	NM_003670	basic helix-loop-helix family, member e40
BICC1	#N/A	4	BICC1	60400000	60200000		60300000				60300000	NM_001080512	bicaudal C homolog 1 (Drosophila)
BICD1	BICD1	8	BICD1	32300000	32500000	32300000	32300000	32300000	32300000	32300000	32400000	NM_001003398	bicaudal D homolog 1 (Drosophila)
BIRC2	BIRC2	6	BIRC2	102000000	102000000			102000000	102000000	102000000	102000000	NM_001166	baculoviral IAP repeat-containing 2
BIRC6	BIRC6	6	BIRC6	32600000	32600000		32700000	32600000	32600000		32600000	NM_016252	baculoviral IAP repeat-containing 6
BLCAP	#N/A	7	BLCAP	36200000	36200000	36200000	36200000	36100000		36200000	36200000	NM_006698	bladder cancer associated protein
BLM	BLM	4	BLM	91300000	91300000			91300000			91300000	NM_000057	Bloom syndrome, RecQ helicase-like
BLOC1S1	BLOC1S1	4	BLOC1S1	56100000	56100000			56100000			56100000	NM_001487	biogenesis of lysosomal organelles complex-1, subunit 1
BMP6	#N/A	5	BMP6			7767200	7767200	7767200	7767200		7747800	NM_001718	bone morphogenetic protein 6
BMP7	#N/A	6	BMP7		55800000	55800000	55800000	55800000	55800000		55800000	NM_001719	bone morphogenetic protein 7
BNC2	#N/A	4	BNC2	16700000			16900000		16900000		16800000	NM_017637	basonuclin 2
BNIP2	#N/A	5	BNIP2	60000000	60000000		60000000	60000000			60000000	NM_004330	BCL2/adenovirus E1B 19kDa interacting protein 2
BOD1	#N/A	6	BOD1	173000000	173000000	173000000		173000000	173000000		173000000	NM_001159651	biorientation of chromosomes in cell division 1
BOD1L	#N/A	7	BOD1L	13600000	13600000	13600000	13600000		13600000	13600000	13600000	NM_148894	biorientation of chromosomes in cell division 1-like
BRAF	#N/A	8	BRAF	141000000	141000000	141000000	141000000	141000000	141000000	141000000	141000000	NM_004333	v-raf murine sarcoma viral oncogene homolog B1
BRCA2	#N/A	4	BRCA2	32900000	32900000	32900000					32900000	NM_000059	breast cancer 2, early onset
BRE	BRE	4	BRE		28500000	28500000	28300000	28500000				NM_199192	brain and reproductive organ-expressed (TNFRSF1A modulator)
BRF2	#N/A	8	BRF2	37700000	37700000	37700000	37700000	37700000	37700000	37700000	37700000	NM_018310	BRF2, subunit of RNA polymerase III transcription initiation factor, BRF1-like
BRMS1L	BRMS1L	6	BRMS1L	36300000	36300000		36400000		36300000	36300000	36300000	NM_032352	breast cancer metastasis-suppressor 1-like
BRPF3	BRPF3	4	BRPF3	36200000	36200000			36200000			36200000	NM_015695	bromodomain and PHD finger containing, 3
BRUNOL4	#N/A	5	BRUNOL4	35000000			35100000		35100000	35100000	35000000	NM_020180	Bruno-like 4, RNA binding protein (Drosophila)
BRWD3	#N/A	6	BRWD3	80100000	80000000		80000000	80000000	80100000		80100000	NM_153252	bromodomain and WD repeat domain containing 3
BSG	BSG	6	BSG	573000	572733	573200	573000	571200			573900	NM_001728	basigin (Ok blood group)
BTBD10	#N/A	7	BTBD10	13500000	13500000	13500000		13500000	13500000	13500000	13500000	NM_032320	BTB (POZ) domain containing 10
BTBD8	#N/A	4	BTBD8	92500000	92500000	92500000					92500000	NM_183242	BTB (POZ) domain containing 8
BTBD9	#N/A	7	BTBD9	38600000	38500000	38600000	38600000		38600000	38600000	38600000	NM_052893	BTB (POZ) domain containing 9
BTG1	#N/A	8	BTG1	92500000	92500000	92500000	92400000	92500000	92500000	92500000	92500000	NM_001731	B-cell translocation gene 1, anti-proliferative
BTN2A1	BTN2A1	6	BTN2A1	26500000	26500000	26500000	26500000			26500000	26500000	NM_078476	butyrophilin, subfamily 2, member A1
BYSL	BYSL	8	BYSL	41900000	41900000	41900000	41900000	41900000	41900000	41900000	41900000	NM_004053	bystin-like
C10orf114	#N/A	6	C10orf114	21800000	21800000	21800000	21800000	21800000			21800000	NM_001010911	chromosome 10 open reading frame 114
C10orf118	#N/A	6	C10orf118	116000000	116000000	116000000	116000000	116000000			116000000	NM_018017	chromosome 10 open reading frame 118
C10orf137	#N/A	7	C10orf137	127000000	127000000	127000000	127000000	127000000		127000000	127000000	NM_015608	chromosome 10 open reading frame 137
C10orf140	#N/A	7	C10orf140	21800000	21800000	21800000	21800000		21800000	21800000	21800000	NM_207371	chromosome 10 open reading frame 140
C10orf35	#N/A	4	C10orf35	71400000	71400000			71500000			71400000	NM_145306	chromosome 10 open reading frame 35
C10orf57	#N/A	4	C10orf57	81800000	81800000			81800000			81800000	NM_025125	chromosome 10 open reading frame 57
C10orf58	#N/A	4	C10orf58	82200000	82200000	82200000					82200000	NM_032333	chromosome 10 open reading frame 58
C10orf88	#N/A	6	C10orf88	125000000	125000000	125000000	125000000	125000000			125000000	NM_024942	chromosome 10 open reading frame 88
C10orf95	#N/A	4	C10orf95	104000000	104000000		104000000				104000000	NM_024886	chromosome 10 open reading frame 95
C11orf17	#N/A	6	C11orf17	8931800	8931800		8932200	8932600	8932400		8932200	NM_020642	chromosome 11 open reading frame 17
C11orf30	C11orf30	8	C11orf30	76200000	76200000	76200000	76200000	76200000	76200000	76200000	76200000	NM_020193	chromosome 11 open reading frame 30
C11orf48	C11orf48	6	C11orf48	62400000	62400000	62400000	62400000		62400000		62400000	NM_024099	chromosome 11 open reading frame 48
C11orf57	C11orf57	7	C11orf57	112000000	112000000		112000000	112000000	112000000	112000000	112000000	NM_001082969	chromosome 11 open reading frame 57
C11orf58	C11orf58	7	C11orf58	16700000	16700000	16600000	16700000	16700000	16700000		16700000	NM_014267	chromosome 11 open reading frame 58
C11orf87	#N/A	6	C11orf87	109000000	109000000	109000000	109000000	109000000			109000000	NM_207645	chromosome 11 open reading frame 87
C11orf95	#N/A	4	C11orf95	63500000	63500000			63500000			63500000	NM_001144936	chromosome 11 open reading frame 95
C12orf23	C12orf23	6	C12orf23	107000000	107000000	107000000	107000000	107000000			107000000	NM_152261	chromosome 12 open reading frame 23
C12orf44	C12orf44	8	C12orf44	52500000	52500000	52500000	52500000	52500000	52500000	52500000	52500000	NM_021934	chromosome 12 open reading frame 44
C12orf49	#N/A	8	C12orf49	117000000	117000000	117000000	117000000	117000000	117000000	117000000	117000000	NM_024738	chromosome 12 open reading frame 49
C12orf62	#N/A	8	C12orf62	50500000	50500000	50500000	50500000	50500000	50500000	50500000	50500000	NM_032901	chromosome 12 open reading frame 62
C12orf66	#N/A	8	C12orf66	64600000	64600000	64600000	64600000	64600000	64600000	64600000	64600000	NM_152440	chromosome 12 open reading frame 66
C12orf75	#N/A	6	C12orf75	106000000	106000000	106000000	106000000	106000000			106000000	NM_001145199	chromosome 12 open reading frame 75
C13orf37	#N/A	5	C13orf37	73300000	73300000		73200000		73300000		73300000	NM_001071775
C13orf38	#N/A	4	C13orf38	36900000	36900000					36900000	36900000	NM_001144986	chromosome 13 open reading frame 38
C14orf118	C14orf118	8	C14orf118	76600000	76600000	76600000	76600000	76600000	76600000	76600000	76600000	NM_017972	chromosome 14 open reading frame 118
C14orf132	#N/A	5	C14orf132	96500000	96500000	96500000		96500000			96500000	NR_023938	chromosome 14 open reading frame 132
C14orf138	#N/A	5	C14orf138	50600000	50600000		50600000	50600000			50600000	NM_024558	chromosome 14 open reading frame 138
C14orf145	#N/A	5	C14orf145	81400000	81400000			81400000	81400000		81300000	NM_152446	chromosome 14 open reading frame 145
C14orf149	#N/A	5	C14orf149		59900000	60000000		60000000		60000000	59900000	NM_144581	chromosome 14 open reading frame 149
C14orf156	#N/A	6	C14orf156		78200000	78200000	78200000		78200000	78200000	78200000	NM_031210	chromosome 14 open reading frame 156
C14orf178	C14orf178	4	C14orf178	78200000	78200000			78200000			78200000	NM_174943	chromosome 14 open reading frame 178
C14orf179	#N/A	4	C14orf179	76500000	76500000		76500000				76500000	NM_001102564	chromosome 14 open reading frame 179
C14orf4	#N/A	6	C14orf4	77500000	77500000		77500000	77500000	77500000		77500000	NM_024496	chromosome 14 open reading frame 4
C15orf23	#N/A	7	C15orf23	40700000	40700000		40700000	40700000	40700000	40700000	40700000	NM_001142762	chromosome 15 open reading frame 23
C15orf24	#N/A	7	C15orf24	34400000	34400000	34400000	34400000	34400000		34400000	34400000	NM_020154	chromosome 15 open reading frame 24
C15orf40	#N/A	5	C15orf40	83700000	83700000			83700000	83700000		83700000	NM_001160113	chromosome 15 open reading frame 40
C16orf35	#N/A	5	C16orf35	187200	187400		187400	188000			188000	NM_001039476	Chromosome 16 open reading frame 35
C16orf55	C16orf55	5	C16orf55	89700000	89700000	89700000		89700000			89700000	NM_153025	chromosome 16 open reading frame 55
C16orf57	C16orf57	5	C16orf57	58000000	58000000		58000000		58000000		58000000	NM_024598	chromosome 16 open reading frame 57
C16orf63	#N/A	8	C16orf63	16000000	16000000	16000000	16000000	16000000	16000000	16000000	16000000	NM_144600	chromosome 16 open reading frame 63
C16orf70	C16orf70	5	C16orf70	67100000	67100000			67100000		67100000	67100000	NM_025187	chromosome 16 open reading frame 70
C16orf72	C16orf72	6	C16orf72	9183600	9247333		9167933	9184800	9186200		9196280	NM_014117	chromosome 16 open reading frame 72
C16orf82	#N/A	4	C16orf82	27000000	27100000		27000000		27000000			NM_001145545	chromosome 16 open reading frame 82
C16orf87	#N/A	6	C16orf87	46800000	46900000		46900000	46900000	46900000		46800000	NM_001001436	chromosome 16 open reading frame 87
C16orf91	C16orf91	8	C16orf91	1474200	1470000	1470200	1470600	1469600	1470200	1470200	1472500	NM_001010878	chromosome 16 open reading frame 91
C16orf93	C16orf93	5	C16orf93	30800000	30800000		30800000	30800000			30800000	NM_001014979	chromosome 16 open reading frame 93
C17orf42	#N/A	6	C17orf42	29200000	29200000		29200000	29200000		29200000	29200000	NM_024683	chromosome 17 open reading frame 42
C17orf62	#N/A	5	C17orf62	80400000	80400000	80400000	80400000				80400000	NM_001100408	chromosome 17 open reading frame 62
C17orf71	#N/A	6	C17orf71	57300000	57300000	57300000			57300000	57300000	57300000	NM_018149	chromosome 17 open reading frame 71
C17orf80	C17orf80	5	C17orf80			71200000	71200000	71200000	71200000		71200000	NM_001100622	chromosome 17 open reading frame 80
C17orf85	#N/A	6	C17orf85	3748800	3748600	3748800	3749000		3748800		3748600	NM_018553	chromosome 17 open reading frame 85
C18orf22	#N/A	7	C18orf22	77800000	77800000	77800000	77800000	77800000		77800000	77800000	NM_024805	chromosome 18 open reading frame 22
C18orf32	#N/A	5	C18orf32	47000000	47000000	47000000				47000000	47000000	NM_001035005	chromosome 18 open reading frame 32
C18orf45	#N/A	4	C18orf45	21000000	21000000	21000000					21000000	NM_032933	chromosome 18 open reading frame 45
C18orf54	C18orf54	7	C18orf54	51900000	51900000		51900000	51900000	51900000	51900000	51900000	NM_173529	chromosome 18 open reading frame 54
C18orf56	#N/A	4	C18orf56	657100	657000	657000					656800	NM_001012716	chromosome 18 open reading frame 56
C19orf29	#N/A	5	C19orf29	3625600	3625900			3626000	3626200		3625600	NM_021231	chromosome 19 open reading frame 29
C19orf42	#N/A	6	C19orf42	16800000	16800000	16800000		16800000	16800000		16800000	NM_024104	chromosome 19 open reading frame 42
C19orf53	C19orf53	7	C19orf53	13900000	13900000	13900000	13900000	13900000	13900000		13900000	NM_014047	chromosome 19 open reading frame 53
C19orf56	#N/A	6	C19orf56	12800000		12800000	12800000	12800000	12800000		12800000	NM_016145	chromosome 19 open reading frame 56
C1D	#N/A	4	C1D	68300000	68200000			68300000			68200000	NM_006333	C1D nuclear receptor co-repressor
C1GALT1	C1GALT1	7	C1GALT1	7221800	7221200	7221900	7157300	7221900	7222400		7221800	NM_020156	core 1 synthase, glycoprotein-N-acetylgalactosamine 3-beta-galactosyltransferase, 1
C1orf104	#N/A	5	C1orf104		155000000		155000000	155000000	155000000	155000000		NM_001039517	Chromosome 1 open reading frame 104
C1orf135	#N/A	5	C1orf135	26200000	26200000		26200000		26200000		26200000	NM_024037	chromosome 1 open reading frame 135
C1orf174	#N/A	6	C1orf174	3815600	3816000		3816200	3816200		3816400	3816000	NM_207356	chromosome 1 open reading frame 174
C1orf192	#N/A	7	C1orf192	161000000	161000000	161000000	161000000	161000000		161000000	161000000	NM_001013625	chromosome 1 open reading frame 192
C1orf21	C1orf21	7	C1orf21	184000000	184000000	184000000	184000000	184000000	184000000		184000000	NM_030806	chromosome 1 open reading frame 21
C1orf220	#N/A	5	C1orf220	179000000	179000000			179000000		179000000	179000000	NM_207467	chromosome 1 open reading frame 220
C1orf31	C1orf31	8	C1orf31	235000000	235000000	235000000	235000000	235000000	235000000	235000000	235000000	NM_001012985	chromosome 1 open reading frame 31
C1orf35	#N/A	6	C1orf35	228000000	228000000	228000000		228000000	228000000		228000000	NM_024319	chromosome 1 open reading frame 35
C1orf52	#N/A	7	C1orf52	85700000	85700000		85700000	85700000	85700000	85700000	85700000	NM_198077	chromosome 1 open reading frame 52
C1orf58	#N/A	5	C1orf58	223000000	223000000	223000000		223000000			223000000	NM_144695	chromosome 1 open reading frame 58
C1orf63	#N/A	6	C1orf63	25600000	25600000	25600000		25600000		25600000	25600000	NM_020317	chromosome 1 open reading frame 63
C1orf66	#N/A	7	C1orf66	157000000	157000000	157000000	157000000	157000000		157000000	157000000	NM_001142560	chromosome 1 open reading frame 66
C1orf77	#N/A	8	C1orf77	154000000	154000000	154000000	154000000	154000000	154000000	154000000	154000000	NM_015607	chromosome 1 open reading frame 77
C20orf112	#N/A	7	C20orf112	31100000	31100000		31100000	31100000	31100000	31100000	31100000	NM_080616	chromosome 20 open reading frame 112
C20orf117	#N/A	5	C20orf117	35500000	35500000	35500000		35500000			35500000	NM_080627	chromosome 20 open reading frame 117
C20orf194	#N/A	8	C20orf194	3386600	3387500	3387400	3387000	3387700	3388400	3387200	3387000	NM_001009984	chromosome 20 open reading frame 194
C20orf199	#N/A	5	C20orf199	47900000	47900000	47900000			47900000	47900000		NR_003606	chromosome 20 open reading frame 199
C20orf29	#N/A	7	C20orf29	3800600	3801200	3800800	3801200	3801000	3801000		3801200	NM_018347	chromosome 20 open reading frame 29
C20orf3	#N/A	7	C20orf3	25000000	25000000	25000000		25000000	25000000	25000000	25000000	NM_020531	chromosome 20 open reading frame 3
C20orf43	C20orf43	5	C20orf43	55000000	55000000	55000000	55000000				55000000	NM_016407	chromosome 20 open reading frame 43
C21orf33	C21orf33	5	C21orf33	45600000	45600000		45600000	45600000			45600000	NM_004649	chromosome 21 open reading frame 33
C21orf34	#N/A	5	C21orf34	17700000	17800000	17400000				17800000	17400000	NR_027791	chromosome 21 open reading frame 34
C21orf45	#N/A	6	C21orf45	33700000	33700000	33700000		33700000	33700000		33600000	NM_018944	chromosome 21 open reading frame 45
C22orf29	#N/A	6	C22orf29	19800000	19800000	19800000		19800000	19800000		19800000	NM_024627
C22orf30	#N/A	6	C22orf30	32100000	32100000	32100000		32100000	32100000		32100000	NM_173566	chromosome 22 open reading frame 30
C22orf40	#N/A	4	C22orf40	46600000	46600000			46600000			46600000	NM_207327	chromosome 22 open reading frame 40
C22orf9	#N/A	4	C22orf9	45600000	45600000			45600000			45600000	NM_001009880	chromosome 22 open reading frame 9
C2CD3	#N/A	5	C2CD3			73900000		73900000	73900000	73900000	73900000	NM_015531	C2 calcium-dependent domain containing 3
C2orf44	#N/A	7	C2orf44	24300000	24300000	24300000	24300000	24300000	24300000		24300000	NM_025203	chromosome 2 open reading frame 44
C2orf56	C2orf56	5	C2orf56	37500000	37500000			37500000	37500000		37500000	NM_001083946	chromosome 2 open reading frame 56
C2orf67	#N/A	6	C2orf67	211000000	211000000	211000000	211000000	211000000			211000000	NM_152519	chromosome 2 open reading frame 67
C2orf69	C2orf69	8	C2orf69	201000000	201000000	201000000	201000000	201000000	201000000	201000000	201000000	NM_153689	chromosome 2 open reading frame 69
C2orf77	#N/A	4	C2orf77		171000000		171000000		171000000		171000000	NM_001085447	chromosome 2 open reading frame 77
C2orf85	#N/A	4	C2orf85	243000000	243000000		243000000	243000000				NM_173821	chromosome 2 open reading frame 85
C2orf86	#N/A	6	C2orf86	63800000	63800000	63600000		63800000	63800000		63800000	NM_015910	chromosome 2 open reading frame 86
C3orf31	#N/A	8	C3orf31	11900000	11900000	11900000	11900000	11900000	11900000	11900000	11900000	NM_138807	chromosome 3 open reading frame 31
C3orf33	#N/A	7	C3orf33	155000000	155000000	155000000	155000000	155000000		156000000	155000000	NM_173657	chromosome 3 open reading frame 33
C3orf37	C3orf37	4	C3orf37	129000000	129000000				129000000		129000000	NM_001006109	chromosome 3 open reading frame 37
C3orf38	C3orf38	6	C3orf38	88200000	88200000	88200000		88200000		88200000	88200000	NM_173824	chromosome 3 open reading frame 38
C3orf52	#N/A	4	C3orf52	112000000	112000000	112000000					112000000	NM_024616	chromosome 3 open reading frame 52
C3orf58	C3orf58	7	C3orf58	144000000	144000000	144000000	144000000	144000000	144000000		144000000	NM_001134470	chromosome 3 open reading frame 58
C3orf59	#N/A	8	C3orf59	193000000	193000000	193000000	193000000	193000000	193000000	193000000	193000000	NM_178496	chromosome 3 open reading frame 59
C4orf12	#N/A	4	C4orf12		85900000	85900000	85900000	85900000				NR_015359	chromosome 4 open reading frame 12
C4orf14	#N/A	6	C4orf14		57800000	57800000	57800000	57800000	57800000		57800000	NM_032313	chromosome 4 open reading frame 14
C4orf46	#N/A	7	C4orf46	160000000	160000000	160000000	160000000	160000000	160000000		160000000	NM_001008393	chromosome 4 open reading frame 46
C5orf13	#N/A	4	C5orf13	111000000	111000000		111000000				111000000	NM_001142482	chromosome 5 open reading frame 13
C5orf23	#N/A	4	C5orf23		33000000		33000000		33000000		33000000	NM_024563	chromosome 5 open reading frame 23
C5orf24	#N/A	4	C5orf24	134000000	134000000		134000000				134000000	NM_001135586	chromosome 5 open reading frame 24
C5orf30	C5orf30	7	C5orf30	103000000	103000000		103000000	103000000	103000000	103000000	103000000	NM_033211	chromosome 5 open reading frame 30
C5orf36	#N/A	4	C5orf36		93900000		94000000			94000000	94000000	NM_173665	chromosome 5 open reading frame 36
C5orf43	#N/A	7	C5orf43	60500000	60500000	60500000	60500000	60500000		60500000	60500000	NM_001048249	chromosome 5 open reading frame 43
C5orf51	C5orf51	5	C5orf51	41900000	41900000				41900000	41900000	41900000	NM_175921	chromosome 5 open reading frame 51
C6orf115	#N/A	7	C6orf115	139000000	139000000		139000000	139000000	139000000	139000000	139000000	NM_021243	chromosome 6 open reading frame 115
C6orf125	#N/A	6	C6orf125	33700000	33700000	33700000	33700000	33700000			33700000	NM_032340	chromosome 6 open reading frame 125
C6orf130	#N/A	4	C6orf130				41000000	41000000		41000000	41000000	NM_145063	chromosome 6 open reading frame 130
C6orf167	#N/A	7	C6orf167	98000000	97900000	97700000	97900000	97700000		98200000	97900000	NM_198468	chromosome 6 open reading frame 167
C6orf170	#N/A	4	C6orf170	122000000	122000000				122000000		122000000	NM_152730	chromosome 6 open reading frame 170
C6orf173	#N/A	5	C6orf173	127000000	127000000		127000000	127000000			127000000	NM_001012507	Chromosome 6 open reading frame 173
C6orf174	#N/A	6	C6orf174	128000000	128000000		128000000	128000000	128000000		128000000	NM_001012279	chromosome 6 open reading frame 174
C6orf204	#N/A	6	C6orf204	119000000	119000000	119000000		119000000		119000000	119000000	NM_206921	chromosome 6 open reading frame 204
C6orf48	C6orf48	6	C6orf48	31800000	31800000			31800000	31800000	31800000	31800000	NM_001040437	chromosome 6 open reading frame 48
C6orf62	#N/A	7	C6orf62	24700000	24700000	24700000	24700000	24700000	24700000		24700000	NM_030939	chromosome 6 open reading frame 62
C7orf23	#N/A	7	C7orf23	86800000	86800000	86800000	86800000	86800000	86800000		86800000	NM_024315	chromosome 7 open reading frame 23
C7orf36	#N/A	8	C7orf36	39600000	39600000	39600000	39600000	39600000	39600000	39600000	39600000	NM_020192	chromosome 7 open reading frame 36
C7orf38	#N/A	7	C7orf38	99100000	99100000	99100000	99100000	99100000	99100000		99100000	NM_145111	Chromosome 7 open reading frame 38
C7orf41	C7orf41	7	C7orf41	30200000	30200000	30200000	30200000	30200000	30200000		30200000	NM_152793	chromosome 7 open reading frame 41
C7orf44	#N/A	8	C7orf44	43800000	43800000	43800000	43800000	43800000	43800000	43800000	43800000	NM_018224	chromosome 7 open reading frame 44
C7orf55	C7orf55	8	C7orf55	139000000	139000000	139000000	139000000	139000000	139000000	139000000	139000000	NM_197964	chromosome 7 open reading frame 55
C7orf59	C7orf59	8	C7orf59	99700000	99700000	99700000	99700000	99700000	99700000	99700000	99700000	NM_001008395	chromosome 7 open reading frame 59
C8orf37	#N/A	7	C8orf37	96300000	96300000	96300000	96300000	96300000	96300000		96300000	NM_177965	chromosome 8 open reading frame 37
C8orf40	#N/A	6	C8orf40	42400000	42400000	42400000	42400000			42400000	42400000	NM_001135675	chromosome 8 open reading frame 40
C8orf76	#N/A	6	C8orf76	124000000	124000000	124000000	124000000		124000000		124000000	NM_032847	chromosome 8 open reading frame 76
C8orf77	C8orf77	8	C8orf77	146000000	146000000	146000000	146000000	146000000	146000000	146000000	146000000	NR_026974	chromosome 8 open reading frame 77
C9orf142	#N/A	4	C9orf142	140000000	140000000			140000000			140000000	NM_183241	chromosome 9 open reading frame 142
C9orf150	#N/A	6	C9orf150	12800000	12800000	12800000		12800000		12800000	12800000	NM_203403	chromosome 9 open reading frame 150
C9orf27	#N/A	4	C9orf27	119000000	119000000		119000000				119000000	NR_024032	chromosome 9 open reading frame 27
C9orf3	C9orf3	7	C9orf3	97700000	97600000	97600000	97600000	97600000		97500000	97700000	NM_032823	chromosome 9 open reading frame 3
C9orf41	#N/A	6	C9orf41	77600000	77600000	77600000	77600000	77600000			77600000	NM_152420	chromosome 9 open reading frame 41
C9orf5	#N/A	4	C9orf5	112000000	112000000	112000000					112000000	NM_032012	chromosome 9 open reading frame 5
C9orf50	#N/A	6	C9orf50	132000000	132000000		132000000	132000000	132000000		132000000	NM_199350	chromosome 9 open reading frame 50
C9orf6	#N/A	4	C9orf6				112000000	112000000	112000000	112000000		NM_017832	chromosome 9 open reading frame 6
C9orf98	#N/A	5	C9orf98	136000000	136000000		136000000	136000000			136000000	NM_152572	chromosome 9 open reading frame 98
CA4	#N/A	5	CA4	58200000			58200000	58200000	58200000		58200000	NM_000717	carbonic anhydrase IV
CA5BP	#N/A	7	CA5BP	15700000	15700000	15700000	15700000	15700000		15700000	15700000	NR_026551	carbonic anhydrase VB pseudogene
CAB39	CAB39	5	CAB39	232000000	232000000			232000000	232000000		232000000	NM_001130850	calcium binding protein 39
CABIN1	CABIN1	6	CABIN1	24500000	24400000	24400000		24400000	24400000		24500000	NM_012295	calcineurin binding protein 1
CACHD1	CACHD1	7	CACHD1	64900000	64900000	64900000	64900000	64900000	64900000		65000000	NM_020925	cache domain containing 1
CACNA1G	#N/A	4	CACNA1G	48600000	48600000			48600000			48600000	NM_198384	calcium channel, voltage-dependent, T type, alpha 1G subunit
CACNA2D3	#N/A	5	CACNA2D3	54300000	54600000				54700000	54300000	54700000	NM_018398	calcium channel, voltage-dependent, alpha 2/delta subunit 3
CACNG4	CACNG4	6	CACNG4	65000000	65000000	65000000		65000000	65000000		65000000	NM_014405	calcium channel, voltage-dependent, gamma subunit 4
CADM2	CADM2	7	CADM2	85000000	85700000		85000000	85000000	85000000	85000000	85100000	NM_153184	cell adhesion molecule 2
CADM4	#N/A	7	CADM4	44100000	44100000	44100000	44100000	44100000	44100000		44100000	NM_145296	cell adhesion molecule 4
CADPS2	#N/A	7	CADPS2	122000000	123000000	123000000	123000000	122000000	122000000		122000000	NM_017954	Ca++-dependent secretion activator 2
CAGE1	#N/A	4	CAGE1			7389600		7389600	7389400		7389200	NM_205864	cancer antigen 1
CALM2	#N/A	8	CALM2	47400000	47500000	47400000	47400000	47400000	47400000	47400000	47400000	NM_001743	calmodulin 2 (phosphorylase kinase, delta)
CALN1	#N/A	6	CALN1	71900000	71700000	71600000	71500000		71400000	71500000		NM_031468	calneuron 1
CALR	CALR	7	CALR	13000000	13000000	13000000	13000000	13000000	13000000		13000000	NM_004343	calreticulin
CALU	CALU	8	CALU	128000000	128000000	128000000	128000000	128000000	128000000	128000000	128000000	NM_001130674	calumenin
CAMK1D	CAMK1D	8	CAMK1D	12600000	12500000	12700000	12600000	12600000	12700000	12700000	12500000	NM_020397	calcium/calmodulin-dependent protein kinase ID
CAMK2D	#N/A	7	CAMK2D	115000000	115000000	115000000	115000000	115000000	115000000		115000000	NM_172129	calcium/calmodulin-dependent protein kinase II delta
CAMK2G	#N/A	4	CAMK2G	75600000	75600000		75600000				75600000	NM_172169	calcium/calmodulin-dependent protein kinase II gamma
CAMLG	CAMLG	8	CAMLG	134000000	134000000	134000000	134000000	134000000	134000000	134000000	134000000	NM_001745	calcium modulating ligand
CAMSAP1L1	#N/A	5	CAMSAP1L1	201000000	201000000			201000000		201000000	201000000	NM_203459	calmodulin regulated spectrin-associated protein 1-like 1
CAMTA1	#N/A	7	CAMTA1	7209845		7765200	7765000	7765200	7558200	7765000	7298700	NM_015215	calmodulin binding transcription activator 1
CAMTA2	CAMTA2	6	CAMTA2	4890200	4880500		4891000	4871400	4890200		4889600	NM_015099	calmodulin binding transcription activator 2
CAND1	CAND1	8	CAND1	67700000	67600000	67700000	67600000	67700000	67700000	67700000	67600000	NM_018448	cullin-associated and neddylation-dissociated 1
CANX	CANX	6	CANX	179000000	179000000	179000000		179000000	179000000		179000000	NM_001746	calnexin
CAP1	CAP1	7	CAP1	40500000	40500000	40500000	40500000	40500000	40500000		40500000	NM_006367	CAP, adenylate cyclase-associated protein 1 (yeast)
CAPN1	CAPN1	6	CAPN1	64900000	64900000	64900000	64900000		64900000		64900000	NM_005186	calpain 1, (mu/I) large subunit
CAPN10	CAPN10	8	CAPN10	242000000	242000000	242000000	242000000	242000000	242000000	242000000	242000000	NM_023085	calpain 10
CAPRIN1	CAPRIN1	7	CAPRIN1	34100000	34100000	34100000	34000000	34100000		34100000	34100000	NM_203364	cell cycle associated protein 1
CAPRIN2	#N/A	6	CAPRIN2	30900000	30900000		30900000	30900000	30900000		30900000	NM_032156	caprin family member 2
CAPZB	#N/A	7	CAPZB	19800000	19800000		19800000	19800000	19800000	19800000	19800000	NM_004930	capping protein (actin filament) muscle Z-line, beta
CARD11	#N/A	5	CARD11	3073600	3114700	3100800	3201000	3198000				NM_032415	caspase recruitment domain family, member 11
CARD8	#N/A	7	CARD8	48700000	48700000	48700000	48700000	48700000	48700000		48700000	NM_014959	caspase recruitment domain family, member 8
CARHSP1	#N/A	6	CARHSP1	8961500	8961000		8960800	8962600	8961200		8961200	NM_001042476	calcium regulated heat stable protein 1, 24kDa
CARS	#N/A	8	CARS	3077400	3078000	3077800	3078400	3078000	3077800	3078200	3078200	NM_001014438	cysteinyl-tRNA synthetase
CASC2	#N/A	4	CASC2		120000000	120000000			120000000		120000000	NR_026941	cancer susceptibility candidate 2
CASC3	CASC3	8	CASC3	38300000	38300000	38300000	38300000	38300000	38300000	38300000	38300000	NM_007359	cancer susceptibility candidate 3
CASC4	CASC4	8	CASC4	44600000	44600000	44600000	44600000	44600000	44600000	44600000	44600000	NM_138423	cancer susceptibility candidate 4
CASD1	#N/A	6	CASD1	94100000	94100000	94100000	94100000	94100000			94100000	NM_022900	CAS1 domain containing 1
CASP7	CASP7	8	CASP7	115000000	115000000	115000000	115000000	115000000	115000000	115000000	115000000	NM_033340	caspase 7, apoptosis-related cysteine peptidase
CASP8AP2	CASP8AP2	8	CASP8AP2	90500000	90500000	90500000	90500000	90500000	90500000	90600000	90600000	NM_012115	caspase 8 associated protein 2
CASZ1	#N/A	7	CASZ1	10800000	10800000	10900000	10900000		10800000	10900000	10800000	NM_017766	castor zinc finger 1
CAT	#N/A	5	CAT	34400000	34500000			34500000	34500000		34500000	NM_001752	catalase
CAV1	CAV1	7	CAV1	116000000	116000000	116000000	116000000	116000000		116000000	116000000	NM_001753	caveolin 1, caveolae protein, 22kDa
CBARA1	#N/A	4	CBARA1	74400000	74400000		74400000				74200000	NM_006077	calcium binding atopy-related autoantigen 1
CBFB	#N/A	6	CBFB	67100000	67100000	67100000	67100000	67100000			67100000	NM_001755	core-binding factor, beta subunit
CBL	CBL	6	CBL	119000000	119000000		119000000	119000000	119000000		119000000	NM_005188	Cas-Br-M (murine) ecotropic retroviral transforming sequence
CBLL1	CBLL1	8	CBLL1	107000000	107000000	107000000	107000000	107000000	107000000	107000000	107000000	NM_024814	Cas-Br-M (murine) ecotropic retroviral transforming sequence-like 1
CBY3	CBY3	7	CBY3	179000000	179000000		179000000	179000000	179000000	179000000	179000000	NM_001164444	Chibby homolog 3 (Drosophila)
CCAR1	#N/A	4	CCAR1	70500000	70500000	70500000					70500000	NM_018237	cell division cycle and apoptosis regulator 1
CCDC110	#N/A	4	CCDC110	186000000	186000000	186000000					186000000	NM_001145411	coiled-coil domain containing 110
CCDC130	CCDC130	5	CCDC130	13900000	13900000	13800000			13900000		13900000	NM_030818	coiled-coil domain containing 130
CCDC142	#N/A	8	CCDC142	74700000	74700000	74700000	74700000	74700000	74700000	74700000	74700000	NM_032779	coiled-coil domain containing 142
CCDC25	#N/A	6	CCDC25	27600000	27600000	27600000		27600000		27600000	27600000	NM_018246	coiled-coil domain containing 25
CCDC28A	CCDC28A	8	CCDC28A	139000000	139000000	139000000	139000000	139000000	139000000	139000000	139000000	NM_015439	coiled-coil domain containing 28A
CCDC39	#N/A	5	CCDC39	180000000	180000000			180000000	180000000		180000000	NM_181426	coiled-coil domain containing 39
CCDC40	CCDC40	5	CCDC40	78000000	78000000		78000000	78000000			78000000	NM_017950	coiled-coil domain containing 40
CCDC61	CCDC61	8	CCDC61	46500000	46500000	46500000	46500000	46500000	46500000	46500000	46500000	NM_001080402	coiled-coil domain containing 61
CCDC66	CCDC66	6	CCDC66	56600000	56600000	56600000	56600000	56600000			56600000	NM_001141947	coiled-coil domain containing 66
CCDC88A	#N/A	7	CCDC88A	55600000	55600000	55600000	55600000	55600000		55600000	55600000	NM_018084	coiled-coil domain containing 88A
CCDC90B	#N/A	6	CCDC90B	83000000	83000000		83000000	83000000	83000000		83000000	NM_021825	coiled-coil domain containing 90B
CCDC97	CCDC97	7	CCDC97	41800000	41800000	41800000		41800000	41800000	41800000	41800000	NM_052848	coiled-coil domain containing 97
CCDC99	CCDC99	7	CCDC99	169000000	169000000		169000000	169000000	169000000	169000000	169000000	NM_017785	coiled-coil domain containing 99
CCM2	CCM2	7	CCM2	45000000	45000000	45000000	45000000	45000000	45000000		45000000	NM_031443	cerebral cavernous malformation 2
CCNC	#N/A	8	CCNC	100000000	100000000	100000000	100000000	100000000	100000000	100000000	100000000	NM_001013399	cyclin C
CCND2	CCND2	7	CCND2	4382267	4380400	4382800	4380667	4382600	4382800		4380300	NM_001759	cyclin D2
CCND3	#N/A	8	CCND3	42000000	42000000	41900000	41900000	41900000	41900000	41900000	42000000	NM_001760	cyclin D3
CCNDBP1	CCNDBP1	6	CCNDBP1	43500000	43500000		43500000	43500000	43500000		43500000	NM_012142	cyclin D-type binding-protein 1
CCNJL	#N/A	4	CCNJL	160000000	160000000		160000000				160000000	NM_024565	cyclin J-like
CCNL1	#N/A	7	CCNL1	157000000	157000000	157000000	157000000	157000000		157000000	157000000	NM_020307	cyclin L1
CCNT1	#N/A	7	CCNT1	49100000	49100000	49100000	49100000	49100000	49100000		49100000	NM_001240	cyclin T1
CCNT2	CCNT2	7	CCNT2	136000000	136000000	136000000	136000000	136000000	136000000		136000000	NM_001241	cyclin T2
CCNY	#N/A	6	CCNY	35600000	35600000	35600000		35600000	35600000		35600000	NM_181698	cyclin Y
CCNYL1	CCNYL1	7	CCNYL1	209000000	209000000	209000000	209000000	209000000	209000000		209000000	NM_001142300	cyclin Y-like 1
CCPG1	#N/A	4	CCPG1		55700000		55700000	55700000			55700000	NM_020739	cell cycle progression 1
CCRN4L	#N/A	5	CCRN4L	140000000	140000000	140000000	140000000				140000000	NM_012118	CCR4 carbon catabolite repression 4-like (S. cerevisiae)
CCT6P1	CCT6P1	8	CCT6P1	65200000	65200000	65200000	65200000	65200000	65200000	65200000	65200000	NR_003110
CCT8	#N/A	6	CCT8	30400000	30400000	30400000		30400000		30400000	30400000	NM_006585	chaperonin containing TCP1, subunit 8 (theta)
CD164	#N/A	8	CD164	110000000	110000000	110000000	110000000	110000000	110000000	110000000	110000000	NM_001142403	CD164 molecule, sialomucin
CD2AP	CD2AP	6	CD2AP	47400000	47400000		47400000	47400000	47400000		47400000	NM_012120	CD2-associated protein
CD2BP2	CD2BP2	7	CD2BP2	30400000	30400000		30400000	30400000	30400000	30400000	30400000	NM_006110	CD2 (cytoplasmic tail) binding protein 2
CD44	CD44	7	CD44	35200000	35200000	35200000	35200000	35200000		35200000	35200000	NM_001001392	CD44 molecule (Indian blood group)
CD47	#N/A	6	CD47	108000000	108000000		108000000		108000000	108000000	108000000	NM_198793	CD47 molecule
CDADC1	CDADC1	5	CDADC1	49800000	49800000	49800000	49800000				49800000	NM_030911	cytidine and dCMP deaminase domain containing 1
CDC20	CDC20	6	CDC20	43800000	43800000		43800000	43800000	43800000		43800000	NM_001255	cell division cycle 20 homolog (S. cerevisiae)
CDC27	#N/A	7	CDC27	45200000	45200000	45300000	45200000	45200000	45200000		45200000	NM_001256	cell division cycle 27 homolog (S. cerevisiae)
CDC34	CDC34	6	CDC34	531300	531800	532200		532400	531600		531400	NM_004359	cell division cycle 34 homolog (S. cerevisiae)
CDC40	CDC40	5	CDC40	111000000				111000000	111000000	111000000	111000000	NM_015891	cell division cycle 40 homolog (S. cerevisiae)
CDC42BPA	#N/A	5	CDC42BPA	228000000	228000000	228000000		228000000			227000000	NM_003607	CDC42 binding protein kinase alpha (DMPK-like)
CDC42EP4	#N/A	7	CDC42EP4	71300000	71300000	71300000	71300000	71300000	71300000		71300000	NM_012121	CDC42 effector protein (Rho GTPase binding) 4
CDC42SE1	#N/A	6	CDC42SE1	151000000	151000000			151000000	151000000	151000000	151000000	NM_001038707	CDC42 small effector 1
CDC42SE2	CDC42SE2	7	CDC42SE2	131000000	131000000		131000000	131000000	131000000	131000000	131000000	NM_020240	CDC42 small effector 2
CDC45L	#N/A	6	CDC45L	19500000	19500000	19500000		19500000	19500000		19500000	NM_003504	CDC45 cell division cycle 45-like (S. cerevisiae)
CDC5L	#N/A	4	CDC5L	44400000	44400000					44400000	44400000	NM_001253	CDC5 cell division cycle 5-like (S. pombe)
CDC73	CDC73	7	CDC73	193000000	193000000	193000000	194000000		193000000	193000000	193000000	NM_024529	cell division cycle 73, Paf1/RNA polymerase II complex component, homolog (S. cerevisiae)
CDCA2	CDCA2	8	CDCA2	25300000	25300000	25300000	25300000	25300000	25300000	25300000	25300000	NM_152562	cell division cycle associated 2
CDGAP	#N/A	8	CDGAP	119000000	119000000	119000000	119000000	119000000	119000000	119000000	119000000	NM_020754	Cdc42 GTPase-activating protein
CDH10	#N/A	6	CDH10	25300000	25100000	25300000	25300000	25300000			25300000	NM_006727	cadherin 10, type 2 (T2-cadherin)
CDH11	#N/A	8	CDH11	65200000	64700000	65200000	65200000	65200000	65200000	64900000	65200000	NM_001797	cadherin 11, type 2, OB-cadherin (osteoblast)
CDH6	CDH6	7	CDH6	31200000	30700000	31200000		31200000	31200000	31200000	31200000	NM_004932	cadherin 6, type 2, K-cadherin (fetal kidney)
CDH8	#N/A	5	CDH8	62100000	61600000		61100000	62100000			61600000	NM_001796	cadherin 8, type 2
CDH9	#N/A	5	CDH9	26200000	26500000		27200000		27100000		26400000	NM_016279	cadherin 9, type 2 (T1-cadherin)
CDK2AP1	#N/A	6	CDK2AP1	124000000	124000000		124000000	124000000		124000000	124000000	NM_004642	cyclin-dependent kinase 2 associated protein 1
CDK4	CDK4	7	CDK4	58100000	58100000	58100000	58100000	58100000	58100000		58100000	NM_000075	cyclin-dependent kinase 4
CDK6	#N/A	8	CDK6	92400000	92400000	92500000	92400000	92500000	92500000	92400000	92500000	NM_001145306	cyclin-dependent kinase 6
CDK9	#N/A	7	CDK9	131000000	131000000	131000000	131000000	131000000		131000000	131000000	NM_001261	cyclin-dependent kinase 9
CDKN1A	CDKN1A	7	CDKN1A	36600000	36600000	36600000	36600000	36600000	36600000		36600000	NM_078467	cyclin-dependent kinase inhibitor 1A (p21, Cip1)
CDKN1B	CDKN1B	8	CDKN1B	12900000	12900000	12900000	12900000	12900000	12900000	12900000	12900000	NM_004064	cyclin-dependent kinase inhibitor 1B (p27, Kip1)
CDKN2C	CDKN2C	5	CDKN2C	51400000	51400000		51400000		51400000		51400000	NM_078626	cyclin-dependent kinase inhibitor 2C (p18, inhibits CDK4)
CDKN3	CDKN3	7	CDKN3	54800000	54800000	54900000	54900000	54900000	54900000		54900000	NM_005192	cyclin-dependent kinase inhibitor 3
CDO1	#N/A	5	CDO1	115000000			115000000	115000000		115000000	115000000	NM_001801	cysteine dioxygenase, type I
CENPC1	#N/A	8	CENPC1	68400000	68100000	68100000	68400000	68400000	68000000	68300000	68100000	NM_001812	centromere protein C 1
CENPM	#N/A	6	CENPM	42300000	42300000	42300000	42300000	42300000			42300000	NM_024053	centromere protein M
CENPO	CENPO	5	CENPO	25000000	25000000				25000000	25000000	25000000	NM_024322	centromere protein O
CENPT	#N/A	4	CENPT	67900000		67900000		67900000	67900000			NM_025082	centromere protein T
CEP120	#N/A	5	CEP120	123000000	123000000		123000000		123000000		123000000	NM_001166226	centrosomal protein 120kDa
CEP135	#N/A	6	CEP135	56900000	56900000		56900000	56900000	56800000		56900000	NM_025009	centrosomal protein 135kDa
CEP192	#N/A	5	CEP192	13000000	13000000				13000000	13000000	13000000	NM_032142	centrosomal protein 192kDa
CEP250	CEP250	8	CEP250	34000000	34000000	34000000	34000000	34000000	34000000	34000000	34000000	NM_007186	centrosomal protein 250kDa
CEP290	#N/A	5	CEP290	88500000		88500000	88500000		88500000		88500000	NM_025114	centrosomal protein 290kDa
CEP57	CEP57	7	CEP57		95500000	95500000	95500000	95500000	95500000	95500000	95500000	NM_014679	centrosomal protein 57kDa
CEP68	CEP68	8	CEP68	65300000	65300000	65300000	65300000	65300000	65300000	65300000	65300000	NM_015147	centrosomal protein 68kDa
CEP72	#N/A	7	CEP72	612000	611800	612000	585000	611800	612600		611200	NM_018140	centrosomal protein 72kDa
CEP76	#N/A	4	CEP76					12700000	12700000	12700000	12700000	NM_024899	centrosomal protein 76kDa
CEP78	CEP78	7	CEP78	80800000	80900000	80900000	80900000	80900000	80900000		80900000	NM_032171	centrosomal protein 78kDa
CEP97	CEP97	7	CEP97	101000000	101000000	101000000	101000000	101000000	101000000		101000000	NM_024548	centrosomal protein 97kDa
CES2	CES2	5	CES2	67000000			67000000	67000000	67000000		67000000	NM_003869	carboxylesterase 2 (intestine, liver)
CETN2	CETN2	4	CETN2	152000000			152000000		152000000		152000000	NM_004344	centrin, EF-hand protein, 2
CFDP1	#N/A	6	CFDP1	75500000	75500000	75500000		75500000	75500000		75500000	NM_006324	craniofacial development protein 1
CFLP1	#N/A	6	CFLP1	89600000	89600000	89600000	89600000	89600000			89600000	NR_028492	Cofilin pseudogene 1
CGGBP1	#N/A	8	CGGBP1	88100000	88100000	88100000	88100000	88100000	88100000	88100000	88100000	NM_001008390	CGG triplet repeat binding protein 1
CGRRF1	CGRRF1	6	CGRRF1	55000000	55000000		55000000	55000000	55000000		55000000	NM_006568	cell growth regulator with ring finger domain 1
CHCHD2	#N/A	8	CHCHD2	56200000	56200000	56200000	56200000	56200000	56200000	56200000	56200000	NM_016139	coiled-coil-helix-coiled-coil-helix domain containing 2
CHCHD5	CHCHD5	5	CHCHD5	113000000	113000000	113000000			113000000		113000000	NM_032309	coiled-coil-helix-coiled-coil-helix domain containing 5
CHCHD6	CHCHD6	5	CHCHD6	126000000	126000000	126000000		126000000			126000000	NM_032343	coiled-coil-helix-coiled-coil-helix domain containing 6
CHCHD7	CHCHD7	5	CHCHD7		57100000	57100000	57100000	57100000			57100000	NM_001011667	coiled-coil-helix-coiled-coil-helix domain containing 7
CHD1L	CHD1L	5	CHD1L	147000000	147000000	147000000	147000000				147000000	NM_004284	chromodomain helicase DNA binding protein 1-like
CHD3	CHD3	6	CHD3	7788900	7788000		7787800	7788300	7788000		7789267	NM_001005271	chromodomain helicase DNA binding protein 3
CHD4	#N/A	8	CHD4	6713800	6715450	6715000	6714600	6715200	6715000	6714600	6700300	NM_001273	chromodomain helicase DNA binding protein 4
CHD7	CHD7	7	CHD7	61600000	61600000	61600000	61600000	61600000	61600000		61700000	NM_017780	chromodomain helicase DNA binding protein 7
CHD8	#N/A	8	CHD8	21900000	21900000	21900000	21900000	21900000	21900000	21900000	21900000	NM_020920	chromodomain helicase DNA binding protein 8
CHEK1	CHEK1	7	CHEK1	125000000	125000000		125000000	125000000	125000000	125000000	125000000	NM_001114122	CHK1 checkpoint homolog (S. pombe)
CHERP	#N/A	7	CHERP	16700000	16700000	16700000		16700000	16700000	16700000	16700000	NM_006387	calcium homeostasis endoplasmic reticulum protein
CHIC2	#N/A	6	CHIC2	54900000	54900000	54900000		54900000	54900000		54900000	NM_012110	cysteine-rich hydrophobic domain 2
CHMP1B	CHMP1B	6	CHMP1B	11900000	11900000	11900000	11900000		11900000		11900000	NM_020412	chromatin modifying protein 1B
CHMP2B	CHMP2B	7	CHMP2B	87300000	87300000	87300000	87300000	87300000		87200000	87300000	NM_014043	chromatin modifying protein 2B
CHN1	#N/A	4	CHN1	176000000	176000000				176000000		176000000	NM_001822	chimerin (chimaerin) 1
CHN2	CHN2	7	CHN2	29200000	29200000	29200000	29200000	29200000	29200000		29200000	NM_004067	chimerin (chimaerin) 2
CHORDC1	#N/A	6	CHORDC1	90000000	90000000	89900000	90000000	90000000			90200000	NM_001144073	cysteine and histidine-rich domain (CHORD)-containing 1
CHRM3	#N/A	7	CHRM3	240000000	240000000	240000000		240000000	240000000	240000000	240000000	NM_000740	cholinergic receptor, muscarinic 3
CHRNB1	#N/A	5	CHRNB1	7358800	7358800		7358800	7358800			7358800	NM_000747	cholinergic receptor, nicotinic, beta 1 (muscle)
CHST10	#N/A	5	CHST10	101000000	101000000	101000000				101000000	101000000	NM_004854	carbohydrate sulfotransferase 10
CHST11	CHST11	8	CHST11	105000000	105000000	105000000	105000000	105000000	105000000	105000000	105000000	NM_018413	carbohydrate (chondroitin 4) sulfotransferase 11
CHST2	CHST2	7	CHST2	143000000	143000000	143000000	143000000	143000000	143000000		143000000	NM_004267	carbohydrate (N-acetylglucosamine-6-O) sulfotransferase 2
CHST3	CHST3	7	CHST3	73700000	73700000	73700000	73700000	73700000	73700000		73700000	NM_004273	carbohydrate (chondroitin 6) sulfotransferase 3
CHTF8	#N/A	7	CHTF8	69200000	69200000	69200000	69200000	69200000	69200000		69200000	NM_001040144	CTF8, chromosome transmission fidelity factor 8 homolog (S. cerevisiae)
CHUK	#N/A	7	CHUK	102000000	102000000	102000000	102000000	102000000	102000000		102000000	NM_001278	conserved helix-loop-helix ubiquitous kinase
CIT	#N/A	7	CIT	120000000	120000000		120000000	120000000	120000000	120000000	120000000	NM_007174	citron (rho-interacting, serine/threonine kinase 21)
CITED2	CITED2	7	CITED2	140000000	140000000		140000000	140000000	140000000	140000000	140000000	NM_006079	Cbp/p300-interacting transactivator, with Glu/Asp-rich carboxy-terminal domain, 2
CKAP5	#N/A	5	CKAP5	46900000	46900000		46800000	46900000		46900000		NM_014756	cytoskeleton associated protein 5
CKB	#N/A	4	CKB	104000000	104000000			104000000			104000000	NM_001823	creatine kinase, brain
CKS2	CKS2	4	CKS2	91900000	91900000			91900000			91900000	NM_001827	CDC28 protein kinase regulatory subunit 2
CLASP1	#N/A	7	CLASP1	122000000	122000000	122000000	122000000	122000000	122000000		122000000	NM_001142273	cytoplasmic linker associated protein 1
CLDN12	CLDN12	6	CLDN12	90000000	90000000	90000000	90000000	90000000			90000000	NM_012129	claudin 12
CLIC1	CLIC1	8	CLIC1	31700000	31700000	31700000	31700000	31700000	31700000	31700000	31700000	NM_001288	chloride intracellular channel 1
CLINT1	#N/A	7	CLINT1	157000000	157000000	157000000	157000000	157000000	157000000		157000000	NM_014666	clathrin interactor 1
CLIP2	CLIP2	7	CLIP2	73700000	73700000	73700000	73700000	73700000	73700000		73700000	NM_003388	CAP-GLY domain containing linker protein 2
CLIP3	CLIP3	6	CLIP3	36500000	36500000	36500000		36500000	36500000		36500000	NM_015526	CAP-GLY domain containing linker protein 3
CLK1	#N/A	8	CLK1	202000000	202000000	202000000	202000000	202000000	202000000	202000000	202000000	NM_001162407	CDC-like kinase 1
CLK3	CLK3	7	CLK3	74900000	74900000	74900000		74900000	74900000	74900000	74900000	NM_001130028	CDC-like kinase 3
CLK4	#N/A	6	CLK4	178000000	178000000	178000000	178000000		178000000		178000000	NM_020666	CDC-like kinase 4
CLN3	#N/A	7	CLN3	28500000	28500000	28500000	28500000	28500000		28500000	28500000	NM_000086	ceroid-lipofuscinosis, neuronal 3
CLNS1A	#N/A	6	CLNS1A	77300000	77300000	77300000	77300000	77300000			77300000	NM_001293	chloride channel, nucleotide-sensitive, 1A
CLP1	CLP1	4	CLP1	57400000			57400000	57400000			57400000	NM_001142597	CLP1, cleavage and polyadenylation factor I subunit, homolog (S. cerevisiae)
CLPTM1	CLPTM1	7	CLPTM1	45500000	45500000	45500000		45500000	45500000	45500000	45500000	NM_001294	cleft lip and palate associated transmembrane protein 1
CLPX	#N/A	7	CLPX	65500000	65500000		65500000	65500000	65500000	65500000	65500000	NM_006660	ClpX caseinolytic peptidase X homolog (E. coli)
CLSPN	#N/A	6	CLSPN	36200000	36200000	36200000	36200000	36200000			36200000	NM_022111	claspin homolog (Xenopus laevis)
CLTC	CLTC	7	CLTC	57700000	57700000	57700000	57700000	57700000	57700000		57700000	NM_004859	clathrin, heavy chain (Hc)
CMTM6	#N/A	5	CMTM6	32500000	32500000			32500000	32500000		32500000	NM_017801	CKLF-like MARVEL transmembrane domain containing 6
CNIH3	CNIH3	7	CNIH3	225000000	225000000	225000000		225000000	225000000	225000000	225000000	NM_152495	cornichon homolog 3 (Drosophila)
CNN3	#N/A	4	CNN3	95400000	95400000				95400000		95400000	NM_001839	calponin 3, acidic
CNNM2	#N/A	6	CNNM2	105000000	105000000		105000000	105000000	105000000	105000000		NM_017649	cyclin M2
CNOT1	#N/A	8	CNOT1	58700000	58700000	58700000	58700000	58700000	58700000	58700000	58700000	NM_206999	CCR4-NOT transcription complex, subunit 1
CNOT10	#N/A	7	CNOT10	32700000	32700000	32700000	32800000	32700000		32700000	32800000	NM_015442	CCR4-NOT transcription complex, subunit 10
CNOT2	CNOT2	8	CNOT2	70600000	70600000	70600000	70600000	70600000	70600000	70600000	70600000	NM_014515	CCR4-NOT transcription complex, subunit 2
CNOT6L	#N/A	7	CNOT6L	78700000	78700000	78700000	78700000		78700000	78700000	78700000	NM_144571	CCR4-NOT transcription complex, subunit 6-like
CNR1	#N/A	4	CNR1	88900000	88900000			88900000			88900000	NM_016083	cannabinoid receptor 1 (brain)
CNTLN	#N/A	6	CNTLN	17100000	17100000		17100000	17100000		17100000	17100000	NM_001114395	centlein, centrosomal protein
CNTNAP5	#N/A	5	CNTNAP5		124000000	124000000	124000000	125000000			125000000	NM_130773	contactin associated protein-like 5
COASY	COASY	7	COASY	40700000	40700000	40700000	40700000	40700000	40700000		40700000	NM_001042532	CoA synthase
COG1	COG1	7	COG1	71200000	71200000	71200000	71200000	71200000		71200000	71200000	NM_018714	component of oligomeric golgi complex 1
COG7	#N/A	8	COG7	23500000	23500000	23500000	23500000	23500000	23500000	23500000	23500000	NM_153603	component of oligomeric golgi complex 7
COL12A1	#N/A	4	COL12A1	75900000				75900000		75900000	75900000	NM_080645	collagen, type XII, alpha 1
COL4A2	#N/A	5	COL4A2	111000000	111000000	111000000			111000000		111000000	NM_001846	collagen, type IV, alpha 2
COL8A1	COL8A1	6	COL8A1	99400000	99100000			99400000	99400000	99400000	99400000	NM_001850	collagen, type VIII, alpha 1
COMMD1	COMMD1	5	COMMD1	62100000	62100000	62100000		62200000			62200000	NM_152516	copper metabolism (Murr1) domain containing 1
COMMD2	#N/A	5	COMMD2	149000000	149000000		149000000		149000000		149000000	NM_016094	COMM domain containing 2
COMMD4	#N/A	4	COMMD4	75600000	75600000	75600000					75600000	NM_017828	COMM domain containing 4
COMMD5	COMMD5	7	COMMD5	146000000	146000000	146000000	146000000	146000000	146000000		146000000	NM_001081004	COMM domain containing 5
COPB1	#N/A	7	COPB1	14500000	14500000	14500000	14500000		14500000	14500000	14500000	NM_016451	coatomer protein complex, subunit beta 1
COPG	#N/A	8	COPG	129000000	129000000	129000000	129000000	129000000	129000000	129000000	129000000	NM_016128	coatomer protein complex, subunit gamma
COPS5	#N/A	7	COPS5	68000000	68000000		68000000	68000000	68000000	68000000	68000000	NM_006837	COP9 constitutive photomorphogenic homolog subunit 5 (Arabidopsis)
COPS7B	COPS7B	6	COPS7B	233000000	233000000	233000000	233000000	233000000			233000000	NM_022730	COP9 constitutive photomorphogenic homolog subunit 7B (Arabidopsis)
COPS8	COPS8	6	COPS8	238000000	238000000		238000000	238000000		238000000	238000000	NM_006710	COP9 constitutive photomorphogenic homolog subunit 8 (Arabidopsis)
COQ10A	#N/A	6	COQ10A	56700000	56700000	56700000	56700000	56700000	56700000			NM_144576	coenzyme Q10 homolog A (S. cerevisiae)
COQ3	#N/A	7	COQ3	99800000	99800000	99800000	99800000	99800000	99800000		99800000	NM_017421	coenzyme Q3 homolog, methyltransferase (S. cerevisiae)
COTL1	#N/A	7	COTL1	84700000	84700000		84700000	84700000	84700000	84700000	84700000	NM_021149	coactosin-like 1 (Dictyostelium)
COX11	#N/A	7	COX11	53000000	53000000	53000000	53000000	53000000	53000000		53000000	NM_001162862	COX11 cytochrome c oxidase assembly homolog (yeast)
COX16	#N/A	7	COX16	70800000	70800000	70800000	70800000		70800000	70800000	70800000	NM_016468	COX16 cytochrome c oxidase assembly homolog (S. cerevisiae)
COX4NB	#N/A	7	COX4NB		85800000	85800000	85800000	85800000	85800000	85800000	85800000	NM_006067	COX4 neighbor
COX6A1	COX6A1	5	COX6A1	121000000	121000000		121000000		121000000		121000000	NM_004373	cytochrome c oxidase subunit VIa polypeptide 1
COX7A2L	#N/A	6	COX7A2L	42600000	42600000	42600000		42600000	42600000		42600000	NM_004718	cytochrome c oxidase subunit VIIa polypeptide 2 like
COX7C	COX7C	8	COX7C	85900000	85900000	85900000	85900000	85900000	85900000	85900000	85900000	NM_001867	cytochrome c oxidase subunit VIIc
COX8A	#N/A	8	COX8A	63700000	63700000	63700000	63700000	63700000	63700000	63700000	63700000	NM_004074	cytochrome c oxidase subunit VIIIA (ubiquitous)
CPLX1	#N/A	6	CPLX1	774600	774600	774600			775000	775200	797100	NM_006651	complexin 1
CPOX	#N/A	6	CPOX	98300000	98300000	98300000		98300000	98300000		98300000	NM_000097	coproporphyrinogen oxidase
CPSF4	CPSF4	6	CPSF4	99000000	99000000	99000000		99000000	99000000		99000000	NM_001081559	cleavage and polyadenylation specific factor 4, 30kDa
CPZ	#N/A	5	CPZ	8679600	8679400		8679400		8679600		8679400	NM_001014447	carboxypeptidase Z
CREB3L2	#N/A	7	CREB3L2	138000000	138000000	138000000	138000000	138000000	138000000		138000000	NM_194071	cAMP responsive element binding protein 3-like 2
CREB5	CREB5	8	CREB5	28700000	28600000	28600000	28600000	28700000	28500000	28500000	28600000	NM_001011666	cAMP responsive element binding protein 5
CRIM1	CRIM1	8	CRIM1	36600000	36300000	36100000	36600000	36600000	36600000	36600000	36600000	NM_016441	cysteine rich transmembrane BMP regulator 1 (chordin-like)
CRIP2	#N/A	6	CRIP2	106000000	106000000		106000000	106000000	106000000		106000000	NM_001312	cysteine-rich protein 2
CRNKL1	#N/A	7	CRNKL1	20000000	20000000	20000000	20000000	20000000	20000000		20000000	NM_016652	crooked neck pre-mRNA splicing factor-like 1 (Drosophila)
CROCC	#N/A	6	CROCC	17200000	17200000	17200000	17200000	17200000			17200000	NM_014675	ciliary rootlet coiled-coil, rootletin
CRTC1	#N/A	6	CRTC1	18800000	18800000	18800000		18800000	18800000		18800000	NM_001098482	CREB regulated transcription coactivator 1
CSDE1	CSDE1	6	CSDE1	115000000	115000000		115000000	115000000	115000000		115000000	NM_001007553	cold shock domain containing E1, RNA-binding
CSE1L	CSE1L	7	CSE1L	47700000	47700000	47700000	47700000	47700000	47700000		47700000	NM_001316	CSE1 chromosome segregation 1-like (yeast)
CSMD2	#N/A	5	CSMD2	34600000			34600000	34600000	34600000		34600000	NM_052896	CUB and Sushi multiple domains 2
CSMD3	#N/A	7	CSMD3		114000000	113000000	114000000	114000000	113000000	114000000	114000000	NM_052900	CUB and Sushi multiple domains 3
CSNK1A1	#N/A	6	CSNK1A1	149000000	149000000			149000000	149000000	149000000	149000000	NM_001892	casein kinase 1, alpha 1
CSNK1E	#N/A	6	CSNK1E	38700000	38700000		38700000	38700000	38700000		38700000	NM_001894	casein kinase 1, epsilon
CSNK1G2	CSNK1G2	8	CSNK1G2	1940400	1941200	1941600	1942000	1941600	1940700	1941600	1941400	NM_001319	casein kinase 1, gamma 2
CSNK2A1	#N/A	8	CSNK2A1	523200	523400	523600	523600	523600	523400	523600	523200	NM_177560	casein kinase 2, alpha 1 polypeptide
CSPP1	CSPP1	7	CSPP1	68000000	68000000	68000000	68000000	68000000		68000000	68000000	NM_024790	centrosome and spindle pole associated protein 1
CSRNP1	#N/A	6	CSRNP1	39200000	39200000	39200000	39200000		39200000		39200000	NM_033027	cysteine-serine-rich nuclear protein 1
CSRNP2	#N/A	8	CSRNP2	51500000	51500000	51500000	51500000	51500000	51500000	51500000	51500000	NM_030809	cysteine-serine-rich nuclear protein 2
CSTB	#N/A	5	CSTB	45200000	45200000		45200000	45200000			45200000	NM_000100	cystatin B (stefin B)
CSTF1	CSTF1	4	CSTF1	55000000	55000000	55000000	55000000					NM_001033522	cleavage stimulation factor, 3' pre-RNA, subunit 1, 50kDa
CTCF	#N/A	5	CTCF	67600000	67600000	67600000		67600000			67600000	NM_006565	CCCTC-binding factor (zinc finger protein)
CTDSP2	#N/A	7	CTDSP2	58200000	58200000	58200000	58200000	58200000	58200000		58300000	NM_005730	CTD (carboxy-terminal domain, RNA polymerase II, polypeptide A) small phosphatase 2
CTDSPL2	CTDSPL2	7	CTDSPL2	44700000	44700000		44700000	44700000	44700000	44700000	44700000	NM_016396	CTD (carboxy-terminal domain, RNA polymerase II, polypeptide A) small phosphatase like 2
CTGF	#N/A	6	CTGF	132000000	132000000	132000000	132000000			132000000	132000000	NM_001901	connective tissue growth factor
CTNNA2	CTNNA2	4	CTNNA2	80500000	79700000	79700000					79700000	NM_004389	catenin (cadherin-associated protein), alpha 2
CTNNB1	CTNNB1	5	CTNNB1	41200000	41100000	41200000	41200000				41100000	NM_001098209	catenin (cadherin-associated protein), beta 1, 88kDa
CTNND2	#N/A	8	CTNND2	11700000	11800000	11500000	11800000	11700000	11800000	12100000	12200000	NM_001332	catenin (cadherin-associated protein), delta 2 (neural plakophilin-related arm-repeat protein)
CTSA	#N/A	4	CTSA		44500000	44500000	44500000				44500000	NM_000308	cathepsin A
CTSC	#N/A	8	CTSC	88100000	88100000	88100000	88100000	88100000	88100000	88100000	88100000	NM_001114173	cathepsin C
CTSL1	#N/A	4	CTSL1	90300000	90300000		90300000	90300000				NM_145918	cathepsin L1
CTTN	CTTN	7	CTTN	70200000	70200000	70200000	70200000	70200000	70200000		70200000	NM_138565	cortactin
CTTNBP2NL	CTTNBP2NL	8	CTTNBP2NL	113000000	113000000	113000000	113000000	113000000	113000000	113000000	113000000	NM_018704	CTTNBP2 N-terminal like
CUGBP1	#N/A	8	CUGBP1	47600000	47600000	47600000	47600000	47600000	47500000	47600000	47600000	NM_006560	CUG triplet repeat, RNA binding protein 1
CUL3	#N/A	7	CUL3	225000000	225000000	225000000	225000000	225000000	225000000		225000000	NM_003590	cullin 3
CUL5	CUL5	7	CUL5	108000000	108000000	108000000	108000000	108000000	108000000		108000000	NM_003478	cullin 5
CWC15	#N/A	7	CWC15	94700000	94700000	94700000	94700000		94700000	94700000	94700000	NM_016403	CWC15 spliceosome-associated protein homolog (S. cerevisiae)
CWH43	#N/A	7	CWH43	49200000	49200000	49400000	49200000		49400000	49500000	49200000	NM_025087	cell wall biogenesis 43 C-terminal homolog (S. cerevisiae)
CXXC1	CXXC1	7	CXXC1	47800000	47800000	47800000	47800000	47800000	47800000		47800000	NM_014593	CXXC finger 1 (PHD domain)
CXXC4	#N/A	8	CXXC4	105000000	105000000	105000000	105000000	105000000	105000000	105000000	105000000	NM_025212	CXXC finger 4
CYB5A	#N/A	7	CYB5A	71900000	71900000		71900000	72000000	71900000	72000000	71900000	NM_148923	cytochrome b5 type A (microsomal)
CYB5R3	#N/A	6	CYB5R3	43000000	43000000	43000000	43000000		43000000		43100000	NM_000398	cytochrome b5 reductase 3
CYB5R4	CYB5R4	5	CYB5R4	84600000	84600000		84600000	84600000			84600000	NM_016230	cytochrome b5 reductase 4
CYFIP1	#N/A	6	CYFIP1	22900000	22900000		22900000		22900000	22900000	22900000	NM_014608	cytoplasmic FMR1 interacting protein 1
CYP4V2	#N/A	4	CYP4V2	187000000	187000000		187000000				187000000	NM_207352	cytochrome P450, family 4, subfamily V, polypeptide 2
CYTH3	#N/A	8	CYTH3	6310400	6311200	6311200	6311000	6311400	6311200	6311000	6311000	NM_004227	cytohesin 3
CYTSA	#N/A	4	CYTSA	24700000		24700000		24700000			24700000	NM_001145468	cytospin A
DAAM1	DAAM1	8	DAAM1	59700000	59700000	59700000	59600000	59700000	59700000	59700000	59700000	NM_014992	dishevelled associated activator of morphogenesis 1
DAB1	#N/A	4	DAB1	57900000	57900000	57900000					57900000	NM_021080	disabled homolog 1 (Drosophila)
DACH1	#N/A	7	DACH1	72400000	71900000	71900000	72300000		72400000	72400000	72400000	NM_004392	dachshund homolog 1 (Drosophila)
DAD1	#N/A	6	DAD1	23100000	23000000		23100000	23100000	23000000		23100000	NM_001344	defender against cell death 1
DAGLB	#N/A	7	DAGLB	6486800	6486400	6487000	6486800	6486400	6487000		6486800	NM_001142936	diacylglycerol lipase, beta
DAP3	DAP3	8	DAP3	156000000	156000000	156000000	156000000	156000000	156000000	156000000	156000000	NM_033657	death associated protein 3
DAZAP2	DAZAP2	8	DAZAP2	51600000	51600000	51600000	51600000	51600000	51600000	51600000	51600000	NM_001136267	DAZ associated protein 2
DBF4	DBF4	8	DBF4	87500000	87500000	87500000	87500000	87500000	87500000	87500000	87500000	NM_006716	DBF4 homolog (S. cerevisiae)
DBNDD1	#N/A	4	DBNDD1	90100000	90100000					90100000	90100000	NM_001042610	dysbindin (dystrobrevin binding protein 1) domain containing 1
DBR1	#N/A	6	DBR1	138000000	138000000	138000000	138000000	138000000			138000000	NM_016216	debranching enzyme homolog 1 (S. cerevisiae)
DBT	#N/A	8	DBT	101000000	101000000	101000000	101000000	101000000	101000000	101000000	101000000	NM_001918	dihydrolipoamide branched chain transacylase E2
DCAF10	DCAF10	6	DCAF10	37800000	37800000		37800000	37800000	37800000		37800000	NM_024345	DDB1 and CUL4 associated factor 10
DCAF12	#N/A	4	DCAF12	34100000	34100000				34100000		34100000	NM_015397	DDB1 and CUL4 associated factor 12
DCAF4	DCAF4	6	DCAF4	73400000	73400000	73400000	73400000		73400000		73400000	NM_181341	DDB1 and CUL4 associated factor 4
DCAF5	#N/A	7	DCAF5	69600000	69600000	69600000	69600000	69600000	69600000		69600000	NM_003861	DDB1 and CUL4 associated factor 5
DCAF7	DCAF7	7	DCAF7	61600000	61600000	61600000	61600000	61600000	61600000		61600000	NM_005828	DDB1 and CUL4 associated factor 7
DCBLD2	#N/A	7	DCBLD2	98600000	98600000	98600000	98700000	98600000	98600000		98600000	NM_080927	discoidin, CUB and LCCL domain containing 2
DCLRE1C	#N/A	5	DCLRE1C	15000000	15000000			15000000	15000000		15000000	NM_001033858	DNA cross-link repair 1C (PSO2 homolog, S. cerevisiae)
DCP1A	#N/A	8	DCP1A	53400000	53400000	53400000	53400000	53400000	53400000	53400000	53400000	NM_018403	DCP1 decapping enzyme homolog A (S. cerevisiae)
DCP1B	#N/A	7	DCP1B	2112800	2113000	2113000	2112800	2113400	2113200		2113000	NM_152640	DCP1 decapping enzyme homolog B (S. cerevisiae)
DCP2	DCP2	7	DCP2	112000000	112000000	112000000	112000000	112000000	112000000		112000000	NM_152624	DCP2 decapping enzyme homolog (S. cerevisiae)
DCTN6	DCTN6	7	DCTN6	30000000	30000000	30000000	30000000	30000000	30000000		30000000	NM_006571	dynactin 6
DDA1	DDA1	7	DDA1	17400000	17400000	17400000	17400000	17400000	17400000		17400000	NM_024050	DET1 and DDB1 associated 1
DDAH2	DDAH2	7	DDAH2	31700000	31700000		31700000	31700000	31700000	31700000	31700000	NM_013974	dimethylarginine dimethylaminohydrolase 2
DDHD1	#N/A	7	DDHD1	53600000	53700000	53600000	53800000	53600000	53600000		53700000	NM_001160148	DDHD domain containing 1
DDHD2	DDHD2	6	DDHD2	38100000	38100000	38100000		38100000		38100000	38100000	NM_001164234	DDHD domain containing 2
DDIT4	DDIT4	8	DDIT4	74000000	74000000	74000000	74000000	74000000	74000000	74000000	74000000	NM_019058	DNA-damage-inducible transcript 4
DDOST	#N/A	6	DDOST	21000000			21000000	21000000	21000000	21000000	21000000	NM_005216	dolichyl-diphosphooligosaccharide--protein glycosyltransferase
DDRGK1	#N/A	8	DDRGK1	3183600	3184200	3184600	3182000	3184000	3184200	3184300	3183800	NM_023935	DDRGK domain containing 1
DDX18	DDX18	7	DDX18	119000000	118000000	119000000	118000000	119000000		119000000	119000000	NM_006773	DEAD (Asp-Glu-Ala-Asp) box polypeptide 18
DDX23	#N/A	8	DDX23	49200000	49200000	49200000	49200000	49200000	49200000	49200000	49200000	NM_004818	DEAD (Asp-Glu-Ala-Asp) box polypeptide 23
DDX39	#N/A	7	DDX39	14500000	14500000	14500000	14500000	14500000	14500000		14500000	NM_005804	DEAD (Asp-Glu-Ala-Asp) box polypeptide 39
DDX46	DDX46	6	DDX46	134000000	134000000		134000000	134000000	134000000		134000000	NM_014829	DEAD (Asp-Glu-Ala-Asp) box polypeptide 46
DDX6	#N/A	8	DDX6	119000000	119000000	119000000	119000000	119000000	119000000	119000000	119000000	NM_004397	DEAD (Asp-Glu-Ala-Asp) box polypeptide 6
DEF6	#N/A	5	DEF6	35300000	35300000		35300000		35300000		35300000	NM_022047	differentially expressed in FDCP 6 homolog (mouse)
DEK	#N/A	7	DEK	18300000	18300000	18300000	18300000	18300000	18300000		18300000	NM_003472	DEK oncogene
DENND3	#N/A	4	DENND3	142000000	142000000					142000000	142000000	NM_014957	DENN/MADD domain containing 3
DENND5A	#N/A	5	DENND5A	9284800	9269300	9285400	9286000				9285800	NM_015213	DENN/MADD domain containing 5A
DEPDC1	#N/A	5	DEPDC1	69000000	69100000			69000000		69000000	69000000	NM_017779	DEP domain containing 1
DERL1	#N/A	8	DERL1	124000000	124000000	124000000	124000000	124000000	124000000	124000000	124000000	NM_024295	Der1-like domain family, member 1
DFNA5	#N/A	7	DFNA5	24800000	24800000	24800000	24800000	24800000	24800000		24800000	NM_001127453	deafness, autosomal dominant 5
DGCR2	#N/A	6	DGCR2	19100000	19100000	19100000		19100000	19100000		19100000	NM_005137	DiGeorge syndrome critical region gene 2
DGCR6	#N/A	5	DGCR6	18900000	18900000	18900000				18900000	18900000	NM_005675	DiGeorge syndrome critical region gene 6
DGCR6L	#N/A	7	DGCR6L	20300000	20300000	20300000	20300000	20300000	20300000		20300000	NM_033257	DiGeorge syndrome critical region gene 6-like
DGCR8	#N/A	7	DGCR8	20100000	20100000	20100000	20100000	20100000	20100000	20100000		NM_022720	DiGeorge syndrome critical region gene 8
DGKH	#N/A	4	DGKH	42600000	42600000	42600000					42600000	NM_152910	diacylglycerol kinase, eta
DHCR7	#N/A	6	DHCR7	71100000	71200000		71100000	71200000	71200000		71200000	NM_001360	7-dehydrocholesterol reductase
DHODH	DHODH	7	DHODH	72000000	72000000	72000000		72000000	72000000	72000000	72000000	NM_001361	dihydroorotate dehydrogenase
DHPS	#N/A	8	DHPS	12800000	12800000	12800000	12800000	12800000	12800000	12800000	12800000	NM_013406	deoxyhypusine synthase
DHRS3	#N/A	4	DHRS3	12700000			12700000			12700000	12700000	NM_004753	dehydrogenase/reductase (SDR family) member 3
DHRS7	#N/A	6	DHRS7	60600000	60600000	60600000	60600000	60600000			60600000	NM_016029	dehydrogenase/reductase (SDR family) member 7
DHX16	#N/A	6	DHX16	30600000	30600000	30600000	30600000	30600000			30600000	NM_003587	DEAH (Asp-Glu-Ala-His) box polypeptide 16
DHX33	#N/A	7	DHX33	5371000	5370800	5371400	5371000	5371600		5371400	5371000	NM_020162	DEAH (Asp-Glu-Ala-His) box polypeptide 33
DHX35	#N/A	5	DHX35	37600000	37700000	37600000			37700000		37600000	NM_021931	DEAH (Asp-Glu-Ala-His) box polypeptide 35
DHX37	#N/A	6	DHX37	125000000	125000000	125000000		125000000		125000000	125000000	NM_032656	DEAH (Asp-Glu-Ala-His) box polypeptide 37
DHX40	DHX40	7	DHX40	57600000	57600000		57600000	57600000	57600000	57600000	57600000	NM_001166301	DEAH (Asp-Glu-Ala-His) box polypeptide 40
DHX9	DHX9	8	DHX9	183000000	183000000	183000000	183000000	183000000	183000000	183000000	183000000	NM_001357	DEAH (Asp-Glu-Ala-His) box polypeptide 9
DIABLO	#N/A	7	DIABLO	123000000	123000000	123000000	123000000	123000000		123000000	123000000	NM_019887	diablo homolog (Drosophila)
DIAPH1	#N/A	6	DIAPH1	141000000	141000000		141000000	141000000		141000000	141000000	NM_005219	diaphanous homolog 1 (Drosophila)
DIAPH3	#N/A	5	DIAPH3	60700000	60800000	60700000				60700000	60700000	NM_001042517	diaphanous homolog 3 (Drosophila)
DIMT1L	#N/A	6	DIMT1L	61700000	61700000	61700000	61700000		61700000		61700000	NM_014473	DIM1 dimethyladenosine transferase 1-like (S. cerevisiae)
DIS3L2	DIS3L2	6	DIS3L2	233000000	233000000	233000000	233000000	233000000			233000000	NM_152383	DIS3 mitotic control homolog (S. cerevisiae)-like 2
DIXDC1	#N/A	5	DIXDC1	112000000	112000000		112000000			112000000	112000000	NM_033425	DIX domain containing 1
DKK1	#N/A	5	DKK1	54100000	54100000	54100000		54100000			54100000	NM_012242	dickkopf homolog 1 (Xenopus laevis)
DKK3	#N/A	7	DKK3	12000000	12000000	12000000	12000000	12000000	12000000		12000000	NM_013253	dickkopf homolog 3 (Xenopus laevis)
DLAT	DLAT	8	DLAT	112000000	112000000	112000000	112000000	112000000	112000000	112000000	112000000	NM_001931	dihydrolipoamide S-acetyltransferase
DLEU2	#N/A	5	DLEU2	50700000	50700000		50700000		50700000		50700000	NR_002612	deleted in lymphocytic leukemia 2 (non-protein coding)
DLG2	#N/A	8	DLG2	84700000	84600000	84600000	84300000	84200000	83900000	84100000	84200000	NM_001142699	discs, large homolog 2 (Drosophila)
DLGAP1	#N/A	5	DLGAP1	3943333			3819200	4454400	3554200		3881600	NM_004746	discs, large (Drosophila) homolog-associated protein 1
DLGAP5	#N/A	7	DLGAP5	55700000	55700000		55700000	55700000	55700000	55700000	55700000	NM_014750	discs, large (Drosophila) homolog-associated protein 5
DMAP1	DMAP1	8	DMAP1	44700000	44700000	44700000	44700000	44700000	44700000	44700000	44700000	NM_019100	DNA methyltransferase 1 associated protein 1
DMRTA2	#N/A	7	DMRTA2	50900000	50900000	50900000	50900000	50900000	50900000		50900000	NM_032110	DMRT-like family A2
DMXL2	#N/A	7	DMXL2	51900000	51900000	51900000	51900000	51900000	51800000		51900000	NM_015263	Dmx-like 2
DNAH2	DNAH2	7	DNAH2	7698734	7699000	7738000	7737400	7708650	7678500		7698334	NM_020877	dynein, axonemal, heavy chain 2
DNAH7	#N/A	4	DNAH7	197000000		197000000		197000000			197000000	NM_018897	dynein, axonemal, heavy chain 7
DNAJA2	#N/A	4	DNAJA2	47000000	47000000	47000000					47000000	NM_005880	DnaJ (Hsp40) homolog, subfamily A, member 2
DNAJB12	#N/A	6	DNAJB12	74100000	74100000			74100000	74100000	74100000	74100000	NM_017626	DnaJ (Hsp40) homolog, subfamily B, member 12
DNAJB14	#N/A	4	DNAJB14	101000000	101000000		101000000				101000000	NM_001031723	DnaJ (Hsp40) homolog, subfamily B, member 14
DNAJB6	DNAJB6	7	DNAJB6	157000000	157000000		157000000	157000000	157000000	157000000	157000000	NM_058246	DnaJ (Hsp40) homolog, subfamily B, member 6
DNAJC11	#N/A	5	DNAJC11	6761400	6761400			6761200	6761400		6761200	NM_018198	DnaJ (Hsp40) homolog, subfamily C, member 11
DNAJC12	#N/A	4	DNAJC12	69600000	69600000					69500000	69600000	NM_021800	DnaJ (Hsp40) homolog, subfamily C, member 12
DNAJC13	DNAJC13	6	DNAJC13	132000000	132000000		132000000	132000000	132000000		132000000	NM_015268	DnaJ (Hsp40) homolog, subfamily C, member 13
DNAJC2	#N/A	8	DNAJC2	103000000	103000000	103000000	103000000	103000000	103000000	103000000	103000000	NM_014377	DnaJ (Hsp40) homolog, subfamily C, member 2
DNAJC27	#N/A	7	DNAJC27	25200000	25200000	25200000	25200000	25200000	25200000		25200000	NM_016544	DnaJ (Hsp40) homolog, subfamily C, member 27
DNAJC3	DNAJC3	5	DNAJC3	96300000	96300000	96300000			96300000		96300000	NM_006260	DnaJ (Hsp40) homolog, subfamily C, member 3
DNAL1	DNAL1	6	DNAL1	74100000	74100000	74100000	74100000	74100000			74100000	NM_031427	dynein, axonemal, light chain 1
DNMT1	#N/A	7	DNMT1	10300000	10300000	10300000	10300000	10300000	10300000		10300000	NM_001379	DNA (cytosine-5-)-methyltransferase 1
DOCK10	#N/A	4	DOCK10	226000000	226000000		226000000				226000000	NM_014689	dedicator of cytokinesis 10
DOCK4	#N/A	7	DOCK4	112000000	112000000	112000000	112000000		112000000	112000000	112000000	NM_014705	dedicator of cytokinesis 4
DOCK7	#N/A	4	DOCK7	63200000	63200000			63200000			63200000	NM_033407	dedicator of cytokinesis 7
DOLK	DOLK	4	DOLK		132000000	132000000	132000000	132000000				NM_014908	dolichol kinase
DPAGT1	#N/A	6	DPAGT1	119000000	119000000		119000000	119000000	119000000		119000000	NM_001382	dolichyl-phosphate (UDP-N-acetylglucosamine) N-acetylglucosaminephosphotransferase 1 (GlcNAc-1-P transferase)
DPF3	#N/A	7	DPF3	73400000	73400000	73400000	73400000	73400000		73400000	73400000	NM_012074	D4, zinc and double PHD fingers, family 3
DPH1	DPH1	7	DPH1	1933400	1933600		1933200	1933400	1933200	1933600	1933400	NM_001383	DPH1 homolog (S. cerevisiae)
DPH2	DPH2	7	DPH2	44400000	44400000		44400000	44400000	44400000	44400000	44400000	NM_001039589	DPH2 homolog (S. cerevisiae)
DPM2	#N/A	4	DPM2	131000000	131000000		131000000				131000000	NM_003863	dolichyl-phosphate mannosyltransferase polypeptide 2, regulatory subunit
DPM3	DPM3	7	DPM3	155000000	155000000	155000000	155000000	155000000	155000000		155000000	NM_018973	dolichyl-phosphate mannosyltransferase polypeptide 3
DPP3	DPP3	5	DPP3	66200000	66200000	66200000		66200000			66200000	NM_130443	dipeptidyl-peptidase 3
DPY19L4	DPY19L4	7	DPY19L4	95700000	95800000	95700000	95700000	95700000		95700000	95700000	NM_181787	dpy-19-like 4 (C. elegans)
DPY30	#N/A	8	DPY30	32300000	32300000	32300000	32300000	32300000	32300000	32300000	32300000	NM_032574	dpy-30 homolog (C. elegans)
DPYD	#N/A	5	DPYD	98400000	98400000		98400000		98400000		98400000	NM_000110	dihydropyrimidine dehydrogenase
DPYSL2	DPYSL2	7	DPYSL2	26400000	26400000	26400000	26400000	26400000	26400000		26400000	NM_001386	dihydropyrimidinase-like 2
DPYSL3	#N/A	8	DPYSL3	147000000	147000000	147000000	147000000	147000000	147000000	147000000	147000000	NM_001387	dihydropyrimidinase-like 3
DPYSL5	DPYSL5	6	DPYSL5	27100000	27100000	27100000		27100000	27100000		27100000	NM_020134	dihydropyrimidinase-like 5
DRAM1	DRAM1	6	DRAM1	102000000	102000000	102000000	102000000	102000000			102000000	NM_018370	DNA-damage regulated autophagy modulator 1
DRG1	DRG1	5	DRG1	31800000	31800000			31800000	31800000		31800000	NM_004147	developmentally regulated GTP binding protein 1
DSCC1	DSCC1	6	DSCC1	121000000	121000000		121000000	121000000		121000000	121000000	NM_024094	defective in sister chromatid cohesion 1 homolog (S. cerevisiae)
DSCR3	#N/A	7	DSCR3	38600000	38600000	38600000	38600000	38600000	38600000		38600000	NM_006052	Down syndrome critical region gene 3
DST	#N/A	6	DST	56700000	56600000	56700000	56800000		56700000		56700000	NM_001144769	dystonin
DTYMK	#N/A	6	DTYMK	243000000	243000000		243000000	243000000	243000000		243000000	NM_001165031	deoxythymidylate kinase (thymidylate kinase)
DUSP1	#N/A	5	DUSP1	172000000		172000000	172000000	172000000			172000000	NM_004417	dual specificity phosphatase 1
DUSP10	#N/A	8	DUSP10	222000000	222000000	222000000	222000000	222000000	222000000	222000000	222000000	NM_144729	dual specificity phosphatase 10
DUSP12	DUSP12	8	DUSP12	162000000	162000000	162000000	162000000	162000000	162000000	162000000	162000000	NM_007240	dual specificity phosphatase 12
DUSP6	DUSP6	8	DUSP6	89600000	89700000	89700000	89600000	89700000	89700000	89700000	89700000	NM_022652	dual specificity phosphatase 6
DUT	DUT	6	DUT	48600000	48600000	48600000		48600000	48600000		48600000	NM_001025248	deoxyuridine triphosphatase
DVL2	#N/A	6	DVL2	7136000	7136000		7135700	7137000	7136800		7136800	NM_004422	dishevelled, dsh homolog 2 (Drosophila)
DVL3	DVL3	8	DVL3	184000000	184000000	184000000	184000000	184000000	184000000	184000000	184000000	NM_004423	dishevelled, dsh homolog 3 (Drosophila)
DYNC1I1	#N/A	5	DYNC1I1	95600000	95600000	95400000		95600000			95600000	NM_001135556	dynein, cytoplasmic 1, intermediate chain 1
DYNC2H1	DYNC2H1	5	DYNC2H1	103000000	103000000				103000000	104000000	103000000	NM_001080463	dynein, cytoplasmic 2, heavy chain 1
DYNLL1	DYNLL1	7	DYNLL1	121000000	121000000	121000000	121000000	121000000	121000000		121000000	NM_001037495	dynein, light chain, LC8-type 1
DYNLL2	DYNLL2	5	DYNLL2	56200000	56200000		56200000		56200000		56200000	NM_080677	dynein, light chain, LC8-type 2
DYNLRB1	DYNLRB1	4	DYNLRB1	33100000	33100000			33100000			33100000	NM_014183	dynein, light chain, roadblock-type 1
DYNLT1	#N/A	5	DYNLT1	159000000	159000000			159000000	159000000		159000000	NM_006519	dynein, light chain, Tctex-type 1
DYRK3	DYRK3	4	DYRK3	207000000	207000000			207000000			207000000	NM_003582	dual-specificity tyrosine-(Y)-phosphorylation regulated kinase 3
DYRK4	#N/A	7	DYRK4	4714000	4714200	4714000	4714000	4714000	4714200		4714000	NM_003845	dual-specificity tyrosine-(Y)-phosphorylation regulated kinase 4
E2F3	E2F3	7	E2F3	20400000	20400000		20400000	20400000	20400000	20400000	20400000	NM_001949	E2F transcription factor 3
E2F4	#N/A	6	E2F4	67200000	67200000	67200000	67200000	67200000			67200000	NM_001950	E2F transcription factor 4, p107/p130-binding
E2F7	#N/A	5	E2F7	77600000	77600000	77500000	77400000				77600000	NM_203394	E2F transcription factor 7
EAF1	EAF1	7	EAF1	15500000	15500000	15500000	15500000	15500000	15500000		15500000	NM_033083	ELL associated factor 1
EAPP	#N/A	5	EAPP	35000000	35000000				35000000	35000000	35000000	NM_018453	E2F-associated phosphoprotein
ECSIT	#N/A	4	ECSIT	11600000	11600000				11600000	11600000		NM_016581	ECSIT homolog (Drosophila)
EDC3	#N/A	8	EDC3	75000000	75000000	75000000	75000000	75000000	75000000	75000000	75000000	NM_001142443	enhancer of mRNA decapping 3 homolog (S. cerevisiae)
EDEM2	#N/A	8	EDEM2	33700000	33700000	33700000	33700000	33700000	33700000	33700000	33700000	NM_018217	ER degradation enhancer, mannosidase alpha-like 2
EEF1A1	#N/A	7	EEF1A1	74200000	74200000	74200000	74200000	74200000		74200000	74200000	NM_001402	eukaryotic translation elongation factor 1 alpha 1
EEF1E1	#N/A	4	EEF1E1	8102200	8102200				8102400		8102200	NM_004280	eukaryotic translation elongation factor 1 epsilon 1
EEF2	#N/A	7	EEF2	3987000	3987000	3983800	3986000	3984800	3984500		3987000	NM_001961	eukaryotic translation elongation factor 2
EFCAB5	EFCAB5	5	EFCAB5	28300000	28300000		28300000		28300000		28300000	NR_026738	EF-hand calcium binding domain 5
EFCAB6	#N/A	4	EFCAB6	44200000		44200000	44200000				44200000	NM_198856	EF-hand calcium binding domain 6
EFHD1	#N/A	6	EFHD1	233000000	233000000			233000000	233000000	233000000	233000000	NR_027663	EF-hand domain family, member D1
EFNA5	#N/A	8	EFNA5	107000000	107000000	107000000	107000000	107000000	107000000	107000000	107000000	NM_001962	ephrin-A5
EFNB2	#N/A	5	EFNB2	107000000	107000000	107000000	107000000				107000000	NM_004093	ephrin-B2
EFR3A	#N/A	6	EFR3A	133000000	133000000	133000000			133000000	133000000	133000000	NM_015137	EFR3 homolog A (S. cerevisiae)
EGR1	EGR1	6	EGR1	138000000	138000000		138000000	138000000	138000000		138000000	NM_001964	early growth response 1
EHD1	#N/A	7	EHD1	64600000	64600000	64600000	64600000	64600000		64600000	64600000	NM_006795	EH-domain containing 1
EID2	#N/A	6	EID2	40000000	40000000	40000000	40000000		40000000		40000000	NM_153232	EP300 interacting inhibitor of differentiation 2
EIF1	EIF1	7	EIF1	39800000	39800000	39800000		39800000	39800000	39800000	39800000	NM_005801	eukaryotic translation initiation factor 1
EIF1AX	#N/A	4	EIF1AX	20200000	20200000				20200000		20200000	NM_001412	eukaryotic translation initiation factor 1A, X-linked
EIF2AK3	#N/A	5	EIF2AK3	88900000	88900000		88900000	88900000		88900000		NM_004836	eukaryotic translation initiation factor 2-alpha kinase 3
EIF2B3	#N/A	8	EIF2B3	45500000	45400000	45500000	45500000	45500000	45500000	45500000	45400000	NM_001166588	eukaryotic translation initiation factor 2B, subunit 3 gamma, 58kDa
EIF2B5	EIF2B5	7	EIF2B5	184000000	184000000	184000000	184000000	184000000	184000000		184000000	NM_003907	eukaryotic translation initiation factor 2B, subunit 5 epsilon, 82kDa
EIF2C1	EIF2C1	6	EIF2C1	36300000	36300000		36300000	36300000	36300000		36300000	NM_012199	eukaryotic translation initiation factor 2C, 1
EIF3A	#N/A	5	EIF3A	121000000	121000000	121000000		121000000			121000000	NM_003750	eukaryotic translation initiation factor 3, subunit A
EIF3C	#N/A	5	EIF3C	28700000		28400000	28600000		28700000		28600000	NM_001037808	eukaryotic translation initiation factor 3, subunit C
EIF3L	EIF3L	6	EIF3L	38200000	38200000	38200000	38200000	38200000			38200000	NM_016091	eukaryotic translation initiation factor 3, subunit L
EIF3M	EIF3M	6	EIF3M	32600000	32600000		32600000	32600000		32600000	32600000	NM_006360	eukaryotic translation initiation factor 3, subunit M
EIF4A2	EIF4A2	7	EIF4A2	187000000	187000000	187000000	187000000	187000000		187000000	187000000	NM_001967	eukaryotic translation initiation factor 4A2
EIF4A3	#N/A	6	EIF4A3	78100000	78100000		78100000	78100000	78100000		78100000	NM_014740	eukaryotic translation initiation factor 4A3
EIF4E	#N/A	7	EIF4E	99800000	99800000	99800000	99800000	99800000	99900000		99900000	NM_001130678	eukaryotic translation initiation factor 4E
EIF4EBP1	EIF4EBP1	6	EIF4EBP1	37900000	37900000		37900000	37900000		37900000	37900000	NM_004095	eukaryotic translation initiation factor 4E binding protein 1
EIF4G2	#N/A	7	EIF4G2	10800000	10800000	10800000	10800000	10800000	10800000		10800000	NM_001418	eukaryotic translation initiation factor 4 gamma, 2
EIF4G3	#N/A	7	EIF4G3	21500000	21500000	21500000	21400000		21500000	21500000	21500000	NM_003760	eukaryotic translation initiation factor 4 gamma, 3
EIF5	EIF5	7	EIF5	104000000	104000000	104000000	104000000	104000000	104000000		104000000	NM_183004	eukaryotic translation initiation factor 5
ELAVL3	#N/A	5	ELAVL3	11600000	11600000			11600000		11600000	11600000	NM_001420	ELAV (embryonic lethal, abnormal vision, Drosophila)-like 3 (Hu antigen C)
ELFN1	#N/A	5	ELFN1	1704200	1704200		1732600	1706600			1707667	NM_001128636	extracellular leucine-rich repeat and fibronectin type III domain containing 1
ELK3	ELK3	6	ELK3	96600000	96600000		96600000	96600000	96600000		96600000	NM_005230	ELK3, ETS-domain protein (SRF accessory protein 2)
ELL	#N/A	7	ELL	18600000	18600000	18600000	18600000	18600000	18600000		18600000	NM_006532	elongation factor RNA polymerase II
ELL2	#N/A	6	ELL2	95300000	95300000		95300000	95300000	95300000		95300000	NM_012081	elongation factor, RNA polymerase II, 2
ELMO1	#N/A	6	ELMO1	37300000	37300000	37500000	37500000	37200000			37500000	NM_014800	engulfment and cell motility 1
ELMO2	#N/A	6	ELMO2	45000000	45000000		45000000	45000000	45000000		45000000	NM_182764	engulfment and cell motility 2
ELN	ELN	5	ELN	73400000	73400000	73400000	73400000	73400000				NM_001081753	elastin
ELOVL4	#N/A	4	ELOVL4	80700000	80700000			80700000			80700000	NM_022726	elongation of very long chain fatty acids (FEN1/Elo2, SUR4/Elo3, yeast)-like 4
ELOVL5	#N/A	7	ELOVL5	53200000	53200000	53200000	53200000	53200000	53200000		53200000	NM_021814	ELOVL family member 5, elongation of long chain fatty acids (FEN1/Elo2, SUR4/Elo3-like, yeast)
ELP3	ELP3	5	ELP3	28000000	28000000		28000000		28000000		28000000	NM_018091	elongation protein 3 homolog (S. cerevisiae)
EMD	#N/A	4	EMD	154000000	154000000			154000000			154000000	NM_000117	emerin
EMID2	#N/A	6	EMID2	101000000	101000000	101000000	101000000		101000000		101000000	NM_133457	EMI domain containing 2
EML6	EML6	7	EML6	55000000	55000000	55000000	55000000	55000000	55000000		55000000	NM_001039753	echinoderm microtubule associated protein like 6
ENC1	#N/A	8	ENC1	73900000	73900000	73900000	73900000	73900000	73900000	73900000	73900000	NM_003633	ectodermal-neural cortex 1 (with BTB-like domain)
ENOPH1	ENOPH1	5	ENOPH1	83400000	83400000	83400000		83400000	83400000			NM_021204	enolase-phosphatase 1
ENOX2	#N/A	5	ENOX2	130000000	130000000		130000000			130000000	130000000	NM_006375	ecto-NOX disulfide-thiol exchanger 2
ENTPD7	ENTPD7	5	ENTPD7	101000000	101000000		101000000	101000000			101000000	NM_020354	ectonucleoside triphosphate diphosphohydrolase 7
EP400NL	EP400NL	8	EP400NL	133000000	133000000	133000000	133000000	133000000	133000000	133000000	133000000	NR_003290	EP400 N-terminal like
EPB41L1	#N/A	6	EPB41L1	34700000	34700000		34700000	34700000	34700000		34700000	NM_012156	erythrocyte membrane protein band 4.1-like 1
EPB41L2	#N/A	7	EPB41L2	131000000	131000000		131000000	131000000	131000000	131000000	131000000	NM_001135555	erythrocyte membrane protein band 4.1-like 2
EPB41L3	#N/A	5	EPB41L3	5611800	5511400		5628800	5542800			5559000	NM_012307	erythrocyte membrane protein band 4.1-like 3
EPC1	#N/A	5	EPC1	32700000	32700000	32700000		32600000			32600000	NM_025209	enhancer of polycomb homolog 1 (Drosophila)
EPHA3	EPHA3	7	EPHA3	89100000	90200000		89800000	89200000	90200000	89200000	89800000	NM_182644	EPH receptor A3
EPHA4	#N/A	8	EPHA4	222000000	222000000	222000000	222000000	222000000	222000000	222000000	222000000	NM_004438	EPH receptor A4
EPHA5	#N/A	8	EPHA5	66500000	66500000	66500000	66500000	66500000	66500000	66500000	66500000	NM_004439	EPH receptor A5
EPHB1	EPHB1	7	EPHB1	135000000	135000000		135000000	135000000	135000000	134000000	135000000	NM_004441	EPH receptor B1
EPHB4	#N/A	7	EPHB4	100000000	100000000	100000000	100000000	100000000	100000000		100000000	NM_004444	EPH receptor B4
EPHB6	#N/A	5	EPHB6	143000000	143000000		143000000	143000000	143000000			NM_004445	EPH receptor B6
EPN2	EPN2	5	EPN2	19100000	19100000			19100000	19100000		19100000	NM_014964	epsin 2
EPS15L1	#N/A	4	EPS15L1	16600000	16600000					16600000	16600000	NM_021235	epidermal growth factor receptor pathway substrate 15-like 1
EPS8	#N/A	6	EPS8	15900000	15900000	15900000	15900000	15900000			15900000	NM_004447	epidermal growth factor receptor pathway substrate 8
ERAL1	ERAL1	5	ERAL1	27200000	27200000		27200000	27200000			27200000	NM_005702	Era G-protein-like 1 (E. coli)
ERC1	ERC1	8	ERC1	1099400	1268560	1099600	1099400	1099600	1100600	1099600	1099600	NM_178039	ELKS/RAB6-interacting/CAST family member 1
ERC2	#N/A	4	ERC2		56500000	56500000	56100000				56500000	NM_015576	ELKS/RAB6-interacting/CAST family member 2
ERCC2	#N/A	6	ERCC2	45900000	45900000	45900000	45900000	45900000			45900000	NM_001130867	excision repair cross-complementing rodent repair deficiency, complementation group 2
ERCC3	#N/A	5	ERCC3	128000000	128000000		128000000	128000000			128000000	NM_000122	excision repair cross-complementing rodent repair deficiency, complementation group 3 (xeroderma pigmentosum group B complementing)
ERCC5	ERCC5	7	ERCC5	103000000	103000000	103000000	103000000	103000000	103000000		103000000	NM_000123	excision repair cross-complementing rodent repair deficiency, complementation group 5
ERGIC3	ERGIC3	5	ERGIC3	34100000	34100000			34100000	34100000		34100000	NM_015966	ERGIC and golgi 3
ERLEC1	ERLEC1	5	ERLEC1	54000000	54000000	54000000	54000000	54000000				NM_015701	endoplasmic reticulum lectin 1
ERLIN1	#N/A	7	ERLIN1	102000000	102000000	102000000	102000000	102000000	102000000		102000000	NM_001100626	ER lipid raft associated 1
ERO1L	#N/A	6	ERO1L	53200000	53200000	53200000	53200000	53200000			53200000	NM_014584	ERO1-like (S. cerevisiae)
ERP29	ERP29	4	ERP29			112000000	112000000		112000000		112000000	NM_001034025	endoplasmic reticulum protein 29
ERP44	#N/A	7	ERP44	103000000		103000000	103000000	103000000	103000000	103000000	103000000	NM_015051	endoplasmic reticulum protein 44
ESD	#N/A	7	ESD	47400000	47400000	47400000	47400000	47400000	47400000		47400000	NM_001984	esterase D
ESR2	#N/A	6	ESR2	64800000	64800000		64800000	64800000	64800000		64800000	NM_001040276	estrogen receptor 2 (ER beta)
ESYT1	ESYT1	8	ESYT1	56500000	56500000	56500000	56500000	56500000	56500000	56500000	56500000	NM_015292	extended synaptotagmin-like protein 1
ETHE1	#N/A	8	ETHE1	44000000	44000000	44000000	44000000	44000000	44000000	44000000	44000000	NM_014297	ethylmalonic encephalopathy 1
ETNK1	ETNK1	8	ETNK1	22900000	22800000	22800000	23000000	22800000	22800000	22800000	22800000	NM_001039481	ethanolamine kinase 1
ETV3	ETV3	6	ETV3	157000000	157000000	157000000	157000000	157000000			157000000	NM_001145312	ets variant 3
EVX1	#N/A	5	EVX1		27300000	27300000	27300000	27300000			27300000	NM_001989	even-skipped homeobox 1
EXO1	EXO1	6	EXO1	242000000	242000000	242000000		242000000	242000000		242000000	NM_003686	exonuclease 1
EXOC1	#N/A	5	EXOC1	56700000	56700000		56700000	56700000			56700000	NM_001024924	exocyst complex component 1
EXOC2	#N/A	8	EXOC2	695667	701800	710600	714700	693200	693200	692200	599700	NM_018303	exocyst complex component 2
EXOC5	#N/A	4	EXOC5	57700000	57700000				57700000	57700000		NM_006544	exocyst complex component 5
EXOSC3	#N/A	7	EXOSC3	37800000	37800000	37800000	37800000		37800000	37800000	37800000	NM_016042	exosome component 3
EXOSC5	#N/A	4	EXOSC5	41900000	41900000				41900000		41900000	NM_020158	exosome component 5
EXOSC8	EXOSC8	5	EXOSC8	37600000	37600000		37600000		37600000		37600000	NM_181503	exosome component 8
EXT1	#N/A	8	EXT1	119000000	119000000	119000000	119000000	119000000	119000000	119000000	119000000	NM_000127	exostosin 1
EXTL1	#N/A	6	EXTL1	26400000	26400000	26400000		26400000	26400000		26400000	NM_004455	exostoses (multiple)-like 1
EXTL3	EXTL3	6	EXTL3	28600000	28600000		28600000	28600000	28600000		28500000	NM_001440	exostoses (multiple)-like 3
EYA4	EYA4	8	EYA4	134000000	134000000	134000000	134000000	134000000	134000000	134000000	134000000	NM_172103	eyes absent homolog 4 (Drosophila)
EZH2	#N/A	8	EZH2	149000000	149000000	149000000	149000000	149000000	149000000	149000000	149000000	NM_004456	enhancer of zeste homolog 2 (Drosophila)
EZR	#N/A	5	EZR	159000000	159000000		159000000	159000000			159000000	NM_001111077	ezrin
F2R	F2R	4	F2R	76000000	76000000			76000000			76000000	NM_001992	coagulation factor II (thrombin) receptor
F3	#N/A	5	F3	95000000	95000000		95000000			95000000	95000000	NM_001993	coagulation factor III (thromboplastin, tissue factor)
FADS1	#N/A	7	FADS1	61600000	61600000	61600000	61600000	61600000	61600000		61600000	NM_013402	fatty acid desaturase 1
FADS2	FADS2	6	FADS2	61600000	61600000		61600000	61600000	61600000		61600000	NM_004265	fatty acid desaturase 2
FAF1	#N/A	7	FAF1	51300000	51400000		51400000	51400000	51400000	51100000	51400000	NM_007051	Fas (TNFRSF6) associated factor 1
FAF2	FAF2	8	FAF2	176000000	176000000	176000000	176000000	176000000	176000000	176000000	176000000	NM_014613	Fas associated factor family member 2
FAIM	#N/A	5	FAIM	138000000	138000000		138000000			138000000	138000000	NM_018147	Fas apoptotic inhibitory molecule
FAM100B	#N/A	5	FAM100B	74300000	74300000	74300000	74300000				74300000	NM_182565	family with sequence similarity 100, member B
FAM110B	FAM110B	7	FAM110B	58900000	58800000	58700000	58800000	58900000		58900000	58900000	NM_147189	family with sequence similarity 110, member B
FAM114A2	#N/A	5	FAM114A2	153000000		153000000		153000000	153000000		153000000	NM_018691	family with sequence similarity 114, member A2
FAM115A	#N/A	7	FAM115A	144000000	144000000	144000000	144000000	144000000	144000000		144000000	NM_014719	family with sequence similarity 115, member A
FAM117B	#N/A	6	FAM117B	203000000	203000000	203000000	203000000	203000000			203000000	NM_173511	family with sequence similarity 117, member B
FAM119B	#N/A	4	FAM119B	58200000	58200000	58200000			58200000			NM_206914	family with sequence similarity 119, member B
FAM120AOS	#N/A	7	FAM120AOS	96200000	96200000	96200000	96200000	96200000	96200000		96200000	NM_198841	family with sequence similarity 120A opposite strand
FAM123B	#N/A	5	FAM123B	63400000	63400000		63400000	63400000			63400000	NM_152424	family with sequence similarity 123B
FAM125A	FAM125A	5	FAM125A	17500000	17500000	17500000		17500000			17500000	NM_138401	family with sequence similarity 125, member A
FAM126A	#N/A	8	FAM126A	23100000	23100000	23100000	23100000	23100000	23100000	23100000	23100000	NM_032581	family with sequence similarity 126, member A
FAM126B	#N/A	7	FAM126B	202000000	202000000	202000000	202000000	202000000		202000000	202000000	NM_173822	family with sequence similarity 126, member B
FAM129A	#N/A	6	FAM129A	185000000	185000000	185000000	185000000			185000000	185000000	NM_052966	family with sequence similarity 129, member A
FAM135A	FAM135A	6	FAM135A	71100000	71100000	71100000		71100000	71100000		71100000	NM_001105531	family with sequence similarity 135, member A
FAM136A	#N/A	4	FAM136A	70500000	70500000	70500000		70500000				NM_032822	family with sequence similarity 136, member A
FAM161A	#N/A	7	FAM161A	62000000	62000000	62100000	62000000	62100000	62100000		62000000	NM_032180	family with sequence similarity 161, member A
FAM164A	#N/A	6	FAM164A	79600000	79600000	79600000	79600000	79600000			79600000	NM_016010	family with sequence similarity 164, member A
FAM171B	FAM171B	8	FAM171B	188000000	188000000	188000000	188000000	188000000	188000000	188000000	188000000	NM_177454	family with sequence similarity 171, member B
FAM172A	#N/A	6	FAM172A	93100000	93200000	93200000		93200000		93400000	93200000	NM_001163417	family with sequence similarity 172, member A
FAM176A	#N/A	5	FAM176A	75800000			75800000	75800000		75800000	75800000	NM_001135032	family with sequence similarity 176, member A
FAM177A1	#N/A	4	FAM177A1	35500000	35500000			35500000			35500000	NM_001079519	family with sequence similarity 177, member A1
FAM177B	#N/A	6	FAM177B	223000000	223000000	223000000	223000000	223000000			223000000	NM_207468	family with sequence similarity 177, member B
FAM178A	#N/A	5	FAM178A	103000000	103000000	103000000	103000000				103000000	NR_024245	family with sequence similarity 178, member A
FAM179B	FAM179B	5	FAM179B	45400000			45400000	45400000	45400000		45400000	NM_015091	family with sequence similarity 179, member B
FAM18B2	#N/A	4	FAM18B2	15400000		15500000		15500000			15400000	NM_001135036	family with sequence similarity 18, member B2
FAM19A5	#N/A	5	FAM19A5		49500000		48900000		49000000	49100000	48900000	NM_015381	family with sequence similarity 19 (chemokine (C-C motif)-like), member A5
FAM20C	FAM20C	7	FAM20C	245800	170300	179267	253133	177867	193600		178000	NM_020223	family with sequence similarity 20, member C
FAM27A	#N/A	5	FAM27A	45400000	45400000		45400000	45400000			45600000	NR_024060	family with sequence similarity 27, member A
FAM36A	#N/A	5	FAM36A	245000000	245000000			245000000	245000000		245000000	NM_198076	family with sequence similarity 36, member A
FAM46A	#N/A	8	FAM46A	82500000	82500000	82500000	82500000	82500000	82500000	82500000	82500000	NM_017633	family with sequence similarity 46, member A
FAM48A	#N/A	4	FAM48A	37600000	37600000		37600000				37600000	NM_001014286	family with sequence similarity 48, member A
FAM49A	#N/A	4	FAM49A	16800000	16800000		16800000				16800000	NM_030797	family with sequence similarity 49, member A
FAM5B	#N/A	5	FAM5B	177000000	177000000	177000000		177000000			177000000	NM_021165	family with sequence similarity 5, member B
FAM5C	#N/A	6	FAM5C	190000000	191000000		190000000	190000000	190000000		190000000	NM_199051	family with sequence similarity 5, member C
FAM72D	#N/A	8	FAM72D	144000000	144000000	144000000	144000000	144000000	144000000	144000000	144000000	NM_207418	family with sequence similarity 72, member D
FAM73A	FAM73A	5	FAM73A	78200000	78200000		78200000			78200000	78200000	NM_198549	family with sequence similarity 73, member A
FAM73B	FAM73B	6	FAM73B	132000000	132000000	132000000	132000000	132000000			132000000	NM_032809	family with sequence similarity 73, member B
FAM82B	#N/A	6	FAM82B	87500000	87500000			87500000	87500000	87500000	87500000	NM_016033	family with sequence similarity 82, member B
FAM84A	FAM84A	7	FAM84A	14800000	14800000		14800000	14800000	14800000	14800000	14500000	NM_145175	family with sequence similarity 84, member A
FAM91A1	FAM91A1	5	FAM91A1	125000000	125000000			125000000	125000000		125000000	NM_144963	family with sequence similarity 91, member A1
FAM92A1	#N/A	4	FAM92A1	94700000		94700000		94700000			94700000	NM_145269	family with sequence similarity 92, member A1
FAM98A	#N/A	6	FAM98A	33800000	33800000	33800000		33800000	33800000		33800000	NM_015475	family with sequence similarity 98, member A
FANCD2	FANCD2	6	FANCD2	10100000	10100000	10100000	10100000	10100000	10100000			NM_033084	Fanconi anemia, complementation group D2
FANCL	#N/A	8	FANCL	58600000	58600000	58500000	58600000	58700000	58600000	59000000	58600000	NM_018062	Fanconi anemia, complementation group L
FAR1	FAR1	6	FAR1	13700000	13700000	13700000	13700000		13700000		13700000	NM_032228	fatty acyl CoA reductase 1
FAR2	#N/A	5	FAR2	29300000	29300000	29300000	29300000				29300000	NM_018099	fatty acyl CoA reductase 2
FARS2	FARS2	6	FARS2	5569600	5260600		5261600	5261600	5261800		5260800	NM_006567	phenylalanyl-tRNA synthetase 2, mitochondrial
FAS	#N/A	6	FAS	90800000	90800000	90800000	90800000	90800000			90800000	NM_152872	Fas (TNF receptor superfamily, member 6)
FASN	#N/A	4	FASN	80100000	80100000				80100000		80100000	NM_004104	fatty acid synthase
FASTK	FASTK	8	FASTK	151000000	151000000	151000000	151000000	151000000	151000000	151000000	151000000	NM_033015	Fas-activated serine/threonine kinase
FASTKD1	#N/A	4	FASTKD1	170000000	170000000		170000000			170000000		NM_024622	FAST kinase domains 1
FAT1	#N/A	4	FAT1	188000000			188000000		188000000		188000000	NM_005245	FAT tumor suppressor homolog 1 (Drosophila)
FAT4	#N/A	7	FAT4	126000000	126000000	126000000	126000000		126000000	127000000	126000000	NM_024582	FAT tumor suppressor homolog 4 (Drosophila)
FBN1	#N/A	5	FBN1	48900000	48900000			48900000		48900000	48900000	NM_000138	fibrillin 1
FBN2	#N/A	5	FBN2	128000000	128000000		128000000	128000000			128000000	NM_001999	fibrillin 2
FBRSL1	#N/A	7	FBRSL1	133000000	133000000	133000000	133000000	133000000	133000000		133000000	NM_001142641	fibrosin-like 1
FBXL12	#N/A	7	FBXL12	9915400	9915200	9928800	9915700	9911533	9915700		9920467	NM_017703	F-box and leucine-rich repeat protein 12
FBXL15	#N/A	5	FBXL15	104000000	104000000	104000000	104000000				104000000	NM_024326	F-box and leucine-rich repeat protein 15
FBXL20	#N/A	8	FBXL20	37600000	37500000	37600000	37600000	37600000	37600000	37600000	37600000	NM_032875	F-box and leucine-rich repeat protein 20
FBXL7	#N/A	5	FBXL7	15500000	15500000			15500000		15500000	15500000	NM_012304	F-box and leucine-rich repeat protein 7
FBXO11	#N/A	7	FBXO11	48100000	48200000	48100000	48100000	48100000	48100000		48100000	NM_012167	F-box protein 11
FBXO16	#N/A	4	FBXO16	28300000	28300000			28300000			28300000	NM_172366	F-box protein 16
FBXO28	FBXO28	7	FBXO28	224000000	224000000	224000000	224000000	224000000	224000000		224000000	NM_001136115	F-box protein 28
FBXO31	#N/A	7	FBXO31	87400000	87400000	87400000	87400000	87400000	87300000		87300000	NM_024735	F-box protein 31
FBXO34	#N/A	6	FBXO34	55700000	55700000	55700000		55700000		55700000	55700000	NM_152231	F-box protein 34
FBXO46	#N/A	7	FBXO46	46200000	46200000	46200000	46200000	46200000	46200000		46200000	NM_001080469	F-box protein 46
FBXO48	#N/A	6	FBXO48	68700000		68700000		68700000	68700000	68700000	68700000	NM_001024680	F-box protein 48
FBXW11	#N/A	7	FBXW11	171000000	171000000	171000000	171000000	171000000	171000000		171000000	NM_012300	F-box and WD repeat domain containing 11
FBXW7	#N/A	7	FBXW7	153000000	153000000	153000000	153000000		153000000	153000000	153000000	NM_033632	F-box and WD repeat domain containing 7
FCHSD1	#N/A	4	FCHSD1		141000000		141000000	141000000			141000000	NM_033449	FCH and double SH3 domains 1
FEN1	FEN1	6	FEN1	61600000	61600000		61600000	61600000		61600000	61600000	NM_004111	flap structure-specific endonuclease 1
FER	#N/A	8	FER	108000000	108000000	108000000	108000000	108000000	108000000	108000000	108000000	NM_005246	fer (fps/fes related) tyrosine kinase
FERMT2	#N/A	6	FERMT2	53400000	53400000		53400000		53400000	53400000	53400000	NM_001135000	fermitin family homolog 2 (Drosophila)
FEZF1	FEZF1	6	FEZF1	122000000	122000000	122000000	122000000			122000000	122000000	NM_001024613	FEZ family zinc finger 1
FIBP	#N/A	6	FIBP	65700000	65700000	65700000	65700000	65700000			65700000	NM_004214	fibroblast growth factor (acidic) intracellular binding protein
FIGN	#N/A	7	FIGN	165000000	165000000		165000000	165000000	165000000	164000000	165000000	NM_018086	fidgetin
FIS1	#N/A	8	FIS1	101000000	101000000	101000000	101000000	101000000	101000000	101000000	101000000	NM_016068	fission 1 (mitochondrial outer membrane) homolog (S. cerevisiae)
FITM2	#N/A	7	FITM2	42900000	42900000	42900000		42900000	42900000	42900000	42900000	NM_001080472	fat storage-inducing transmembrane protein 2
FKBP1P1	#N/A	4	FKBP1P1	58300000	58300000		58300000			58300000		NR_024162
FKBP3	#N/A	5	FKBP3	45600000	45600000		45600000		45600000		45600000	NM_002013	FK506 binding protein 3, 25kDa
FKBP8	#N/A	6	FKBP8	18700000	18700000	18700000	18700000		18700000		18700000	NM_012181	FK506 binding protein 8, 38kDa
FKBP9	#N/A	6	FKBP9	33000000	33000000	33000000	33000000	33000000			33000000	NM_007270	FK506 binding protein 9, 63 kDa
FKBPL	FKBPL	6	FKBPL	32100000	32100000			32100000	32100000	32100000	32100000	NM_022110	FK506 binding protein like
FLCN	#N/A	7	FLCN	17100000	17100000		17100000	17100000	17100000	17100000	17100000	NM_144606	folliculin
FLJ10357	#N/A	7	FLJ10357	21500000	21500000	21500000	21500000	21500000	21500000		21500000	NM_018071	protein SOLO
FLJ11235	#N/A	4	FLJ11235	112000000				112000000	112000000	112000000		NR_027706	hypothetical FLJ11235
FLJ13224	FLJ13224	7	FLJ13224	31500000	31500000	31500000	31500000	31500000		31500000	31500000	NR_026806	hypothetical protein FLJ13224
FLJ22536	#N/A	5	FLJ22536	21900000	21900000		21900000	22100000			21900000	NR_015410	Hypothetical locus LOC401237
FLJ35220	#N/A	6	FLJ35220	78400000	78400000	78400000		78400000		78400000	78400000	NM_001164638	hypothetical protein FLJ35220
FLJ40330	#N/A	7	FLJ40330	89900000	89900000	89200000	89900000		89900000	89900000	89800000	NR_015424	Similar to protein immuno-reactive with anti-PTH polyclonal antibodies
FLJ40852	#N/A	4	FLJ40852	141000000		141000000	141000000	141000000				NR_015392	hypothetical LOC285962
FLJ42709	#N/A	8	FLJ42709	92900000	92600000	92600000	92900000	92900000	92600000	92600000	92900000	NR_021490	Hypothetical gene supported by AK124699
FLJ43663	#N/A	8	FLJ43663	131000000	131000000	131000000	131000000	131000000	131000000	131000000	131000000	NR_015431	Hypothetical protein FLJ43663
FLJ45079	#N/A	4	FLJ45079	75900000		75900000				75700000	75900000	NR_028337	FLJ45079 protein
FLNB	FLNB	7	FLNB	58000000	58000000	58000000		58000000	58000000	58100000	58000000	NM_001164317	filamin B, beta
FLRT2	#N/A	7	FLRT2	86100000		85400000	85800000	86000000	86000000	86000000	85800000	NM_013231	fibronectin leucine rich transmembrane protein 2
FLYWCH2	FLYWCH2	7	FLYWCH2	2943200	2943600	2943900	2932700	2943800	2933200		2939733	NM_001142499	FLYWCH family member 2
FN1	#N/A	6	FN1	216000000	216000000		216000000	216000000	216000000		216000000	NM_054034	fibronectin 1
FN3KRP	FN3KRP	5	FN3KRP	80700000	80700000		80700000			80700000	80700000	NM_024619	fructosamine 3 kinase related protein
FNBP4	#N/A	7	FNBP4	47800000	47800000	47800000	47800000	47800000	47800000		47800000	NM_015308	formin binding protein 4
FNTB	FNTB	7	FNTB	65500000	65500000		65500000	65500000	65500000	65500000	65500000	NM_002028	farnesyltransferase, CAAX box, beta
FOS	FOS	8	FOS	75800000	75800000	75700000	75700000	75800000	75800000	75800000	75700000	NM_005252	FBJ murine osteosarcoma viral oncogene homolog
FOSL2	FOSL2	7	FOSL2	28600000	28600000	28600000	28600000	28600000		28600000	28600000	NM_005253	FOS-like antigen 2
FOXB1	#N/A	4	FOXB1	60400000	60300000		60300000				60300000	NM_012182	forkhead box B1
FOXD1	#N/A	4	FOXD1	72700000			72700000	72700000			72700000	NM_004472	forkhead box D1
FOXG1	FOXG1	8	FOXG1	29200000	29200000	29200000	29200000	29200000	29200000	29200000	29200000	NM_005249	forkhead box G1
FOXH1	#N/A	5	FOXH1	146000000	146000000			146000000	146000000		146000000	NM_003923	forkhead box H1
FOXJ3	#N/A	7	FOXJ3	42800000	42800000	42800000	42800000	42800000	42800000		42800000	NM_014947	forkhead box J3
FOXK1	FOXK1	8	FOXK1	4722867	4739440	4639650	4682334	4671520	4640050	4764800	4631634	NM_001037165	forkhead box K1
FOXN2	FOXN2	8	FOXN2	48400000	48500000	48400000	48500000	48400000	48500000	48500000	48400000	NM_002158	forkhead box N2
FOXO3	FOXO3	8	FOXO3	109000000	109000000	109000000	109000000	109000000	109000000	109000000	109000000	NM_001455	forkhead box O3
FOXP1	#N/A	7	FOXP1	71300000	71300000	71100000	71100000	71600000		71200000	71300000	NM_001012505	forkhead box P1
FOXP2	FOXP2	4	FOXP2	114000000	114000000		114000000				114000000	NM_148898	forkhead box P2
FRAS1	FRAS1	6	FRAS1	79000000	79000000		79000000		79000000	79000000	79000000	NM_001166133	Fraser syndrome 1
FRG1	#N/A	5	FRG1	191000000	191000000			191000000	191000000		191000000	NM_004477	FSHD region gene 1
FRG2C	#N/A	6	FRG2C	75700000	75700000	75700000	75700000	75700000			75700000	NM_001124759	FSHD region gene 2 family, member C
FRMD4A	#N/A	6	FRMD4A	14000000	14100000	13900000	14100000			13900000	14100000	NM_018027	FERM domain containing 4A
FRMD6	FRMD6	7	FRMD6	52100000	52100000	52100000	52100000	52100000	52100000		52100000	NM_152330	FERM domain containing 6
FRS2	FRS2	7	FRS2	69900000	69900000	69900000	69900000	69900000	69900000		69900000	NM_006654	fibroblast growth factor receptor substrate 2
FRYL	#N/A	7	FRYL	48800000	48800000	48800000	48800000	48700000	48800000		48800000	NM_015030	FRY-like
FSIP1	#N/A	6	FSIP1	40100000	40100000	39900000	40100000	40100000			40100000	NM_152597	fibrous sheath interacting protein 1
FTH1	FTH1	6	FTH1	61700000	61700000	61700000	61700000	61700000			61800000	NM_002032	ferritin, heavy polypeptide 1
FTL	FTL	6	FTL	49500000	49500000		49500000	49500000	49500000		49500000	NM_000146	ferritin, light polypeptide
FTO	FTO	4	FTO	53700000	53700000					54200000	53800000	NM_001080432	fat mass and obesity associated
FTSJ2	#N/A	4	FTSJ2		2281000		2281000	2281200	2281000			NM_013393	FtsJ homolog 2 (E. coli)
FTSJD1	#N/A	4	FTSJD1	71300000	71300000					71300000	71300000	NM_018348	FtsJ methyltransferase domain containing 1
FUBP1	#N/A	7	FUBP1	78400000	78400000		78400000	78400000	78400000	78400000	78400000	NM_003902	far upstream element (FUSE) binding protein 1
FUCA1	#N/A	4	FUCA1	24200000			24200000	24200000			24200000	NM_000147	fucosidase, alpha-L- 1, tissue
FUS	FUS	7	FUS	31200000	31200000	31200000	31200000	31200000	31200000		31200000	NR_028388	fused in sarcoma
FUT8	FUT8	7	FUT8	66100000	66000000		65900000	65900000	65900000	66200000	65900000	NM_178154	fucosyltransferase 8 (alpha (1,6) fucosyltransferase)
FXN	#N/A	7	FXN	71700000	71700000	71700000	71700000	71700000		71700000	71700000	NM_001161706	frataxin
FYN	#N/A	6	FYN	112000000	112000000	112000000	112000000	112000000			112000000	NM_002037	FYN oncogene related to SRC, FGR, YES
FYTTD1	FYTTD1	7	FYTTD1	197000000	197000000	197000000	197000000	197000000	197000000		197000000	NR_027840	forty-two-three domain containing 1
FZD2	FZD2	7	FZD2	42600000	42600000	42600000	42600000	42600000	42600000		42600000	NM_001466	frizzled homolog 2 (Drosophila)
G2E3	G2E3	8	G2E3	31000000	31000000	31000000	31000000	31000000	31000000	31000000	31000000	NM_017769	G2/M-phase specific E3 ubiquitin ligase
G3BP2	#N/A	8	G3BP2	76600000	76600000	76600000	76600000	76600000	76600000	76600000	76600000	NM_012297	GTPase activating protein (SH3 domain) binding protein 2
GAB1	GAB1	6	GAB1	144000000	144000000	144000000	144000000		144000000		144000000	NM_002039	GRB2-associated binding protein 1
GABARAP	GABARAP	7	GABARAP	7145200	7145200	7145200	7145200	7145400	7145200		7145200	NM_007278	GABA(A) receptor-associated protein
GABBR1	#N/A	7	GABBR1	29600000	29600000	29600000	29600000	29600000	29600000		29600000	NM_001470	gamma-aminobutyric acid (GABA) B receptor, 1
GALE	#N/A	4	GALE	24100000	24100000			24100000			24100000	NM_001008216	UDP-galactose-4-epimerase
GALK2	GALK2	6	GALK2	49500000	49500000	49500000	49500000	49500000			49400000	NM_002044	galactokinase 2
GALNT10	#N/A	4	GALNT10	154000000	154000000		154000000		154000000			NM_198321	UDP-N-acetyl-alpha-D-galactosamine:polypeptide N-acetylgalactosaminyltransferase 10 (GalNAc-T10)
GALNT2	GALNT2	6	GALNT2	230000000	230000000		230000000		230000000	230000000	230000000	NM_004481	UDP-N-acetyl-alpha-D-galactosamine:polypeptide N-acetylgalactosaminyltransferase 2 (GalNAc-T2)
GALNT7	GALNT7	8	GALNT7	174000000	174000000	174000000	174000000	174000000	174000000	174000000	174000000	NM_017423	UDP-N-acetyl-alpha-D-galactosamine:polypeptide N-acetylgalactosaminyltransferase 7 (GalNAc-T7)
GANAB	#N/A	6	GANAB	62400000		62400000		62400000	62400000	62400000	62400000	NM_198334	glucosidase, alpha; neutral AB
GAP43	GAP43	7	GAP43	115000000	115000000	115000000		115000000	115000000	115000000	115000000	NM_002045	growth associated protein 43
GAPDH	GAPDH	7	GAPDH	6642900	6641800	6644000	6642900	6643800	6643000		6643000	NM_002046	glyceraldehyde-3-phosphate dehydrogenase
GAPDHS	#N/A	5	GAPDHS		36000000		36000000	36000000	36000000		36000000	NM_014364	glyceraldehyde-3-phosphate dehydrogenase, spermatogenic
GAR1	GAR1	7	GAR1	111000000	111000000	111000000	111000000		111000000	111000000	111000000	NM_032993	GAR1 ribonucleoprotein homolog (yeast)
GART	#N/A	8	GART	34900000	34900000	34900000	34900000	34900000	34900000	34900000	34900000	NM_001136005	phosphoribosylglycinamide formyltransferase, phosphoribosylglycinamide synthetase, phosphoribosylaminoimidazole synthetase
GAS2L3	GAS2L3	5	GAS2L3	101000000	101000000	101000000			101000000		101000000	NM_174942	growth arrest-specific 2 like 3
GAS7	#N/A	5	GAS7	10100000		9978400	10000000		10000000		10100000	NM_201433	growth arrest-specific 7
GATA3	#N/A	5	GATA3		8341700	8154800	8254400	8374200			8235700	NM_002051	GATA binding protein 3
GATAD1	#N/A	7	GATAD1	92100000	92100000	92100000	92100000	92100000	92100000		92100000	NM_021167	GATA zinc finger domain containing 1
GATC	GATC	4	GATC			121000000	121000000	121000000			121000000	NM_176818	glutamyl-tRNA(Gln) amidotransferase, subunit C homolog (bacterial)
GBAP	#N/A	6	GBAP	155000000	155000000	155000000	155000000	155000000			155000000	NR_002188
GBE1	#N/A	6	GBE1	81800000	82100000	81400000	81400000	81800000			81800000	NM_000158	glucan (1,4-alpha-), branching enzyme 1
GBF1	GBF1	5	GBF1	104000000	104000000	104000000		104000000			104000000	NM_004193	golgi brefeldin A resistant guanine nucleotide exchange factor 1
GCC1	#N/A	7	GCC1	127000000	127000000	127000000	127000000	127000000		127000000	127000000	NM_024523	GRIP and coiled-coil domain containing 1
GCC2	GCC2	8	GCC2	109000000	109000000	109000000	109000000	109000000	109000000	109000000	109000000	NM_181453	GRIP and coiled-coil domain containing 2
GCH1	#N/A	8	GCH1	55400000	55400000	55400000	55400000	55400000	55400000	55400000	55400000	NM_001024071	GTP cyclohydrolase 1
GCK	#N/A	4	GCK			44200000	44200000	44200000	44200000			NM_000162	glucokinase (hexokinase 4)
GDAP2	#N/A	7	GDAP2	118000000	118000000	118000000	118000000		118000000	118000000	118000000	NM_001135589	ganglioside induced differentiation associated protein 2
GEN1	GEN1	6	GEN1	17900000	17900000	17900000	17900000	17900000			17900000	NM_182625	Gen homolog 1, endonuclease (Drosophila)
GFOD1	#N/A	5	GFOD1	13500000	13500000		13400000	13500000			13500000	NM_018988	glucose-fructose oxidoreductase domain containing 1
GGA2	#N/A	4	GGA2	23500000	23500000		23500000				23500000	NM_015044	golgi-associated, gamma adaptin ear containing, ARF binding protein 2
GGCT	#N/A	8	GGCT	30500000	30500000	30500000	30500000	30500000	30500000	30500000	30500000	NM_024051	gamma-glutamylcyclotransferase
GGNBP2	GGNBP2	7	GGNBP2	34900000	34900000	34900000	34900000	34900000	34900000		34900000	NM_024835	gametogenetin binding protein 2
GGT7	#N/A	5	GGT7	33500000	33500000	33500000				33500000	33500000	NM_178026	gamma-glutamyltransferase 7
GHR	GHR	6	GHR		42400000	42400000	42400000		42400000	42400000	42400000	NM_000163	growth hormone receptor
GIGYF2	GIGYF2	7	GIGYF2	234000000	234000000	234000000	234000000	234000000	234000000		234000000	NM_001103147	GRB10 interacting GYF protein 2
GIN1	#N/A	7	GIN1	102000000	102000000	102000000	102000000	102000000	102000000		102000000	NM_017676	gypsy retrotransposon integrase 1
GINS2	#N/A	4	GINS2	85700000	85700000	85700000					85700000	NM_016095	GINS complex subunit 2 (Psf2 homolog)
GIPR	GIPR	6	GIPR	46200000	46200000	46200000	46200000		46200000		46200000	NM_000164	gastric inhibitory polypeptide receptor
GKAP1	#N/A	4	GKAP1	86400000	86400000		86400000				86400000	NM_001135953	G kinase anchoring protein 1
GLDC	#N/A	8	GLDC	6669134	6663000	6680600	6663600	6681600	6669334	6645800	6617000	NM_000170	glycine dehydrogenase (decarboxylating)
GLI2	#N/A	7	GLI2	121000000	121000000	121000000	122000000	121000000	121000000		121000000	NM_005270	GLI family zinc finger 2
GLI3	#N/A	8	GLI3	42300000	42200000	42300000	42200000	42300000	42300000	42300000	42300000	NM_000168	GLI family zinc finger 3
GLIS2	#N/A	6	GLIS2	4362000	4366800	4366800		4366600		4378600	4364800	NM_032575	GLIS family zinc finger 2
GLIS3	#N/A	8	GLIS3	4296800	4297400	4298800	4293000	4298800	4299400	4298200	4196000	NM_001042413	GLIS family zinc finger 3
GLT8D3	#N/A	7	GLT8D3	42500000	42500000	42500000	42400000	42500000		42500000	42500000	NM_001099650	Glycosyltransferase 8 domain containing 3
GLTP	#N/A	7	GLTP	110000000	110000000	110000000	110000000	110000000	110000000		110000000	NM_016433	glycolipid transfer protein
GLTSCR1	GLTSCR1	7	GLTSCR1	48100000	48100000	48100000	48100000	48100000	48100000		48100000	NM_015711	glioma tumor suppressor candidate region gene 1
GLYR1	#N/A	4	GLYR1	4896400			4896600	4896800			4896200	NM_032569	glyoxylate reductase 1 homolog (Arabidopsis)
GMCL1	GMCL1	7	GMCL1	70100000	70100000	70100000		70100000	70100000	70100000	70100000	NM_178439	germ cell-less homolog 1 (Drosophila)
GMDS	#N/A	4	GMDS	2245200			2245200	2246000			2057360	NM_001500	GDP-mannose 4,6-dehydratase
GMNN	GMNN	6	GMNN	24800000	24800000	24800000		24800000	24800000		24800000	NM_015895	geminin, DNA replication inhibitor
GMPS	#N/A	7	GMPS	156000000	156000000	156000000	156000000	156000000	156000000		156000000	NM_003875	guanine monphosphate synthetase
GNA14	#N/A	4	GNA14	80300000			80300000			80100000	80300000	NM_004297	guanine nucleotide binding protein (G protein), alpha 14
GNAI1	GNAI1	7	GNAI1	79700000	79700000		79800000	79800000	79800000	79800000	79800000	NM_002069	guanine nucleotide binding protein (G protein), alpha inhibiting activity polypeptide 1
GNAI2	GNAI2	7	GNAI2	50300000	50300000	50300000	50300000	50300000	50300000		50300000	NM_002070	guanine nucleotide binding protein (G protein), alpha inhibiting activity polypeptide 2
GNAS	GNAS	7	GNAS	57500000	57500000	57500000	57500000	57500000	57500000		57500000	NM_001077488	GNAS complex locus
GNG12	#N/A	6	GNG12	68300000	68300000	68300000	68300000	68300000			68300000	NM_018841	guanine nucleotide binding protein (G protein), gamma 12
GNL1	#N/A	7	GNL1	30500000	30500000	30500000	30500000	30500000	30500000		30500000	NM_005275	guanine nucleotide binding protein-like 1
GNL3L	#N/A	4	GNL3L	54600000	54600000					54600000	54600000	NM_019067	guanine nucleotide binding protein-like 3 (nucleolar)-like
GNPDA2	#N/A	7	GNPDA2	44700000	44700000	44700000	44700000	44700000		44700000	44700000	NM_138335	glucosamine-6-phosphate deaminase 2
GOLGA2	#N/A	5	GOLGA2	131000000		131000000	131000000	131000000	131000000			NM_004486	golgin A2
GOLGA3	#N/A	7	GOLGA3	133000000	133000000	133000000	133000000	133000000	133000000		133000000	NM_005895	golgin A3
GOLGA5	GOLGA5	7	GOLGA5	93300000	93300000	93300000	93300000	93300000	93300000		93300000	NM_005113	golgin A5
GOLGA7	GOLGA7	8	GOLGA7	41300000	41300000	41400000	41300000	41300000	41300000	41300000	41300000	NM_016099	golgin A7
GOLGB1	#N/A	6	GOLGB1	121000000	121000000	121000000		121000000	121000000		121000000	NM_004487	golgin B1
GOLIM4	#N/A	8	GOLIM4	168000000	168000000	168000000	168000000	168000000	168000000	168000000	168000000	NM_014498	golgi integral membrane protein 4
GOLT1B	GOLT1B	5	GOLT1B	21700000		21700000		21700000	21700000		21700000	NM_016072	golgi transport 1 homolog B (S. cerevisiae)
GORAB	GORAB	7	GORAB	171000000	171000000	171000000	171000000	171000000	171000000		171000000	NM_001146039	golgin, RAB6-interacting
GOSR1	GOSR1	7	GOSR1	28800000	28800000	28800000	28800000	28800000	28800000		28800000	NM_004871	golgi SNAP receptor complex member 1
GOT2	#N/A	7	GOT2	58800000	58800000	58800000	58800000	58800000	58800000		58800000	NM_002080	glutamic-oxaloacetic transaminase 2, mitochondrial (aspartate aminotransferase 2)
GPAM	#N/A	7	GPAM	114000000	114000000	114000000	114000000	114000000	114000000		114000000	NM_020918	glycerol-3-phosphate acyltransferase, mitochondrial
GPATCH1	GPATCH1	8	GPATCH1	33600000	33600000	33600000	33600000	33600000	33600000	33600000	33600000	NM_018025	G patch domain containing 1
GPATCH3	#N/A	7	GPATCH3	27200000	27200000	27200000	27200000	27200000	27200000		27200000	NM_022078	G patch domain containing 3
GPBP1	GPBP1	8	GPBP1	56500000	56500000	56500000	56500000	56500000	56500000	56500000	56500000	NM_001127236	GC-rich promoter binding protein 1
GPBP1L1	#N/A	6	GPBP1L1	46200000	46200000		46200000	46200000	46200000		46200000	NM_021639	GC-rich promoter binding protein 1-like 1
GPC6	GPC6	6	GPC6	94000000	94000000		93900000		93900000	94100000	93900000	NM_005708	glypican 6
GPD2	#N/A	5	GPD2	157000000	157000000	157000000		157000000			157000000	NM_000408	glycerol-3-phosphate dehydrogenase 2 (mitochondrial)
GPHN	GPHN	8	GPHN	67000000	67200000	67000000	67000000	67000000	67000000	67000000	67000000	NM_001024218	gephyrin
GPI	GPI	8	GPI	34900000	34900000	34900000	34900000	34900000	34900000	34900000	34900000	NM_000175	glucose-6-phosphate isomerase
GPR107	GPR107	8	GPR107	133000000	133000000	133000000	133000000	133000000	133000000	133000000	133000000	NM_001136557	G protein-coupled receptor 107
GPR113	#N/A	5	GPR113	26500000	26600000	26600000		26600000			26600000	NM_153835	G protein-coupled receptor 113
GPR125	#N/A	4	GPR125	22500000	22600000					22500000	22500000	NM_145290	G protein-coupled receptor 125
GPR137C	GPR137C	7	GPR137C	53000000	53000000	53000000	53000000	53000000	53000000		53000000	NM_001099652	G protein-coupled receptor 137C
GPR155	#N/A	5	GPR155	175000000	175000000			175000000	175000000		175000000	NM_001033045	G protein-coupled receptor 155
GPR161	#N/A	6	GPR161	168000000	168000000		168000000	168000000	168000000		168000000	NM_153832	G protein-coupled receptor 161
GPR177	#N/A	8	GPR177	68700000	68700000	68700000	68600000	68700000	68700000	68700000	68700000	NM_024911	G protein-coupled receptor 177
GPR56	GPR56	7	GPR56	57700000	57700000	57700000	57700000	57700000	57700000		57700000	NM_201525	G protein-coupled receptor 56
GPR63	#N/A	5	GPR63	97300000	97300000			97300000	97300000		97300000	NM_030784	G protein-coupled receptor 63
GPR98	#N/A	5	GPR98	90200000	90200000		89900000		89900000		90200000	NM_032119	G protein-coupled receptor 98
GRAMD3	GRAMD3	6	GRAMD3	126000000	126000000			126000000	126000000	125000000	126000000	NM_001146319	GRAM domain containing 3
GRB2	#N/A	8	GRB2	73400000	73400000	73400000	73400000	73400000	73400000	73400000	73400000	NM_203506	growth factor receptor-bound protein 2
GRIA1	#N/A	4	GRIA1	153000000			153000000	153000000			153000000	NM_000827	glutamate receptor, ionotropic, AMPA 1
GRIA2	GRIA2	7	GRIA2	158000000	158000000		158000000	158000000	158000000	158000000	158000000	NM_001083620	glutamate receptor, ionotropic, AMPA 2
GRIA3	GRIA3	7	GRIA3	122000000	122000000	122000000	122000000	122000000	122000000		122000000	NM_007325	glutamate receptor, ionotrophic, AMPA 3
GRIA4	GRIA4	7	GRIA4	105000000	105000000	106000000		106000000	105000000	105000000	105000000	NM_001112812	glutamate receptor, ionotrophic, AMPA 4
GRID1	#N/A	7	GRID1	88200000	87700000	87200000	87200000		87200000	87200000	88100000	NM_017551	glutamate receptor, ionotropic, delta 1
GRIK1	#N/A	5	GRIK1	31300000	31400000	31300000		31300000	31300000			NM_000830	glutamate receptor, ionotropic, kainate 1
GRIK2	#N/A	5	GRIK2	102000000			102000000	102000000		102000000	102000000	NM_175768	glutamate receptor, ionotropic, kainate 2
GRIK3	#N/A	6	GRIK3	37500000	37500000		37300000	37500000	37500000		37500000	NM_000831	glutamate receptor, ionotropic, kainate 3
GRIN2B	#N/A	7	GRIN2B	14100000	14100000	14100000	14100000	14100000	14100000		14200000	NM_000834	glutamate receptor, ionotropic, N-methyl D-aspartate 2B
GRINL1A	#N/A	4	GRINL1A	58000000	58000000			58000000			58000000	NM_001018102
GRM7	#N/A	5	GRM7	6903400	6951500		6682850		6902000		7881200	NM_181874	glutamate receptor, metabotropic 7
GRM8	#N/A	7	GRM8	127000000	126000000		127000000	127000000	127000000	127000000	127000000	NM_001127323	glutamate receptor, metabotropic 8
GRN	GRN	6	GRN	42400000	42400000	42400000		42400000	42400000		42400000	NM_002087	granulin
GRPEL2	GRPEL2	7	GRPEL2	149000000	149000000	149000000	149000000	149000000		149000000	149000000	NM_152407	GrpE-like 2, mitochondrial (E. coli)
GRSF1	#N/A	6	GRSF1	71700000	71700000		71700000		71700000	71700000	71700000	NM_001098477	G-rich RNA sequence binding factor 1
GRWD1	GRWD1	7	GRWD1	48900000	48900000	48900000	48900000	48900000	48900000		48900000	NM_031485	glutamate-rich WD repeat containing 1
GSR	#N/A	6	GSR	30600000	30600000		30600000	30600000	30600000		30600000	NM_000637	glutathione reductase
GSTK1	GSTK1	6	GSTK1	143000000	143000000	143000000	143000000	143000000			143000000	NM_001143681	glutathione S-transferase kappa 1
GTF2A1	#N/A	7	GTF2A1	81700000	81700000	81700000	81700000	81700000	81700000		81700000	NM_015859	general transcription factor IIA, 1, 19/37kDa
GTF2B	#N/A	6	GTF2B	89400000	89400000	89400000	89400000		89400000		89400000	NM_001514	general transcription factor IIB
GTF2I	GTF2I	7	GTF2I	74100000	74100000	74100000	74100000	74100000	74100000		74100000	NM_001518	general transcription factor IIi
GTF2IRD1	GTF2IRD1	7	GTF2IRD1	73900000	73900000	73900000	73900000	73900000	73900000		73900000	NM_016328	GTF2I repeat domain containing 1
GTF3A	#N/A	4	GTF3A		28000000		28000000		28000000		28000000	NM_002097	general transcription factor IIIA
GTF3C4	GTF3C4	5	GTF3C4	136000000			136000000	136000000		136000000	136000000	NM_012204	general transcription factor IIIC, polypeptide 4, 90kDa
GTF3C5	GTF3C5	8	GTF3C5	136000000	136000000	136000000	136000000	136000000	136000000	136000000	136000000	NM_012087	general transcription factor IIIC, polypeptide 5, 63kDa
GTPBP8	GTPBP8	6	GTPBP8	113000000		113000000		113000000	113000000	113000000	113000000	NM_014170	GTP-binding protein 8 (putative)
H1FX	#N/A	6	H1FX	129000000	129000000	129000000		129000000		129000000	129000000	NM_006026	H1 histone family, member X
H3F3B	H3F3B	6	H3F3B	73800000	73800000	73800000		73800000	73800000		73800000	NM_005324	H3 histone, family 3B (H3.3B)
HACE1	#N/A	4	HACE1	105000000	105000000		105000000	105000000				NM_020771	HECT domain and ankyrin repeat containing, E3 ubiquitin protein ligase 1
HADH	HADH	6	HADH	109000000	109000000		109000000		109000000	109000000	109000000	NM_005327	hydroxyacyl-CoA dehydrogenase
HADHA	#N/A	6	HADHA	26400000	26400000	26500000			26400000	26500000	26400000	NM_000182	hydroxyacyl-CoA dehydrogenase/3-ketoacyl-CoA thiolase/enoyl-CoA hydratase (trifunctional protein), alpha subunit
HAO2	#N/A	6	HAO2	120000000	120000000	120000000	120000000		120000000		120000000	NM_016527	hydroxyacid oxidase 2 (long chain)
HAUS1	HAUS1	5	HAUS1	43700000				43700000	43700000	43700000	43700000	NM_138443	HAUS augmin-like complex, subunit 1
HAUS2	HAUS2	6	HAUS2	42900000	42900000	42900000	42800000	42900000			42900000	NM_001130447	HAUS augmin-like complex, subunit 2
HBXIP	#N/A	4	HBXIP	111000000	111000000	111000000					111000000	NM_006402	hepatitis B virus x interacting protein
HCFC1	#N/A	6	HCFC1	153000000	153000000		153000000	153000000	153000000		153000000	NM_005334	host cell factor C1 (VP16-accessory protein)
HCFC1R1	#N/A	5	HCFC1R1	3072800	3073600			3073600	3073800		3073200	NM_001002017	host cell factor C1 regulator 1 (XPO1 dependent)
HCG27	HCG27	7	HCG27	31200000	31200000	31200000	31200000	31200000	31200000		31200000	NR_026791	HLA complex group 27
HDAC11	#N/A	4	HDAC11	13500000	13500000		13500000				13500000	NM_024827	histone deacetylase 11
HDAC3	#N/A	4	HDAC3	141000000		141000000	141000000	141000000				NM_003883	histone deacetylase 3
HDDC2	#N/A	7	HDDC2	126000000	126000000		126000000	126000000	126000000	126000000	126000000	NM_016063	HD domain containing 2
HDGF	#N/A	7	HDGF	157000000	157000000	157000000	157000000	157000000	157000000		157000000	NM_004494	hepatoma-derived growth factor
HDGF2	#N/A	8	HDGF2	4470800	4471400	4472800	4473500	4472800	4472200	4474400	4473200	NM_032631	Hepatoma-derived growth factor-related protein 2
HEG1	#N/A	4	HEG1	125000000	125000000		125000000				125000000	NM_020733	HEG homolog 1 (zebrafish)
HELLS	HELLS	6	HELLS	96300000	96300000	96300000	96300000		96300000		96300000	NM_018063	helicase, lymphoid-specific
HERC3	#N/A	6	HERC3	89500000	89500000	89500000		89500000		89600000	89500000	NM_014606	hect domain and RLD 3
HERC4	#N/A	7	HERC4	69800000	69800000	69800000	69800000	69800000		69800000	69800000	NM_015601	hect domain and RLD 4
HERC5	#N/A	4	HERC5	89400000	89400000				89400000		89400000	NM_016323	hect domain and RLD 5
HES1	HES1	7	HES1	194000000	194000000	194000000	194000000	194000000	194000000		194000000	NM_005524	hairy and enhancer of split 1, (Drosophila)
HEXA	#N/A	7	HEXA	72700000	72700000		72700000	72700000	72700000	72700000	72700000	NM_000520	hexosaminidase A (alpha polypeptide)
HEXIM1	HEXIM1	7	HEXIM1	43200000	43200000	43200000	43200000	43200000	43200000		43200000	NM_006460	hexamethylene bis-acetamide inducible 1
HHIP	HHIP	5	HHIP	146000000	146000000		146000000	146000000			146000000	NM_022475	hedgehog interacting protein
HIBCH	#N/A	6	HIBCH	191000000	191000000	191000000	191000000	191000000			191000000	NM_014362	3-hydroxyisobutyryl-CoA hydrolase
HIF1A	HIF1A	6	HIF1A	62200000	62200000	62200000		62200000		62200000	62200000	NM_181054	hypoxia inducible factor 1, alpha subunit (basic helix-loop-helix transcription factor)
HINT3	#N/A	4	HINT3	126000000	126000000			126000000			126000000	NM_138571	histidine triad nucleotide binding protein 3
HIP1	#N/A	8	HIP1	75300000	75300000	75300000	75300000	75300000	75300000	75400000	75300000	NM_005338	huntingtin interacting protein 1
HIPK1	HIPK1	6	HIPK1	114000000	114000000		114000000	114000000		114000000	114000000	NM_152696	homeodomain interacting protein kinase 1
HIST1H1E	HIST1H1E	5	HIST1H1E		26200000		26200000	26200000	26200000		26200000	NM_005321	histone cluster 1, H1e
HIST1H2AC	HIST1H2AC	7	HIST1H2AC	26100000	26100000		26100000	26100000	26100000	26100000	26100000	NM_003512	histone cluster 1, H2ac
HIST1H4E	HIST1H4E	4	HIST1H4E	26200000		26200000				26200000	26200000	NM_003545	histone cluster 1, H4e
HIST3H2BB	#N/A	4	HIST3H2BB	229000000	229000000	229000000	229000000					NM_175055	histone cluster 3, H2bb
HIVEP1	HIVEP1	7	HIVEP1	12000000	12000000		12000000	12000000	12000000	12000000	12000000	NM_002114	human immunodeficiency virus type I enhancer binding protein 1
HJURP	#N/A	7	HJURP	235000000	235000000	235000000	235000000	235000000	235000000		235000000	NM_018410	Holliday junction recognition protein
HKR1	HKR1	7	HKR1	37800000	37800000	37800000		37800000	37800000	37800000	37800000	NM_181786	HKR1, GLI-Kruppel zinc finger family member
HLA-A	#N/A	5	HLA-A	29900000	29900000	29900000		29900000			29900000	NM_002116	major histocompatibility complex, class I, A
HLA-E	HLA-E	6	HLA-E	30500000	30500000	30500000	30500000		30500000		30400000	NM_005516	major histocompatibility complex, class I, E
HLF	#N/A	4	HLF	53300000	53300000			53300000			53300000	NM_002126	hepatic leukemia factor
HM13	HM13	8	HM13	30100000	30100000	30100000	30100000	30100000	30100000	30100000	30100000	NM_178580	histocompatibility (minor) 13
HMBOX1	HMBOX1	8	HMBOX1	28700000	28700000	28700000	28700000	28700000	28700000	28700000	28700000	NM_001135726	homeobox containing 1
HMBS	HMBS	4	HMBS	119000000	119000000			119000000			119000000	NM_000190	hydroxymethylbilane synthase
HMGB1	#N/A	7	HMGB1	31000000	31000000	31000000	31000000	31000000	31000000		31000000	NM_002128	high-mobility group box 1
HMGCS1	#N/A	8	HMGCS1	43300000	43300000	43300000	43300000	43300000	43300000	43300000	43300000	NM_001098272	3-hydroxy-3-methylglutaryl-CoA synthase 1 (soluble)
HMGN2	HMGN2	4	HMGN2	26800000	26800000			26800000			26800000	NM_005517	high-mobility group nucleosomal binding domain 2
HMGN4	HMGN4	6	HMGN4	26500000	26500000		26600000	26600000	26500000		26500000	NM_006353	high mobility group nucleosomal binding domain 4
HMGXB3	#N/A	4	HMGXB3	149000000	149000000				149000000		149000000	NM_014983	HMG box domain containing 3
HN1L	HN1L	7	HN1L	1728200	1728600	1728600	1728600	1728600		1728200	1728400	NM_144570	hematological and neurological expressed 1-like
HNRNPA0	HNRNPA0	8	HNRNPA0	137000000	137000000	137000000	137000000	137000000	137000000	137000000	137000000	NM_006805	heterogeneous nuclear ribonucleoprotein A0
HNRNPA3	HNRNPA3	5	HNRNPA3	178000000	178000000				178000000	178000000	178000000	NM_194247	heterogeneous nuclear ribonucleoprotein A3
HNRNPC	#N/A	6	HNRNPC	21700000	21700000	21700000		21700000		21700000	21700000	NM_004500	heterogeneous nuclear ribonucleoprotein C (C1/C2)
HNRNPD	#N/A	8	HNRNPD	83300000	83300000	83300000	83300000	83100000	83300000	83300000	83300000	NM_031370	heterogeneous nuclear ribonucleoprotein D (AU-rich element RNA binding protein 1, 37kDa)
HNRNPF	#N/A	7	HNRNPF	43900000	43900000	43900000	43900000	43900000		43900000	43900000	NM_001098205	heterogeneous nuclear ribonucleoprotein F
HNRNPH3	HNRNPH3	7	HNRNPH3	70100000	70100000	70100000	70100000	70100000	70100000		70100000	NM_012207	heterogeneous nuclear ribonucleoprotein H3 (2H9)
HNRNPK	#N/A	7	HNRNPK	86600000	86600000	86600000	86600000	86600000	86600000		86600000	NM_031263	heterogeneous nuclear ribonucleoprotein K
HNRNPU	#N/A	8	HNRNPU	245000000	245000000	245000000	245000000	245000000	245000000	245000000	245000000	NM_031844	heterogeneous nuclear ribonucleoprotein U (scaffold attachment factor A)
HNRNPUL1	HNRNPUL1	8	HNRNPUL1	41800000	41800000	41800000	41800000	41800000	41800000	41800000	41800000	NM_007040	heterogeneous nuclear ribonucleoprotein U-like 1
HNRPDL	#N/A	8	HNRPDL	83300000	83300000	83400000	83400000	83400000	83400000	83400000	83300000	NM_031372	heterogeneous nuclear ribonucleoprotein D-like
HOMEZ	#N/A	8	HOMEZ	23800000	23800000	23800000	23800000	23800000	23800000	23800000	23700000	NM_020834	Homeobox and leucine zipper encoding
HOOK3	#N/A	5	HOOK3	42800000	42800000		42800000	42800000			42800000	NM_032410	hook homolog 3 (Drosophila)
HP1BP3	#N/A	5	HP1BP3	21100000	21100000			21100000		21100000	21100000	NM_016287	heterochromatin protein 1, binding protein 3
HRH1	#N/A	4	HRH1	11200000	11200000	11300000					11200000	NM_001098213	histamine receptor H1
HS2ST1	HS2ST1	7	HS2ST1	87400000	87400000		87400000	87400000	87400000	87400000	87400000	NM_001134492	heparan sulfate 2-O-sulfotransferase 1
HS6ST1	#N/A	7	HS6ST1	129000000	129000000	129000000		129000000	129000000	129000000	129000000	NM_004807	heparan sulfate 6-O-sulfotransferase 1
HS6ST2	#N/A	4	HS6ST2		132000000			132000000	132000000		132000000	NM_001077188	heparan sulfate 6-O-sulfotransferase 2
HSBP1	HSBP1	5	HSBP1	83800000	83800000			83800000	83800000		83800000	NM_001537	heat shock factor binding protein 1
HSCB	HSCB	6	HSCB	29100000	29100000		29100000	29100000	29100000		29100000	NM_172002	HscB iron-sulfur cluster co-chaperone homolog (E. coli)
HSD17B1	#N/A	6	HSD17B1	40700000	40700000	40700000		40700000	40700000		40700000	NM_000413	hydroxysteroid (17-beta) dehydrogenase 1
HSD17B10	#N/A	4	HSD17B10	53500000	53500000			53500000			53500000	NM_004493	hydroxysteroid (17-beta) dehydrogenase 10
HSD17B12	HSD17B12	6	HSD17B12	43700000	43700000		43700000	43700000	43700000		43700000	NM_016142	hydroxysteroid (17-beta) dehydrogenase 12
HSD17B4	HSD17B4	6	HSD17B4	119000000	119000000		119000000		119000000	119000000	119000000	NM_000414	hydroxysteroid (17-beta) dehydrogenase 4
HSF1	HSF1	5	HSF1	146000000	146000000			146000000	146000000		146000000	NM_005526	heat shock transcription factor 1
HSP90AA1	#N/A	4	HSP90AA1	103000000	103000000		103000000				103000000	NM_001017963	heat shock protein 90kDa alpha (cytosolic), class A member 1
HSP90AB1	HSP90AB1	8	HSP90AB1	44200000	44200000	44200000	44200000	44200000	44200000	44200000	44200000	NM_007355	heat shock protein 90kDa alpha (cytosolic), class B member 1
HSP90B1	HSP90B1	7	HSP90B1	104000000	104000000	104000000	104000000	104000000	104000000		104000000	NM_003299	heat shock protein 90kDa beta (Grp94), member 1
HSPA13	#N/A	7	HSPA13	15800000	15800000		15800000	15800000	15800000	15800000	15800000	NM_006948	heat shock protein 70kDa family, member 13
HSPA4	HSPA4	8	HSPA4	132000000	132000000	132000000	132000000	132000000	132000000	132000000	132000000	NM_002154	heat shock 70kDa protein 4
HSPA4L	HSPA4L	7	HSPA4L	129000000	129000000	129000000	129000000	129000000	129000000		129000000	NM_014278	heat shock 70kDa protein 4-like
HSPA5	#N/A	7	HSPA5	128000000	128000000	128000000		128000000	128000000	128000000	128000000	NM_005347	heat shock 70kDa protein 5 (glucose-regulated protein, 78kDa)
HSPB1	HSPB1	6	HSPB1	75900000	75900000	75900000	75900000	75900000			75900000	NM_001540	heat shock 27kDa protein 1
HTA	#N/A	6	HTA	73400000	73500000	73400000	73300000			73200000	73400000	NR_027756
HTRA2	#N/A	5	HTRA2	74800000		74800000		74800000	74800000		74800000	NM_013247	HtrA serine peptidase 2
HTT	#N/A	7	HTT	3076300	3126800	3076000	3152600	3076800	3075600		3075800	NM_002111	huntingtin
IARS	#N/A	5	IARS	95100000	95100000			95100000	95100000		95100000	NM_013417	isoleucyl-tRNA synthetase
IBTK	#N/A	6	IBTK	83000000	83000000		83000000	83000000		82700000	83000000	NM_015525	inhibitor of Bruton agammaglobulinemia tyrosine kinase
ICA1L	#N/A	5	ICA1L	204000000	204000000			204000000		204000000	204000000	NM_138468	islet cell autoantigen 1,69kDa-like
ICK	#N/A	4	ICK	52900000	52900000			52900000			52900000	NM_014920	intestinal cell (MAK-like) kinase
ICT1	ICT1	6	ICT1	73000000	73000000	73000000		73000000		73000000	73000000	NM_001545	immature colon carcinoma transcript 1
ID4	#N/A	7	ID4	19800000	19800000	19800000	19800000	19800000		19800000	19700000	NM_001546	inhibitor of DNA binding 4, dominant negative helix-loop-helix protein
IDE	#N/A	6	IDE	94300000	94300000	94300000		94300000		94300000	94300000	NM_004969	insulin-degrading enzyme
IDH3B	#N/A	8	IDH3B	2643800	2644200	2644400	2644400	2644400	2644400	2644200	2643600	NM_174855	isocitrate dehydrogenase 3 (NAD+) beta
IER2	IER2	8	IER2	13300000	13300000	13300000	13300000	13300000	13300000	13300000	13300000	NM_004907	immediate early response 2
IER3	IER3	4	IER3	30700000	30800000					30800000	30700000	NM_003897	immediate early response 3
IER5	#N/A	7	IER5	181000000	181000000	181000000	181000000	181000000	181000000		181000000	NM_016545	immediate early response 5
IFIT3	#N/A	5	IFIT3		91100000	91100000	91100000		91100000		91100000	NM_001549	interferon-induced protein with tetratricopeptide repeats 3
IFNAR1	IFNAR1	5	IFNAR1	34700000	34700000	34700000		34700000			34700000	NM_000629	interferon (alpha, beta and omega) receptor 1
IFRD1	IFRD1	8	IFRD1	112000000	112000000	112000000	112000000	112000000	112000000	112000000	112000000	NM_001550	interferon-related developmental regulator 1
IGF1R	#N/A	6	IGF1R	99300000	99300000		99200000	99200000	99400000		99200000	NM_000875	insulin-like growth factor 1 receptor
IGF2BP2	#N/A	7	IGF2BP2	186000000	186000000	186000000	186000000	186000000	186000000		186000000	NM_006548	insulin-like growth factor 2 mRNA binding protein 2
IGF2BP3	#N/A	7	IGF2BP3	23500000	23500000	23500000	23500000	23500000	23500000		23500000	NM_006547	insulin-like growth factor 2 mRNA binding protein 3
IGFBP5	#N/A	6	IGFBP5	218000000	218000000	218000000	218000000	218000000			218000000	NM_000599	insulin-like growth factor binding protein 5
IGHMBP2	IGHMBP2	8	IGHMBP2	68700000	68700000	68700000	68700000	68700000	68700000	68700000	68700000	NM_002180	immunoglobulin mu binding protein 2
IGSF11	#N/A	8	IGSF11	118000000	118000000	118000000	118000000	118000000	118000000	118000000	118000000	NM_152538	immunoglobulin superfamily, member 11
IK	IK	4	IK	140000000			140000000	140000000	140000000			NM_006083	IK cytokine, down-regulator of HLA II
IKBKB	IKBKB	5	IKBKB	42100000	42100000			42100000	42100000		42100000	NM_001556	inhibitor of kappa light polypeptide gene enhancer in B-cells, kinase beta
IL12A	#N/A	5	IL12A	160000000	160000000		160000000		160000000		160000000	NM_000882	interleukin 12A (natural killer cell stimulatory factor 1, cytotoxic lymphocyte maturation factor 1, p35)
IL17RD	#N/A	4	IL17RD	57200000	57200000					57200000	57200000	NM_017563	interleukin 17 receptor D
IL6R	#N/A	4	IL6R	154000000	154000000	154000000		154000000				NM_181359	interleukin 6 receptor
IL6ST	#N/A	6	IL6ST	55300000	55300000		55300000	55300000	55300000		55300000	NM_002184	interleukin 6 signal transducer (gp130, oncostatin M receptor)
IL7	#N/A	6	IL7	79700000	79700000	79700000		79700000	79700000		79700000	NM_000880	interleukin 7
IMMP2L	#N/A	7	IMMP2L	111000000	111000000	111000000	111000000		111000000	111000000	111000000	NM_032549	IMP2 inner mitochondrial membrane peptidase-like (S. cerevisiae)
IMMT	#N/A	5	IMMT	86400000	86400000		86400000	86400000			86400000	NM_001100170	inner membrane protein, mitochondrial
IMP4	IMP4	5	IMP4	131000000	131000000		131000000		131000000		131000000	NM_033416	IMP4, U3 small nucleolar ribonucleoprotein, homolog (yeast)
ING1	ING1	7	ING1	111000000	111000000	111000000	111000000	111000000	111000000		111000000	NM_005537	inhibitor of growth family, member 1
INO80	#N/A	7	INO80	41400000	41300000	41400000	41400000	41400000	41400000		41400000	NM_017553	INO80 homolog (S. cerevisiae)
INO80B	INO80B	4	INO80B	74700000	74700000			74700000			74700000	NM_031288	INO80 complex subunit B
INPPL1	INPPL1	6	INPPL1	71900000	71900000		71900000	71900000	71900000		71900000	NM_001567	inositol polyphosphate phosphatase-like 1
INTS12	#N/A	4	INTS12	107000000				107000000		107000000	107000000	NM_001142471	integrator complex subunit 12
INTS3	INTS3	5	INTS3	154000000	154000000			154000000		154000000	154000000	NM_023015	integrator complex subunit 3
INTS4L1	#N/A	7	INTS4L1	64700000	64700000	64700000	64700000	64700000		64700000	64700000	NR_027393	integrator complex subunit 4-like 1
INTU	INTU	6	INTU		129000000		129000000	129000000	129000000	129000000	129000000	NM_015693	inturned planar cell polarity effector homolog (Drosophila)
IP6K2	#N/A	6	IP6K2	48700000	48700000		48800000	48800000	48700000		48800000	NM_001005911	inositol hexakisphosphate kinase 2
IPMK	#N/A	4	IPMK	60000000	60000000		60000000				60000000	NM_152230	inositol polyphosphate multikinase
IPO4	#N/A	7	IPO4	24700000	24700000	24700000		24700000	24700000	24700000	24700000	NM_024658	importin 4
IPO9	IPO9	7	IPO9	202000000	202000000	202000000	202000000	202000000	202000000		202000000	NM_018085	importin 9
IQGAP2	#N/A	4	IQGAP2	75700000			75700000		75700000		75700000	NM_006633	IQ motif containing GTPase activating protein 2
IQUB	#N/A	8	IQUB	123000000	123000000	123000000	123000000	123000000	123000000	123000000	123000000	NM_178827	IQ motif and ubiquitin domain containing
IRF2	#N/A	8	IRF2	185000000	185000000	185000000	185000000	185000000	185000000	185000000	185000000	NM_002199	interferon regulatory factor 2
IRS1	#N/A	4	IRS1	228000000	228000000			228000000			228000000	NM_005544	insulin receptor substrate 1
ISCU	ISCU	4	ISCU			109000000		109000000	109000000		109000000	NM_213595	iron-sulfur cluster scaffold homolog (E. coli)
ISL1	#N/A	4	ISL1	50700000	50600000		51000000				50800000	NM_002202	ISL LIM homeobox 1
ISOC1	#N/A	5	ISOC1		128000000	128000000	128000000	128000000			128000000	NM_016048	isochorismatase domain containing 1
ITCH	ITCH	8	ITCH	33000000	33000000	33000000	33000000	33000000	33000000	33000000	33000000	NM_031483	itchy E3 ubiquitin protein ligase homolog (mouse)
ITFG2	ITFG2	6	ITFG2	2921800	2921200	2921800	2922000	2921800			2921800	NM_018463	integrin alpha FG-GAP repeat containing 2
ITGA4	ITGA4	7	ITGA4	182000000	182000000		182000000	182000000	182000000	182000000	182000000	NM_000885	integrin, alpha 4 (antigen CD49D, alpha 4 subunit of VLA-4 receptor)
ITGA5	#N/A	8	ITGA5	54800000	54800000	54800000	54800000	54800000	54800000	54800000	54800000	NM_002205	integrin, alpha 5 (fibronectin receptor, alpha polypeptide)
ITGB1	#N/A	4	ITGB1	33200000	33200000	33200000					33200000	NM_002211	integrin, beta 1 (fibronectin receptor, beta polypeptide, antigen CD29 includes MDF2, MSK12)
ITGB1BP1	#N/A	7	ITGB1BP1	9562000	9562200	9562600	9562400	9562400		9562800	9562600	NM_004763	integrin beta 1 binding protein 1
ITM2B	ITM2B	5	ITM2B	48800000	48800000		48800000		48800000		48800000	NM_021999	integral membrane protein 2B
ITPA	ITPA	8	ITPA	3189600	3189400	3190200	3189400	3190000	3189400	3190200	3189200	NM_181493	inosine triphosphatase (nucleoside triphosphate pyrophosphatase)
ITPKC	ITPKC	6	ITPKC	41200000		41200000	41200000	41200000	41200000		41200000	NM_025194	inositol 1,4,5-trisphosphate 3-kinase C
ITPR1	ITPR1	7	ITPR1	4534000	4580000	4534000	4534600	4534600		4535200	4534000	NM_002222	inositol 1,4,5-triphosphate receptor, type 1
IWS1	#N/A	7	IWS1	128000000	128000000	128000000	128000000	128000000	128000000		128000000	NM_017969	IWS1 homolog (S. cerevisiae)
JAG1	#N/A	8	JAG1	11000000	10700000	10700000	10700000	10700000	10700000	10700000	10700000	NM_000214	jagged 1 (Alagille syndrome)
JDP2	JDP2	6	JDP2	75900000	75900000		75900000	75900000	75900000		75900000	NM_001135048	Jun dimerization protein 2
JHDM1D	#N/A	5	JHDM1D	140000000	140000000			140000000	140000000		140000000	NM_030647	jumonji C domain containing histone demethylase 1 homolog D (S. cerevisiae)
JMJD7	#N/A	4	JMJD7	42100000	42100000		42100000	42100000				NM_001114632
JMY	#N/A	7	JMY	78500000	78600000		78500000	78500000	78500000	78500000	78500000	NM_152405	junction mediating and regulatory protein, p53 cofactor
JUB	#N/A	7	JUB	23400000	23500000	23500000	23500000	23500000	23500000		23500000	NM_032876	jub, ajuba homolog (Xenopus laevis)
JUN	JUN	8	JUN	59300000	59300000	59200000	59200000	59200000	59200000	59200000	59200000	NM_002228	jun oncogene
JUND	JUND	7	JUND	18400000	18400000		18400000	18400000	18400000	18400000	18400000	NM_005354	jun D proto-oncogene
KARS	#N/A	6	KARS	75700000	75700000		75700000		75700000	75700000	75700000	NM_001130089	lysyl-tRNA synthetase
KAT2B	#N/A	6	KAT2B	20100000	20100000		20100000		20100000	20100000	20100000	NM_003884	K(lysine) acetyltransferase 2B
KATNA1	#N/A	6	KATNA1	150000000	150000000		150000000	150000000	150000000		150000000	NM_007044	katanin p60 (ATPase-containing) subunit A 1
KATNAL1	#N/A	6	KATNAL1	30900000	30800000	30900000		30900000	30900000		30900000	NM_032116	katanin p60 subunit A-like 1
KCNA4	#N/A	8	KCNA4	29400000	29400000	29400000	29400000	29400000	29400000	29400000	29400000	NM_002233	potassium voltage-gated channel, shaker-related subfamily, member 4
KCND2	KCND2	7	KCND2	120000000	120000000	120000000		120000000	120000000	120000000	120000000	NM_012281	potassium voltage-gated channel, Shal-related subfamily, member 2
KCNG2	#N/A	7	KCNG2	77600000		77600000	77600000	77600000	77600000	77600000	77600000	NM_012283	potassium voltage-gated channel, subfamily G, member 2
KCNIP1	#N/A	6	KCNIP1	170000000	170000000	170000000			170000000	170000000	170000000	NM_014592	Kv channel interacting protein 1
KCNJ10	#N/A	5	KCNJ10	160000000	160000000	160000000			160000000		160000000	NM_002241	potassium inwardly-rectifying channel, subfamily J, member 10
KCNJ2	KCNJ2	8	KCNJ2	68200000	68300000	68200000	68200000	68200000	68200000	68300000	68200000	NM_000891	potassium inwardly-rectifying channel, subfamily J, member 2
KCNMA1	#N/A	4	KCNMA1	79000000	79000000		79100000				79400000	NM_002247	potassium large conductance calcium-activated channel, subfamily M, alpha member 1
KCNMB4	KCNMB4	7	KCNMB4	70800000	70800000	70800000	70800000	70800000	70800000		70800000	NM_014505	potassium large conductance calcium-activated channel, subfamily M, beta member 4
KCNQ5	KCNQ5	6	KCNQ5	73300000	73300000		73300000	73300000		73300000	73300000	NM_001160133	potassium voltage-gated channel, KQT-like subfamily, member 5
KCNT2	#N/A	4	KCNT2	196000000	196000000		197000000				196000000	NM_198503	potassium channel, subfamily T, member 2
KCTD10	#N/A	7	KCTD10	110000000	110000000		110000000	110000000	110000000	110000000	110000000	NM_031954	potassium channel tetramerisation domain containing 10
KCTD15	KCTD15	5	KCTD15	34300000			34300000	34300000	34300000		34300000	NM_024076	potassium channel tetramerisation domain containing 15
KCTD21	#N/A	7	KCTD21	77900000	77900000	77900000	77900000	77900000	77900000	77900000		NM_001029859	potassium channel tetramerisation domain containing 21
KCTD7	KCTD7	8	KCTD7	66100000	66100000	66100000	66100000	66100000	66100000	66100000	66100000	NM_153033	potassium channel tetramerisation domain containing 7
KDELR2	#N/A	7	KDELR2	6522400	6522000	6523000	6522400	6522000	6522800		6522400	NM_001100603	KDEL (Lys-Asp-Glu-Leu) endoplasmic reticulum protein retention receptor 2
KDM1B	KDM1B	5	KDM1B		18200000	18200000		18200000	18200000		18200000	NM_153042	lysine (K)-specific demethylase 1B
KDM2B	#N/A	5	KDM2B	122000000	122000000	122000000		122000000			122000000	NM_032590	lysine (K)-specific demethylase 2B
KDM4A	KDM4A	7	KDM4A	44100000	44100000	44100000	44100000	44100000		44100000	44100000	NM_014663	lysine (K)-specific demethylase 4A
KDM4C	KDM4C	8	KDM4C	6730800	6934550	6758000	6755400	6757600	6757200	6923300	6740400	NM_015061	lysine (K)-specific demethylase 4C
KDM5A	#N/A	5	KDM5A	458000	497000		498000	497600			497600	NM_001042603	lysine (K)-specific demethylase 5A
KDM5B	#N/A	8	KDM5B	203000000	203000000	203000000	203000000	203000000	203000000	203000000	203000000	NM_006618	lysine (K)-specific demethylase 5B
KDM6A	#N/A	7	KDM6A	44700000	44700000	44700000	44700000	44700000		44700000	44800000	NM_021140	lysine (K)-specific demethylase 6A
KDM6B	KDM6B	7	KDM6B	7743100	7746200	7744267	7744300	7745200	7744850		7743100	NM_001080424	lysine (K)-specific demethylase 6B
KHDRBS1	KHDRBS1	7	KHDRBS1	32500000	32500000	32500000	32500000	32500000	32500000		32500000	NM_006559	KH domain containing, RNA binding, signal transduction associated 1
KHDRBS3	KHDRBS3	6	KHDRBS3	136000000	137000000		136000000		136000000	136000000	136000000	NM_006558	KH domain containing, RNA binding, signal transduction associated 3
KIAA0174	#N/A	8	KIAA0174	71900000	71900000	71900000	71900000	71900000	71900000	71900000	71900000	NM_014761	KIAA0174
KIAA0232	#N/A	4	KIAA0232	6784200	6783800	6785000					6783800	NM_001100590	KIAA0232
KIAA0284	KIAA0284	5	KIAA0284	105000000	105000000			105000000	105000000		105000000	NM_001112726	KIAA0284
KIAA0415	#N/A	7	KIAA0415	4814400	4814500	4815200	4815000	4815000	4814600		4814800	NM_014855	KIAA0415
KIAA0427	#N/A	7	KIAA0427	46000000	46000000	46100000	46100000	46100000	46100000		46000000	NM_014772	KIAA0427
KIAA0430	#N/A	5	KIAA0430	15700000	15700000		15700000		15700000		15700000	NM_014647	KIAA0430
KIAA0494	#N/A	6	KIAA0494	47200000	47200000	47200000		47200000	47200000		47200000	NM_014774	KIAA0494
KIAA0528	#N/A	7	KIAA0528	22700000	22700000	22700000	22700000	22700000	22700000		22700000	NM_014802	KIAA0528
KIAA0556	KIAA0556	6	KIAA0556	27600000	27600000		27600000	27600000	27600000		27600000	NM_015202	KIAA0556
KIAA0776	#N/A	6	KIAA0776	97000000	97000000		97000000	97000000	97000000		97000000	NM_015323	KIAA0776
KIAA0831	#N/A	5	KIAA0831	55900000	55900000			55900000		55900000	55900000	NM_014924	KIAA0831
KIAA0922	KIAA0922	5	KIAA0922	154000000	154000000		154000000			154000000	154000000	NM_001131007	KIAA0922
KIAA0947	KIAA0947	4	KIAA0947	5422300	5423000	5730200					5423500	NM_015325	KIAA0947
KIAA1009	#N/A	6	KIAA1009	84900000	84900000		84900000		84900000	84900000	84900000	NM_014895	KIAA1009
KIAA1012	#N/A	7	KIAA1012	29500000	29500000		29500000	29500000	29500000	29500000	29500000	NM_014939	KIAA1012
KIAA1026	#N/A	4	KIAA1026		15200000		14900000	15300000			15000000	NM_015209
KIAA1191	#N/A	6	KIAA1191	176000000	176000000		176000000	176000000	176000000		176000000	NM_001079684	KIAA1191
KIAA1310	#N/A	6	KIAA1310	97300000	97300000		97300000	97300000	97300000		97300000	NM_017991	KIAA1310
KIAA1328	KIAA1328	4	KIAA1328	34400000	34400000		34400000	34400000				NM_020776	KIAA1328
KIAA1409	#N/A	4	KIAA1409		93800000		93800000	93900000			93900000	NM_020818	KIAA1409
KIAA1486	#N/A	5	KIAA1486	227000000	227000000	226000000	227000000				227000000	NM_020864	KIAA1486
KIAA1539	#N/A	6	KIAA1539	35100000	35100000		35100000		35100000	35100000	35100000	NM_025182	KIAA1539
KIAA1549	#N/A	6	KIAA1549	139000000	139000000		139000000	139000000	139000000		139000000	NM_001164665	KIAA1549
KIAA1609	#N/A	7	KIAA1609	84500000	84500000		84500000	84500000	84500000	84600000	84500000	NM_020947	KIAA1609
KIAA1632	#N/A	5	KIAA1632	43500000	43500000		43500000	43500000			43500000	NM_020964	KIAA1632
KIAA1712	#N/A	5	KIAA1712		175000000	175000000	175000000		175000000		175000000	NM_001040157	KIAA1712
KIAA1737	KIAA1737	7	KIAA1737	77600000	77600000	77600000	77600000	77600000	77600000		77600000	NM_033426	KIAA1737
KIAA1949	#N/A	7	KIAA1949	30600000	30700000	30700000	30700000	30700000	30700000		30700000	NM_001134870	KIAA1949
KIAA1958	KIAA1958	6	KIAA1958	115000000	115000000	115000000	115000000		115000000		115000000	NM_133465	KIAA1958
KIAA2022	#N/A	4	KIAA2022	74100000	74100000		74000000				74100000	NM_001008537	KIAA2022
KIAA2026	#N/A	7	KIAA2026	6006400	6006400	6006600	5972000	6007000	6006800		6006800	NM_001017969	KIAA2026
KIF13A	#N/A	6	KIF13A	18000000	18000000		18000000	18000000	18000000		18000000	NM_001105567	kinesin family member 13A
KIF1C	KIF1C	6	KIF1C	4901000	4901000	4901000		4901800		4901800	4901000	NM_006612	kinesin family member 1C
KIF22	KIF22	7	KIF22	29800000	29800000		29800000	29800000	29800000	29800000	29800000	NM_007317	kinesin family member 22
KIF26B	KIF26B	7	KIF26B	245000000	245000000	245000000		245000000	245000000	246000000	245000000	NM_018012	kinesin family member 26B
KIF5B	#N/A	6	KIF5B	32300000	32300000	32300000	32300000	32300000			32300000	NM_004521	kinesin family member 5B
KIF9	#N/A	4	KIF9	47300000		47300000			47300000		47300000	NM_022342	kinesin family member 9
KIFC1	#N/A	6	KIFC1	33400000	33400000	33400000	33400000	33400000			33400000	NM_002263	kinesin family member C1
KILLIN	#N/A	6	KILLIN	89600000	89600000		89600000	89600000		89600000	89600000	NM_001126049
KIRREL	KIRREL	8	KIRREL	158000000	158000000	158000000	158000000	158000000	158000000	158000000	158000000	NM_018240	kin of IRRE like (Drosophila)
KITLG	#N/A	5	KITLG	89000000	89000000		89000000		89000000		89000000	NM_003994	KIT ligand
KLC1	KLC1	6	KLC1	104000000	104000000	104000000	104000000	104000000			104000000	NM_005552	kinesin light chain 1
KLC2	#N/A	4	KLC2	66000000	66000000			66000000			66000000	NM_001134774	kinesin light chain 2
KLF10	#N/A	8	KLF10	104000000	104000000	104000000	104000000	104000000	104000000	104000000	104000000	NM_005655	Kruppel-like factor 10
KLF4	#N/A	5	KLF4	110000000	110000000		110000000		110000000		110000000	NM_004235	Kruppel-like factor 4 (gut)
KLF5	#N/A	4	KLF5	73600000	73600000		73700000				73600000	NM_001730	Kruppel-like factor 5 (intestinal)
KLF6	#N/A	5	KLF6	3758700	3826000			3826600		3653000	3826900	NM_001300	Kruppel-like factor 6
KLF7	#N/A	8	KLF7	208000000	208000000	208000000	208000000	208000000	208000000	208000000	208000000	NM_003709	Kruppel-like factor 7 (ubiquitous)
KLHDC4	#N/A	7	KLHDC4	87800000	87800000	87800000	87800000	87800000		87800000	87800000	NM_017566	kelch domain containing 4
KLHL11	#N/A	5	KLHL11	40000000	40000000			40000000	40000000		40000000	NM_018143	kelch-like 11 (Drosophila)
KLHL2	#N/A	4	KLHL2	166000000	166000000		166000000				166000000	NM_007246	kelch-like 2, Mayven (Drosophila)
KLHL20	KLHL20	8	KLHL20	174000000	174000000	174000000	174000000	174000000	174000000	174000000	174000000	NM_014458	kelch-like 20 (Drosophila)
KLHL29	#N/A	6	KLHL29	23600000	23600000	23600000	23600000			22600000	23300000	NM_052920	kelch-like 29 (Drosophila)
KLHL8	#N/A	7	KLHL8	88100000	88100000		88100000	88100000	88100000	88100000	88100000	NM_020803	kelch-like 8 (Drosophila)
KPNA1	#N/A	7	KPNA1	122000000	122000000	122000000	122000000	122000000	122000000		122000000	NM_002264	karyopherin alpha 1 (importin alpha 5)
KPNA3	#N/A	4	KPNA3	50400000	50400000			50400000			50400000	NM_002267	karyopherin alpha 3 (importin alpha 4)
KPNA4	#N/A	7	KPNA4	160000000	160000000	160000000	160000000	160000000	160000000		160000000	NM_002268	karyopherin alpha 4 (importin alpha 3)
KRAS	#N/A	6	KRAS	25400000	25400000	25400000	25400000	25400000			25400000	NM_004985	v-Ki-ras2 Kirsten rat sarcoma viral oncogene homolog
KRTCAP2	KRTCAP2	5	KRTCAP2		155000000	155000000	155000000	155000000	155000000			NM_173852	keratinocyte associated protein 2
KSR1	#N/A	6	KSR1	25800000	25800000		25800000	25800000	25800000		25800000	NM_014238	kinase suppressor of ras 1
KTI12	#N/A	6	KTI12	52500000	52500000	52500000		52500000	52500000		52500000	NM_138417	KTI12 homolog, chromatin associated (S. cerevisiae)
KTN1	KTN1	7	KTN1	56000000	56000000	56000000	56000000		56000000	56200000	56000000	NM_004986	kinectin 1 (kinesin receptor)
L2HGDH	#N/A	6	L2HGDH		50800000		50800000	50800000	50800000	50800000	50800000	NM_024884	L-2-hydroxyglutarate dehydrogenase
L3MBTL3	L3MBTL3	8	L3MBTL3	130000000	130000000	130000000	130000000	130000000	130000000	130000000	130000000	NM_032438	l(3)mbt-like 3 (Drosophila)
LAMB1	#N/A	8	LAMB1	108000000	108000000	108000000	108000000	108000000	108000000	108000000	108000000	NM_002291	laminin, beta 1
LAPTM4A	#N/A	8	LAPTM4A	20200000	20300000	20300000	20300000	20300000	20300000	20300000	20300000	NM_014713	lysosomal protein transmembrane 4 alpha
LARGE	#N/A	7	LARGE	34300000	34300000	34300000		34300000	34300000	34800000	34300000	NM_133642	like-glycosyltransferase
LARS	#N/A	7	LARS	146000000	146000000	146000000	146000000	146000000	146000000		146000000	NM_020117	leucyl-tRNA synthetase
LASP1	LASP1	8	LASP1	37000000	37000000	37000000	37000000	37000000	37000000	37000000	37000000	NM_006148	LIM and SH3 protein 1
LBXCOR1	#N/A	8	LBXCOR1	68100000	68100000	68100000	68100000	68200000	68100000	68100000	68100000	NM_001031807	Lbxcor1 homolog (mouse)
LCLAT1	#N/A	7	LCLAT1	30700000	30700000	30700000	30700000	30700000		30700000	30700000	NM_001002257	lysocardiolipin acyltransferase 1
LCOR	LCOR	5	LCOR	98600000	98600000	98600000	98600000				98600000	NM_032440	ligand dependent nuclear receptor corepressor
LCORL	#N/A	8	LCORL	18000000	18200000	18000000	18000000	18000000	18000000	18000000	18100000	NM_001166139	ligand dependent nuclear receptor corepressor-like
LDHB	#N/A	6	LDHB	21800000	21800000	21800000		21800000	21800000		21800000	NM_002300	lactate dehydrogenase B
LEKR1	#N/A	5	LEKR1	157000000	157000000	157000000	157000000				157000000	NM_001004316	leucine, glutamate and lysine rich 1
LEMD3	LEMD3	8	LEMD3	65600000	65600000	65600000	65600000	65600000	65600000	65600000	65600000	NM_014319	LEM domain containing 3
LENG1	#N/A	4	LENG1					54700000	54700000	54700000	54700000	NM_024316	leukocyte receptor cluster (LRC) member 1
LGALS8	#N/A	5	LGALS8	237000000	237000000	237000000		237000000			237000000	NM_201544	lectin, galactoside-binding, soluble, 8
LHX1	#N/A	5	LHX1	35300000	35200000			35300000	35300000		35300000	NM_005568	LIM homeobox 1
LHX2	#N/A	4	LHX2	127000000	127000000				127000000		127000000	NM_004789	LIM homeobox 2
LIG1	#N/A	7	LIG1	48700000	48700000	48700000	48700000	48700000	48700000		48700000	NM_000234	ligase I, DNA, ATP-dependent
LIN37	LIN37	4	LIN37	36200000	36200000				36200000		36200000	NM_019104	lin-37 homolog (C. elegans)
LIN52	LIN52	4	LIN52	74600000	74600000		74600000		74600000			NM_001024674	lin-52 homolog (C. elegans)
LIN7A	#N/A	4	LIN7A	81300000			81300000	81300000			81300000	NM_004664	lin-7 homolog A (C. elegans)
LIN7C	#N/A	7	LIN7C	27500000	27500000	27500000	27500000	27500000	27500000		27500000	NM_018362	lin-7 homolog C (C. elegans)
LIPG	LIPG	5	LIPG	47100000	47100000	47100000		47100000			47100000	NM_006033	lipase, endothelial
LIPT1	LIPT1	6	LIPT1	99800000	99800000	99800000		99800000	99800000		99800000	NM_145198	lipoyltransferase 1
LLGL1	LLGL1	6	LLGL1	18100000	18100000	18100000	18100000		18100000		18100000	NM_004140	lethal giant larvae homolog 1 (Drosophila)
LMAN2	#N/A	7	LMAN2	177000000	177000000		177000000	177000000	177000000	177000000	177000000	NM_006816	lectin, mannose-binding 2
LMBRD1	#N/A	7	LMBRD1	70500000	70500000	70500000	70500000	70500000	70500000		70500000	NM_018368	LMBR1 domain containing 1
LMBRD2	#N/A	6	LMBRD2	36200000	36200000	36200000			36200000	36100000	36200000	NM_001007527	LMBR1 domain containing 2
LMNA	LMNA	7	LMNA	156000000	156000000	156000000	156000000	156000000	156000000		156000000	NM_005572	lamin A/C
LMNB1	LMNB1	7	LMNB1	126000000	126000000	126000000	126000000		126000000	126000000	126000000	NM_005573	lamin B1
LMNB2	#N/A	6	LMNB2	2458300	2458300	2461600	2456200	2458900			2456000	NM_032737	lamin B2
LMO4	LMO4	8	LMO4	87900000	87800000	87800000	87800000	87800000	87800000	87800000	87800000	NM_006769	LIM domain only 4
LMO7	#N/A	6	LMO7	76200000	76300000	76500000	76600000		76200000		76400000	NM_005358	LIM domain 7
LOC100009676	LOC100009676	7	LOC100009676	101000000	101000000	101000000		101000000	101000000	101000000	101000000	NR_024407	Hypothetical LOC100009676
LOC100126784	LOC100126784	6	LOC100126784	19700000			19700000	19700000	19700000	19700000	19700000	NR_015384	Hypothetical LOC100126784
LOC100128191	LOC100128191	8	LOC100128191	98900000	98900000	98900000	98900000	98900000	98900000	98900000	98900000	NR_027157
LOC100128554	#N/A	5	LOC100128554	127000000	127000000		128000000	128000000			128000000	NR_015398
LOC100128731	#N/A	6	LOC100128731	27300000	27300000	27300000		27300000	27300000		27300000	NM_001134693
LOC100129387	#N/A	4	LOC100129387	50600000	50600000	50600000	50600000					NR_024490
LOC100130522	#N/A	5	LOC100130522	77900000	77900000		77900000	77900000			77900000	NR_028340
LOC100130557	LOC100130557	5	LOC100130557		41200000		41200000	41200000		41200000	41200000	NR_024567
LOC100192378	#N/A	7	LOC100192378	77500000	77600000	77600000	77600000	77600000	77600000		77500000	NR_024360
LOC100216545	LOC100216545	8	LOC100216545	105000000	105000000	105000000	105000000	105000000	105000000	105000000	105000000	NR_024586
LOC100287216	#N/A	5	LOC100287216	110000000	110000000	110000000		110000000			110000000	NR_029193
LOC100287227	#N/A	7	LOC100287227	156000000		156000000	156000000	156000000	156000000	156000000	156000000	NR_027954
LOC100289511	#N/A	4	LOC100289511			70200000		70200000		70200000	70200000	NR_029378
LOC113230	#N/A	7	LOC113230	14200000	14200000	14200000		14200000	14200000	14200000	14200000	NR_024282	hypothetical protein LOC113230
LOC144486	LOC144486	5	LOC144486	94900000	94900000		94900000		94900000		94900000	NR_027035	Hypothetical protein LOC144486
LOC148145	#N/A	4	LOC148145	29500000			29500000	29500000			29500000	NR_027318	Hypothetical protein LOC148145
LOC148189	LOC148189	8	LOC148189	28600000	28500000	28300000	28300000	28300000	28300000	28000000	28500000	NR_027301	Hypothetical protein LOC148189
LOC148413	LOC148413	4	LOC148413	1334000	1335000	1335000		1334800				NR_015434	Hypothetical protein LOC148413
LOC150381	#N/A	5	LOC150381	46500000	46500000			46500000		46500000	46500000	NR_027034
LOC150568	#N/A	4	LOC150568	105000000	105000000		105000000				105000000	NR_015399	Hypothetical protein LOC150568
LOC150776	LOC150776	5	LOC150776	132000000	132000000	132000000		132000000			132000000	NR_026922
LOC158381	#N/A	5	LOC158381	35500000	35500000	35500000	35500000		35500000			NR_003581	ATPase, Class I, type 8B family pseudogene
LOC284440	#N/A	5	LOC284440	19900000	19900000			19900000	19900000		19900000	NR_026956
LOC285550	#N/A	6	LOC285550	15700000	15700000	15700000	15700000		15700000		15700000	NM_001145191	Hypothetical protein LOC285550
LOC338758	LOC338758	7	LOC338758	90100000	90100000		90100000	90100000	90100000	90300000	90100000	NR_028138	Hypothetical protein LOC338758
LOC338799	#N/A	4	LOC338799	122000000	122000000	122000000					122000000	NR_002809	hypothetical LOC338799
LOC339240	#N/A	6	LOC339240	18300000	18300000		18300000	18300000	18300000		18300000	NR_001443	Keratin pseudogene
LOC388789	#N/A	5	LOC388789	18500000	18500000			18500000		18500000	18500000	NR_015432	Hypothetical gene supported by AF147354
LOC399744	#N/A	7	LOC399744	39000000	39000000	39000000	39000000		39000000	39000000	38900000	NR_024497	hypothetical LOC399744
LOC399959	#N/A	6	LOC399959	122000000	122000000		122000000	122000000	122000000		122000000	NR_024430	Hypothetical gene supported by BX647608
LOC400027	LOC400027	8	LOC400027	46100000	46100000	46100000	46100000	46100000	46100000	46100000	46100000	NR_028408	Hypothetical gene supported by BC047417
LOC400931	#N/A	7	LOC400931	46500000	46500000	46500000	46500000	46500000	46500000		46500000	NR_027033	hypothetical LOC400931
LOC401093	#N/A	4	LOC401093	152000000			152000000	152000000			152000000	NR_027038
LOC440926	#N/A	7	LOC440926	226000000	226000000	226000000	226000000	226000000	226000000		226000000	NR_002315
LOC441666	#N/A	8	LOC441666	42600000	42600000	42600000	42600000	42900000	42600000	42500000	42600000	NR_024380	zinc finger protein 91 pseudogene
LOC493754	#N/A	8	LOC493754	66000000	66000000	66000000	66000000	66000000	66000000	66100000	66000000	NR_002933	RAB guanine nucleotide exchange factor (GEF) 1 pseudogene
LOC643955	#N/A	6	LOC643955		62000000	62000000	61900000		61800000	61900000	61900000	NR_003952	zinc finger protein 479 pseudogene
LOC644538	#N/A	4	LOC644538	134000000	134000000		134000000		134000000			NM_001163438	hypothetical protein LOC644538
LOC645323	#N/A	8	LOC645323	88000000	87900000	88000000	88000000	88000000	88000000	88000000	88000000	NR_024383	Hypothetical LOC645323
LOC647121	#N/A	8	LOC647121	121000000	121000000	121000000	121000000	121000000	121000000	121000000	121000000	NR_003955	Embigin homolog (mouse) pseudogene
LOC647946	#N/A	6	LOC647946	37000000	37400000		36800000		38100000	37300000	37400000	NR_024391
LOC654342	#N/A	7	LOC654342	91700000	91700000	91800000	91700000	91800000	91800000		91700000	NR_027238	lymphocyte-specific protein 1 pseudogene
LOC728392	#N/A	5	LOC728392	5403600	5403400	5403400			5403800		5404200	NM_001162371
LOC728875	#N/A	7	LOC728875	145000000	145000000	145000000	145000000	145000000		145000000	145000000	NR_024584
LOC729156	#N/A	7	LOC729156	66300000	66300000	66300000	66300000	66300000	66300000		66300000	NR_003934
LOC729375	#N/A	4	LOC729375	130000000	130000000			130000000			130000000	NR_024252	Hypothetical protein LOC729375
LOC729991	#N/A	4	LOC729991			19300000	19300000		19300000	19300000		NM_001145783
LOC730101	LOC730101	7	LOC730101	52500000	52500000	52500000	52500000	52500000	52500000		52500000	NR_024405	Similar to heterogeneous nuclear ribonucleoprotein A/B
LOC730668	#N/A	4	LOC730668	46400000	46400000	46400000					46400000	NR_027240
LONP2	LONP2	5	LONP2	48300000	48300000			48300000	48300000		48300000	NM_031490	lon peptidase 2, peroxisomal
LPAR1	#N/A	4	LPAR1				114000000	114000000		114000000	114000000	NM_057159	lysophosphatidic acid receptor 1
LPCAT4	#N/A	7	LPCAT4	34700000	34700000	34700000	34700000	34700000	34700000		34700000	NM_153613	lysophosphatidylcholine acyltransferase 4
LPHN1	#N/A	5	LPHN1	14300000	14300000		14400000		14300000		14300000	NM_001008701	latrophilin 1
LPHN3	#N/A	8	LPHN3	62900000	62100000	62100000	62400000	62100000	62100000	62200000	63100000	NM_015236	latrophilin 3
LPPR1	LPPR1	5	LPPR1	104000000			104000000	104000000		104000000	104000000	NM_017753	lipid phosphate phosphatase-related protein type 1
LPPR2	LPPR2	8	LPPR2	11500000	11500000	11500000	11500000	11500000	11500000	11500000	11500000	NM_022737	lipid phosphate phosphatase-related protein type 2
LPPR5	#N/A	5	LPPR5	99500000	99500000		99500000	99500000			99500000	NM_001010861	lipid phosphate phosphatase-related protein type 5
LRCH1	LRCH1	7	LRCH1	47100000	47100000	47100000	47100000	47100000	47100000		47100000	NM_001164211	leucine-rich repeats and calponin homology (CH) domain containing 1
LRCH4	#N/A	7	LRCH4	100000000	100000000	100000000	100000000	100000000	100000000		100000000	NM_002319	leucine-rich repeats and calponin homology (CH) domain containing 4
LRFN5	#N/A	6	LRFN5	43300000	42900000		41900000	41500000	41500000		42800000	NM_152447	leucine rich repeat and fibronectin type III domain containing 5
LRIG3	#N/A	7	LRIG3	59300000	59300000	59300000	59300000	59300000		59300000	59300000	NM_153377	leucine-rich repeats and immunoglobulin-like domains 3
LRP12	#N/A	7	LRP12	106000000	106000000	106000000	106000000	106000000	106000000		106000000	NM_013437	low density lipoprotein receptor-related protein 12
LRP1B	#N/A	8	LRP1B	143000000	143000000	143000000	142000000	143000000	143000000	142000000	142000000	NM_018557	low density lipoprotein receptor-related protein 1B
LRP2	#N/A	7	LRP2	170000000	170000000	170000000	170000000	170000000	170000000		170000000	NM_004525	low density lipoprotein receptor-related protein 2
LRPPRC	#N/A	6	LRPPRC	44200000	44200000	44200000	44200000	44200000			44200000	NM_133259	leucine-rich PPR-motif containing
LRRC1	LRRC1	8	LRRC1	53700000	53700000	53700000	53700000	53700000	53700000	53700000	53700000	NM_018214	leucine rich repeat containing 1
LRRC27	#N/A	6	LRRC27	134000000	134000000	134000000	134000000		134000000		134000000	NM_001143759	leucine rich repeat containing 27
LRRC42	LRRC42	6	LRRC42	54400000	54400000		54400000	54400000	54400000		54400000	NM_052940	leucine rich repeat containing 42
LRRC4C	#N/A	7	LRRC4C	40000000	39600000	40300000	39700000	40300000	40300000		40000000	NM_020929	leucine rich repeat containing 4C
LRRC57	#N/A	5	LRRC57	42800000		42800000		42800000	42800000		42800000	NM_153260	leucine rich repeat containing 57
LRRC58	#N/A	7	LRRC58	120000000	120000000	120000000	120000000	120000000		120000000	120000000	NM_001099678	leucine rich repeat containing 58
LRRC6	#N/A	5	LRRC6	134000000	134000000	134000000			134000000		134000000	NM_012472	leucine rich repeat containing 6
LRRC8A	LRRC8A	4	LRRC8A		132000000			132000000	132000000		132000000	NM_001127244	leucine rich repeat containing 8 family, member A
LRRC8D	LRRC8D	7	LRRC8D	90300000	90300000	90300000	90300000		90300000	90300000	90300000	NM_018103	leucine rich repeat containing 8 family, member D
LRRFIP2	#N/A	5	LRRFIP2	37200000	37200000	37200000			37200000		37200000	NM_017724	leucine rich repeat (in FLII) interacting protein 2
LRRTM4	#N/A	4	LRRTM4		76700000		76700000		76700000		77700000	NM_001134745	leucine rich repeat transmembrane neuronal 4
LSM14A	#N/A	8	LSM14A	34600000	34700000	34600000	34700000	34700000	34700000	34700000	34700000	NM_001114093	LSM14A, SCD6 homolog A (S. cerevisiae)
LSM3	LSM3	6	LSM3		14200000		14200000	14200000	14200000	14200000	14200000	NM_014463	LSM3 homolog, U6 small nuclear RNA associated (S. cerevisiae)
LSM6	#N/A	5	LSM6	147000000	147000000		147000000	147000000			147000000	NM_007080	LSM6 homolog, U6 small nuclear RNA associated (S. cerevisiae)
LTA4H	#N/A	8	LTA4H	96400000	96400000	96400000	96400000	96400000	96400000	96400000	96400000	NM_000895	leukotriene A4 hydrolase
LTV1	LTV1	6	LTV1	144000000	144000000	144000000		144000000	144000000		144000000	NM_032860	LTV1 homolog (S. cerevisiae)
LYSMD3	#N/A	6	LYSMD3	89800000	89800000		89800000	89800000		89800000	89800000	NM_198273	LysM, putative peptidoglycan-binding, domain containing 3
LYST	#N/A	8	LYST	236000000	236000000	236000000	236000000	236000000	236000000	236000000	236000000	NM_000081	lysosomal trafficking regulator
LZTS1	#N/A	8	LZTS1	20100000	20200000	20200000	20200000	20200000	20200000	20200000	20200000	NM_021020	leucine zipper, putative tumor suppressor 1
M6PR	#N/A	6	M6PR	9101200	9101200	9101600	9101200		9102000		9104300	NM_002355	mannose-6-phosphate receptor (cation dependent)
MAD2L1BP	MAD2L1BP	6	MAD2L1BP	43600000	43600000	43600000	43600000	43600000			43600000	NM_014628	MAD2L1 binding protein
MADD	MADD	6	MADD	47300000	47300000		47300000	47300000	47300000		47300000	NM_130475	MAP-kinase activating death domain
MAFB	#N/A	4	MAFB		39300000	39300000				39000000	39300000	NM_005461	v-maf musculoaponeurotic fibrosarcoma oncogene homolog B (avian)
MAGI2	#N/A	8	MAGI2	78700000	78300000	78900000	78700000	79100000	78900000	79100000	78300000	NM_012301	membrane associated guanylate kinase, WW and PDZ domain containing 2
MAGOH	#N/A	6	MAGOH	53700000	53700000	53700000		53700000	53700000		53700000	NM_002370	mago-nashi homolog, proliferation-associated (Drosophila)
MAGOHB	#N/A	7	MAGOHB	10800000	10800000	10800000	10800000	10800000	10800000		10800000	NM_018048	mago-nashi homolog B (Drosophila)
MAK16	MAK16	8	MAK16	33300000	33300000	33300000	33300000	33300000	33300000	33300000	33300000	NM_032509	MAK16 homolog (S. cerevisiae)
MALAT1	#N/A	7	MALAT1	65300000	65300000	65300000		65300000	65300000	65300000	65300000	NR_002819	metastasis associated lung adenocarcinoma transcript 1 (non-protein coding)
MAML1	#N/A	4	MAML1	179000000	179000000		179000000				179000000	NM_014757	mastermind-like 1 (Drosophila)
MAML3	#N/A	7	MAML3	141000000	141000000	141000000	141000000		141000000	141000000	141000000	NM_018717	mastermind-like 3 (Drosophila)
MAN1A2	MAN1A2	5	MAN1A2	118000000	118000000			118000000		118000000	118000000	NM_006699	mannosidase, alpha, class 1A, member 2
MAN2B1	#N/A	7	MAN2B1	12800000	12800000	12800000	12800000	12800000	12800000		12800000	NM_000528	mannosidase, alpha, class 2B, member 1
MANBA	#N/A	6	MANBA	104000000	104000000	104000000		104000000	104000000		104000000	NM_005908	mannosidase, beta A, lysosomal
MANBAL	#N/A	6	MANBAL	35900000	35900000	35900000		35900000		35900000	35900000	NM_001003897	mannosidase, beta A, lysosomal-like
MANEA	MANEA	6	MANEA	96000000	96000000	96000000		96000000	96000000		96000000	NM_024641	mannosidase, endo-alpha
MAP1B	MAP1B	7	MAP1B	71400000	71400000	71400000	71400000	71400000	71400000		71400000	NM_005909	microtubule-associated protein 1B
MAP2	MAP2	8	MAP2	210000000	210000000	210000000	210000000	210000000	210000000	210000000	210000000	NM_002374	microtubule-associated protein 2
MAP2K1	#N/A	6	MAP2K1	66700000	66700000	66700000	66700000	66700000			66700000	NM_002755	mitogen-activated protein kinase kinase 1
MAP2K2	#N/A	8	MAP2K2	4122200	4123400	4123400	4122400	4123400	4123600	4118600	4122400	NM_030662	mitogen-activated protein kinase kinase 2
MAP2K5	MAP2K5	5	MAP2K5	67800000	67900000		67800000	67800000			67800000	NM_145160	mitogen-activated protein kinase kinase 5
MAP2K6	#N/A	6	MAP2K6	67500000	67600000	67400000	67500000			67400000	67600000	NM_002758	mitogen-activated protein kinase kinase 6
MAP3K10	#N/A	6	MAP3K10	40700000	40700000	40700000	40700000	40700000			40700000	NM_002446	mitogen-activated protein kinase kinase kinase 10
MAP3K12	#N/A	7	MAP3K12	53900000	53900000	53900000	53900000	53900000	53900000		53900000	NM_006301	mitogen-activated protein kinase kinase kinase 12
MAP3K14	#N/A	5	MAP3K14	43400000	43400000			43400000		43400000	43400000	NM_003954	mitogen-activated protein kinase kinase kinase 14
MAP3K7IP3	#N/A	7	MAP3K7IP3	30800000	30800000	30800000	30800000		30800000	30800000	30800000	NM_152787	Mitogen-activated protein kinase kinase kinase 7 interacting protein 3
MAP4K5	#N/A	7	MAP4K5	51000000	50900000	50900000	51000000	51000000	51000000		51000000	NM_006575	mitogen-activated protein kinase kinase kinase kinase 5
MAP7D1	MAP7D1	7	MAP7D1	36600000	36600000	36600000	36600000	36600000	36600000		36600000	NM_018067	MAP7 domain containing 1
MAPK1IP1L	#N/A	8	MAPK1IP1L	55500000	55500000	55500000	55500000	55500000	55500000	55500000	55500000	NM_144578	mitogen-activated protein kinase 1 interacting protein 1-like
MAPK6	MAPK6	5	MAPK6	52300000	52300000		52300000			52300000	52300000	NM_002748	mitogen-activated protein kinase 6
MAPK8IP3	MAPK8IP3	7	MAPK8IP3	1754600	1755000	1755800	1760800	1755200	1755600		1755700	NM_001040439	mitogen-activated protein kinase 8 interacting protein 3
MAPKAP1	#N/A	7	MAPKAP1	128000000	128000000		128000000	128000000	128000000	128000000	128000000	NM_001006618	mitogen-activated protein kinase associated protein 1
MAPRE1	MAPRE1	7	MAPRE1	31400000	31400000	31400000	31400000	31400000	31400000		31400000	NM_012325	microtubule-associated protein, RP/EB family, member 1
MAPRE2	MAPRE2	8	MAPRE2	32600000	32600000	32600000	32600000	32600000	32600000	32600000	32600000	NM_014268	microtubule-associated protein, RP/EB family, member 2
MAPRE3	MAPRE3	7	MAPRE3	27200000	27200000	27200000	27200000		27200000	27200000	27200000	NM_012326	microtubule-associated protein, RP/EB family, member 3
MARCKSL1	#N/A	5	MARCKSL1	32800000	32800000			32800000	32800000		32800000	NM_023009	MARCKS-like 1
MARK2	MARK2	7	MARK2	63600000	63600000	63600000	63600000	63600000		63600000	63600000	NM_004954	MAP/microtubule affinity-regulating kinase 2
MARK3	MARK3	6	MARK3	104000000	104000000	104000000	104000000	104000000			104000000	NM_001128920	MAP/microtubule affinity-regulating kinase 3
MAST4	#N/A	5	MAST4	66300000	66100000	65900000			66100000		65900000	NM_198828	microtubule associated serine/threonine kinase family member 4
MAT2B	MAT2B	7	MAT2B	163000000	163000000	163000000	163000000		163000000	163000000	163000000	NM_013283	methionine adenosyltransferase II, beta
MATR3	MATR3	8	MATR3	139000000	139000000	139000000	139000000	139000000	139000000	139000000	139000000	NM_018834	matrin 3
MAX	#N/A	5	MAX	65600000	65600000		65600000		65600000		65600000	NM_145114	MYC associated factor X
MBD1	#N/A	8	MBD1	47800000	47800000	47800000	47800000	47800000	47800000	47800000	47800000	NM_015845	methyl-CpG binding domain protein 1
MBD2	#N/A	6	MBD2	51800000	51700000	51800000	51600000		51800000		51700000	NM_003927	methyl-CpG binding domain protein 2
MBD4	#N/A	6	MBD4	129000000	129000000	129000000		129000000	129000000		129000000	NM_003925	methyl-CpG binding domain protein 4
MBD6	MBD6	8	MBD6	57900000	57900000	57900000	57900000	57900000	57900000	57900000	57900000	NM_052897	methyl-CpG binding domain protein 6
MBLAC1	MBLAC1	7	MBLAC1	99700000	99700000	99700000	99700000	99700000	99700000		99700000	NM_203397	metallo-beta-lactamase domain containing 1
MBLAC2	#N/A	7	MBLAC2	89800000	89800000	89800000		89800000	89800000	89800000	89800000	NM_203406	metallo-beta-lactamase domain containing 2
MBOAT2	#N/A	5	MBOAT2	9142600	9143400			9143800	9142600		9093700	NM_138799	membrane bound O-acyltransferase domain containing 2
MBTD1	#N/A	7	MBTD1	49300000	49300000	49300000	49300000	49300000	49300000	49300000		NM_017643	mbt domain containing 1
MCART1	#N/A	4	MCART1	37900000	37900000	37900000					37900000	NM_033412	mitochondrial carrier triple repeat 1
MCAT	#N/A	4	MCAT	43500000	43500000			43500000			43500000	NM_173467	malonyl CoA:ACP acyltransferase (mitochondrial)
MCF2L	#N/A	4	MCF2L	114000000	114000000				114000000		114000000	NM_001112732	MCF.2 cell line derived transforming sequence-like
MCF2L2	#N/A	7	MCF2L2	183000000	183000000	183000000	183000000	183000000		183000000	183000000	NM_015078	MCF.2 cell line derived transforming sequence-like 2
MCL1	MCL1	6	MCL1	151000000	151000000	151000000	151000000			151000000	151000000	NM_182763	myeloid cell leukemia sequence 1 (BCL2-related)
MCM2	#N/A	4	MCM2	127000000	127000000	127000000			127000000			NM_004526	minichromosome maintenance complex component 2
MCM5	MCM5	6	MCM5	35800000	35800000	35800000	35800000	35800000			35800000	NM_006739	minichromosome maintenance complex component 5
MCM7	#N/A	7	MCM7	99700000		99700000	99700000	99700000	99700000	99700000	99700000	NM_005916	minichromosome maintenance complex component 7
MCM9	#N/A	5	MCM9	119000000	119000000				119000000	119000000	119000000	NM_153255	minichromosome maintenance complex component 9
MCTP2	#N/A	4	MCTP2		94400000		95000000			95200000	94900000	NM_001159643	multiple C2 domains, transmembrane 2
MDFIC	MDFIC	7	MDFIC	115000000	115000000	115000000	115000000	115000000		115000000	115000000	NM_199072	MyoD family inhibitor domain containing
MDGA2	#N/A	7	MDGA2	48500000	47400000		47500000	48100000	47800000	48100000	47800000	NM_001113498	MAM domain containing glycosylphosphatidylinositol anchor 2
MDH2	MDH2	6	MDH2	75700000	75700000	75700000		75700000	75700000		75700000	NM_005918	malate dehydrogenase 2, NAD (mitochondrial)
MDM2	MDM2	7	MDM2	69200000	69200000	69200000	69200000	69200000	69200000		69200000	NM_001145340	Mdm2 p53 binding protein homolog (mouse)
MDN1	#N/A	4	MDN1	90500000	90500000			90500000			90500000	NM_014611	MDN1, midasin homolog (yeast)
MED13L	#N/A	7	MED13L	116000000	116000000	116000000	116000000		117000000	117000000	117000000	NM_015335	mediator complex subunit 13-like
MED14	#N/A	4	MED14	40600000	40600000	40600000					40600000	NM_004229	mediator complex subunit 14
MED23	#N/A	4	MED23	132000000	132000000		132000000				132000000	NM_004830	mediator complex subunit 23
MED25	MED25	8	MED25	50300000	50300000	50300000	50300000	50300000	50300000	50300000	50300000	NM_030973	mediator complex subunit 25
MED27	#N/A	6	MED27	135000000	135000000	135000000	135000000	135000000			135000000	NM_004269	mediator complex subunit 27
MED4	#N/A	7	MED4	48700000	48700000		48700000	48700000	48700000	48700000	48700000	NM_014166	mediator complex subunit 4
MED7	#N/A	8	MED7	157000000	157000000	157000000	157000000	157000000	157000000	157000000	157000000	NM_004270	mediator complex subunit 7
MED8	MED8	6	MED8	43900000	43900000		43900000		43900000	43900000	43900000	NM_201542	mediator complex subunit 8
MEF2A	MEF2A	8	MEF2A	100000000	100000000	100000000	100000000	100000000	100000000	100000000	100000000	NM_001130927	myocyte enhancer factor 2A
MEF2C	#N/A	6	MEF2C	88200000	88200000		88200000	88200000	88200000		88200000	NM_001131005	myocyte enhancer factor 2C
MEFV	#N/A	5	MEFV	3313400	3313400			3313600	3314000		3313200	NM_000243	Mediterranean fever
MEIS1	MEIS1	7	MEIS1	66700000	66700000	66700000	66700000	66700000	66700000		66700000	NM_002398	Meis homeobox 1
MEIS2	#N/A	8	MEIS2	37400000	37400000	37400000	37400000	37400000	37400000	37400000	37400000	NM_002399	Meis homeobox 2
MEMO1	#N/A	4	MEMO1	32200000	32200000	32200000					32200000	NM_001137602	mediator of cell motility 1
METT10D	#N/A	5	METT10D	2414000	2414200		2414200	2414600			2414400	NM_024086	methyltransferase 10 domain containing
METT11D1	#N/A	5	METT11D1	21500000	21500000				21500000	21500000	21500000	NM_001029991	methyltransferase 11 domain containing 1
METTL13	METTL13	5	METTL13	172000000	172000000	172000000	172000000				172000000	NM_015935	methyltransferase like 13
METTL4	#N/A	5	METTL4		2570600	2570800	2571000	2570600			2570600	NM_022840	methyltransferase like 4
METTL7A	#N/A	5	METTL7A	51300000	51300000	51300000	51300000				51300000	NM_014033	methyltransferase like 7A
MEX3A	#N/A	7	MEX3A	156000000	156000000	156000000	156000000	156000000	156000000		156000000	NM_001093725	Mex-3 homolog A (C. elegans)
MEX3B	MEX3B	7	MEX3B	82300000	82300000	82300000	82300000	82300000	82300000		82200000	NM_032246	mex-3 homolog B (C. elegans)
MEX3C	#N/A	6	MEX3C	48700000	48700000		48700000	48700000	48700000		48800000	NM_016626	mex-3 homolog C (C. elegans)
MFGE8	#N/A	5	MFGE8	89500000	89500000	89500000			89500000		89500000	NM_005928	milk fat globule-EGF factor 8 protein
MFHAS1	#N/A	5	MFHAS1	8747800	8751400		8746000	8750000			8770500	NM_004225	malignant fibrous histiocytoma amplified sequence 1
MFN1	MFN1	6	MFN1	179000000	179000000		179000000	179000000		179000000	179000000	NM_033540	mitofusin 1
MFSD11	MFSD11	4	MFSD11	74700000	74700000			74700000	74700000			NM_024311	major facilitator superfamily domain containing 11
MFSD8	#N/A	7	MFSD8	129000000	129000000	129000000	129000000	129000000	129000000		129000000	NM_152778	major facilitator superfamily domain containing 8
MGA	#N/A	4	MGA	41900000	42000000		41900000				42000000	NM_001080541	MAX gene associated
MGAT4C	#N/A	4	MGAT4C		87200000	86600000	87300000				86600000	NM_013244	mannosyl (alpha-1,3-)-glycoprotein beta-1,4-N-acetylglucosaminyltransferase, isozyme C (putative)
MGST3	MGST3	6	MGST3	166000000	166000000	166000000		166000000		166000000	166000000	NM_004528	microsomal glutathione S-transferase 3
MICAL1	#N/A	4	MICAL1	110000000	110000000		110000000				110000000	NM_022765	microtubule associated monoxygenase, calponin and LIM domain containing 1
MICALL1	#N/A	4	MICALL1	38300000	38300000		38300000				38300000	NM_033386	MICAL-like 1
MID1	#N/A	4	MID1	10600000	10600000		10500000	10600000				NM_000381	midline 1 (Opitz/BBB syndrome)
MIER1	MIER1	7	MIER1	67400000	67400000	67400000	67400000	67400000	67400000		67400000	NM_001077701	mesoderm induction early response 1 homolog (Xenopus laevis)
MINPP1	#N/A	7	MINPP1	89300000	89300000	89300000		89300000	89300000	89400000	89300000	NM_004897	multiple inositol-polyphosphate phosphatase 1
MIR124-2	#N/A	5	MIR124-2	65300000		65200000		65300000	65300000		65300000	NR_029669	microRNA 124-2
MIR130A	MIR130A	6	MIR130A	57400000	57400000		57400000	57400000	57400000		57400000	NR_029673	microRNA 130a
MIR137	MIR137	6	MIR137	98500000	98500000	98500000	98500000	98500000			98500000	NR_029679	microRNA 137
MIR181A1	#N/A	6	MIR181A1	199000000	199000000	199000000	199000000	199000000			199000000	NR_029626	microRNA 181a-1
MIR222	#N/A	7	MIR222	45700000	45700000	45700000	45700000	45700000	45700000		45700000	NR_029636	microRNA 222
MIR23A	#N/A	6	MIR23A	14000000	14000000	14000000	14000000		14000000		14000000	NR_029495	microRNA 23a
MIR301B	#N/A	6	MIR301B	22000000	22000000	22000000		22000000	22000000		22000000	NR_030622
MIR548A3	#N/A	4	MIR548A3	104000000	103000000		104000000			104000000		NR_030330
MIR573	#N/A	8	MIR573	24500000	24500000	24500000	24500000	24500000	24500000	24400000	24500000	NR_030299
MIRLET7I	MIRLET7I	6	MIRLET7I		63000000	63000000	63000000	63000000		63000000	63000000	NR_029661	microRNA let-7i
MITF	MITF	6	MITF	69800000	69800000			69800000	69800000	69800000	69800000	NM_000248	microphthalmia-associated transcription factor
MKI67	#N/A	5	MKI67	130000000	130000000	130000000	130000000				130000000	NM_002417	antigen identified by monoclonal antibody Ki-67
MKI67IP	#N/A	4	MKI67IP	122000000	122000000					122000000	122000000	NM_032390	MKI67 (FHA domain) interacting nucleolar phosphoprotein
MKKS	#N/A	6	MKKS	10400000	10400000	10400000		10400000	10400000		10400000	NM_018848	McKusick-Kaufman syndrome
MKLN1	MKLN1	8	MKLN1	131000000	131000000	131000000	131000000	131000000	131000000	131000000	131000000	NM_013255	muskelin 1, intracellular mediator containing kelch motifs
MLKL	#N/A	4	MLKL	74700000	74700000		74700000				74700000	NM_001142497	mixed lineage kinase domain-like
MLL3	#N/A	6	MLL3	152000000	152000000		152000000	152000000	152000000		152000000	NM_170606	myeloid/lymphoid or mixed-lineage leukemia 3
MLL5	MLL5	5	MLL5	105000000		105000000	105000000	105000000		105000000		NM_018682	myeloid/lymphoid or mixed-lineage leukemia 5 (trithorax homolog, Drosophila)
MLLT3	#N/A	6	MLLT3	20600000	20600000	20600000		20600000		20600000	20600000	NM_004529	myeloid/lymphoid or mixed-lineage leukemia (trithorax homolog, Drosophila); translocated to, 3
MMAA	#N/A	4	MMAA	147000000	147000000				147000000		147000000	NM_172250	methylmalonic aciduria (cobalamin deficiency) cblA type
MMADHC	#N/A	5	MMADHC	150000000	150000000	150000000				150000000	150000000	NM_015702	methylmalonic aciduria (cobalamin deficiency) cblD type, with homocystinuria
MMEL1	#N/A	6	MMEL1	2574200	2542600			2574800	2574400	2718800	2574600	NM_033467	membrane metallo-endopeptidase-like 1
MMGT1	#N/A	4	MMGT1	135000000	135000000		135000000		135000000			NM_173470	membrane magnesium transporter 1
MMP14	MMP14	7	MMP14	23300000	23300000		23300000	23300000	23300000	23300000	23300000	NM_004995	matrix metallopeptidase 14 (membrane-inserted)
MMP16	#N/A	7	MMP16	89300000	89500000	89300000	89400000	89300000	89300000		89300000	NM_022564	matrix metallopeptidase 16 (membrane-inserted)
MMP24	#N/A	8	MMP24	33900000	33900000	33900000	33900000	33800000	33800000	33900000	33800000	NM_006690	matrix metallopeptidase 24 (membrane-inserted)
MMS19	#N/A	6	MMS19	99300000	99300000	99300000	99300000	99300000			99300000	NM_022362	MMS19 nucleotide excision repair homolog (S. cerevisiae)
MN1	#N/A	6	MN1	28000000			27800000	28200000	28200000	28200000	28200000	NM_002430	meningioma (disrupted in balanced translocation) 1
MNAT1	MNAT1	5	MNAT1	61200000	61200000	61200000			61200000		61200000	NM_002431	menage a trois homolog 1, cyclin H assembly factor (Xenopus laevis)
MNT	#N/A	8	MNT	2299500	2303200	2303400	2303400	2303000	2304300	2303200	2303400	NM_020310	MAX binding protein
MOBKL1A	#N/A	6	MOBKL1A	71800000	71800000	71800000	71800000	71800000			71800000	NM_173468	MOB1, Mps One Binder kinase activator-like 1A (yeast)
MOBKL2A	#N/A	8	MOBKL2A	2078300	2078300	2095600	2095600	2095400	2078800	2096000	2078600	NM_130807	MOB1, Mps One Binder kinase activator-like 2A (yeast)
MOBKL3	#N/A	6	MOBKL3	198000000	198000000	198000000		198000000		198000000	198000000	NM_015387	MOB1, Mps One Binder kinase activator-like 3 (yeast)
MOXD1	#N/A	4	MOXD1	133000000	133000000				133000000		133000000	NM_015529	monooxygenase, DBH-like 1
MPHOSPH8	MPHOSPH8	7	MPHOSPH8	20200000	20200000	20200000	20200000	20200000	20200000		20200000	NM_017520	M-phase phosphoprotein 8
MPI	MPI	7	MPI	75200000	75200000		75200000	75200000	75200000	75200000	75200000	NM_002435	mannose phosphate isomerase
MPP6	MPP6	8	MPP6	24600000	24600000	24600000	24600000	24600000	24600000	24600000	24600000	NM_016447	membrane protein, palmitoylated 6 (MAGUK p55 subfamily member 6)
MPV17L2	#N/A	4	MPV17L2	18300000	18300000			18300000			18300000	NM_032683	MPV17 mitochondrial membrane protein-like 2
MRFAP1	MRFAP1	7	MRFAP1	6641600	6641600	6642600	6642800	6643000	6642000		6641800	NM_033296	Mof4 family associated protein 1
MRM1	#N/A	6	MRM1	35000000	35000000	35000000		35000000	35000000		35000000	NM_024864	mitochondrial rRNA methyltransferase 1 homolog (S. cerevisiae)
MRP63	#N/A	6	MRP63	21800000	21800000	21800000		21800000	21700000		21800000	NM_024026	mitochondrial ribosomal protein 63
MRPL1	MRPL1	4	MRPL1	78800000	78800000		78800000				78800000	NM_020236	mitochondrial ribosomal protein L1
MRPL12	MRPL12	5	MRPL12	79700000	79700000	79700000				79700000	79700000	NM_002949	mitochondrial ribosomal protein L12
MRPL13	#N/A	6	MRPL13	121000000	121000000		121000000	121000000	121000000		121000000	NM_014078	mitochondrial ribosomal protein L13
MRPL19	#N/A	7	MRPL19	75900000	75900000	75900000		75900000	75900000	75900000	75900000	NM_014763	mitochondrial ribosomal protein L19
MRPL22	MRPL22	4	MRPL22	154000000	154000000				154000000		154000000	NM_014180	mitochondrial ribosomal protein L22
MRPL24	MRPL24	6	MRPL24	157000000	157000000	157000000		157000000	157000000		157000000	NM_145729	mitochondrial ribosomal protein L24
MRPL3	#N/A	8	MRPL3	131000000	131000000	131000000	131000000	131000000	131000000	131000000	131000000	NM_007208	mitochondrial ribosomal protein L3
MRPL38	#N/A	5	MRPL38	73900000	73900000	73900000				73900000	73900000	NM_032478	mitochondrial ribosomal protein L38
MRPL42	MRPL42	5	MRPL42	93900000	93900000	93900000	93900000				93900000	NM_172177	mitochondrial ribosomal protein L42
MRPL46	#N/A	4	MRPL46	89000000	89000000		89000000	89000000				NM_022163	mitochondrial ribosomal protein L46
MRPL51	#N/A	6	MRPL51	6601800	6601800	6602000	6602000	6602200			6601800	NM_016497	mitochondrial ribosomal protein L51
MRPL52	MRPL52	6	MRPL52	23300000	23300000		23300000		23300000	23300000	23300000	NM_181307	mitochondrial ribosomal protein L52
MRPL53	#N/A	4	MRPL53	74700000	74700000	74700000		74700000				NM_053050	mitochondrial ribosomal protein L53
MRPL54	MRPL54	5	MRPL54	3762600	3762400			3762600	3762400		3762400	NM_172251	mitochondrial ribosomal protein L54
MRPL55	MRPL55	6	MRPL55	228000000	228000000	228000000		228000000	228000000		228000000	NM_181441	mitochondrial ribosomal protein L55
MRPS17	MRPS17	8	MRPS17	56000000	56000000	56000000	56000000	56000000	56000000	56000000	56000000	NM_015969	mitochondrial ribosomal protein S17
MRPS2	#N/A	4	MRPS2	138000000	138000000			138000000			138000000	NM_016034	mitochondrial ribosomal protein S2
MRPS21	#N/A	5	MRPS21	150000000	150000000	150000000			150000000		150000000	NM_018997	mitochondrial ribosomal protein S21
MRPS26	#N/A	6	MRPS26	3027000	3026200	3026800	3026800	3026800			3026800	NM_030811	mitochondrial ribosomal protein S26
MRPS27	#N/A	8	MRPS27	71600000	71600000	71600000	71600000	71600000	71600000	71600000	71600000	NM_015084	mitochondrial ribosomal protein S27
MRPS31	#N/A	7	MRPS31	41300000	41300000	41300000	41300000	41300000	41300000		41300000	NM_005830	mitochondrial ribosomal protein S31
MRPS33	#N/A	8	MRPS33	141000000	141000000	141000000	141000000	141000000	141000000	141000000	141000000	NM_053035	mitochondrial ribosomal protein S33
MRPS36	MRPS36	8	MRPS36	68500000	68500000	68500000	68500000	68500000	68500000	68500000	68500000	NM_033281	mitochondrial ribosomal protein S36
MRPS9	MRPS9	6	MRPS9	106000000	106000000	106000000		106000000	106000000		106000000	NM_182640	mitochondrial ribosomal protein S9
MRS2	MRS2	6	MRS2	24400000	24400000	24400000	24400000	24400000			24400000	NM_020662	MRS2 magnesium homeostasis factor homolog (S. cerevisiae)
MRTO4	MRTO4	8	MRTO4	19600000	19600000	19600000	19600000	19600000	19600000	19600000	19600000	NM_016183	mRNA turnover 4 homolog (S. cerevisiae)
MS4A8B	#N/A	5	MS4A8B	60500000	60500000		60500000		60500000		60500000	NM_031457	membrane-spanning 4-domains, subfamily A, member 8B
MSH5	MSH5	6	MSH5	31700000	31700000	31700000	31700000		31700000		31700000	NM_172165	mutS homolog 5 (E. coli)
MSRB2	#N/A	4	MSRB2	23400000	23400000			23400000			23400000	NM_012228	methionine sulfoxide reductase B2
MSRB3	MSRB3	4	MSRB3	65800000			65800000	65700000			65700000	NM_198080	methionine sulfoxide reductase B3
MTA3	MTA3	5	MTA3	42800000	42800000	42800000		42800000			42800000	NM_020744	metastasis associated 1 family, member 3
MTERF	#N/A	7	MTERF	91500000	91500000	91500000	91500000		91400000	91500000	91500000	NM_006980	mitochondrial transcription termination factor
MTHFD2L	#N/A	4	MTHFD2L	75000000	75000000			75000000			75000000	NM_001144978	methylenetetrahydrofolate dehydrogenase (NADP+ dependent) 2-like
MTIF3	#N/A	8	MTIF3	28000000	28000000	28000000	28000000	28000000	28000000	28000000	28000000	NM_001166263	mitochondrial translational initiation factor 3
MTMR4	#N/A	5	MTMR4	56600000	56600000			56600000	56600000		56600000	NM_004687	myotubularin related protein 4
MTO1	MTO1	8	MTO1	74200000	74200000	74200000	74200000	74200000	74200000	74200000	74200000	NM_012123	mitochondrial translation optimization 1 homolog (S. cerevisiae)
MTPAP	#N/A	4	MTPAP	30600000	30600000		30600000				30600000	NM_018109	mitochondrial poly(A) polymerase
MTR	MTR	6	MTR	237000000	237000000	237000000		237000000	237000000		237000000	NM_000254	5-methyltetrahydrofolate-homocysteine methyltransferase
MTSS1L	#N/A	8	MTSS1L	70700000	70700000	70700000	70700000	70700000	70700000	70700000	70700000	NM_138383	metastasis suppressor 1-like
MTX2	MTX2	7	MTX2	177000000	177000000	177000000	177000000	177000000	177000000		177000000	NM_006554	metaxin 2
MUC16	#N/A	4	MUC16	9127000	9127200		9134200		9079800			NM_024690	mucin 16, cell surface associated
MUC4	#N/A	7	MUC4	196000000		196000000	196000000	196000000	196000000	196000000	196000000	NM_004532	mucin 4, cell surface associated
MUL1	#N/A	5	MUL1	20800000	20800000			20800000	20800000		20800000	NM_024544	mitochondrial E3 ubiquitin ligase 1
MUM1	MUM1	6	MUM1	1355200	1355200	1355200	1355200		1355200		1355000	NR_024247	melanoma associated antigen (mutated) 1
MYB	#N/A	6	MYB	136000000	136000000		136000000	136000000	136000000		136000000	NM_005375	v-myb myeloblastosis viral oncogene homolog (avian)
MYBL1	#N/A	6	MYBL1	67500000	67500000	67500000		67500000	67500000		67500000	NM_001080416	v-myb myeloblastosis viral oncogene homolog (avian)-like 1
MYCBP2	#N/A	8	MYCBP2	77900000	77900000	77900000	77900000	77900000	77900000	77900000	77900000	NM_015057	MYC binding protein 2
MYEOV2	#N/A	6	MYEOV2	241000000	241000000	241000000	241000000		241000000		241000000	NM_138336	myeloma overexpressed 2
MYH10	#N/A	8	MYH10	8532200	8533600	8533800	8533400	8533100	8532800	8533600	8532600	NM_005964	myosin, heavy chain 10, non-muscle
MYL6	MYL6	7	MYL6	56600000	56600000		56600000	56600000	56600000	56600000	56600000	NM_021019	myosin, light chain 6, alkali, smooth muscle and non-muscle
MYNN	MYNN	7	MYNN	169000000	169000000	169000000		169000000	169000000	169000000	169000000	NM_018657	myoneurin
MYO1E	#N/A	6	MYO1E	59700000	59700000	59700000	59500000	59700000	59700000			NM_004998	myosin IE
MYO1F	#N/A	6	MYO1F	8590800	8602200		8591000	8591000	8590800		8590600	NM_012335	myosin IF
MYO6	MYO6	7	MYO6	76500000	76500000		76500000	76500000	76500000	76500000	76500000	NM_004999	myosin VI
MYO9B	MYO9B	8	MYO9B	17200000	17200000	17200000	17200000	17200000	17200000	17200000	17200000	NM_001130065	myosin IXB
MYOZ1	#N/A	6	MYOZ1	75400000	75400000	75400000	75400000		75400000		75400000	NM_021245	myozenin 1
MYPOP	#N/A	8	MYPOP	46400000	46400000	46400000	46400000	46400000	46400000	46400000	46400000	NM_001012643	Myb-related transcription factor, partner of profilin
MYST3	#N/A	7	MYST3	41900000	41900000	41900000		41900000	41900000	41900000	41900000	NM_006766	MYST histone acetyltransferase (monocytic leukemia) 3
MYT1L	#N/A	7	MYT1L	2458300	2617200	1865200	2617000	2617000	2617200		2441800	NM_015025	myelin transcription factor 1-like
NACC1	NACC1	6	NACC1	13200000	13200000	13200000	13200000		13200000		13200000	NM_052876	nucleus accumbens associated 1, BEN and BTB (POZ) domain containing
NAF1	#N/A	7	NAF1	164000000	164000000		164000000	164000000	164000000	164000000	164000000	NM_138386	nuclear assembly factor 1 homolog (S. cerevisiae)
NANP	#N/A	4	NANP	25600000	25600000			25600000			25600000	NM_152667	N-acetylneuraminic acid phosphatase
NAP1L4	#N/A	6	NAP1L4	3012200	3011800	3012200			3012400	3012800	3012200	NM_005969	nucleosome assembly protein 1-like 4
NAPA	#N/A	8	NAPA	48000000	48000000	48000000	48000000	48000000	48000000	48000000	48000000	NM_003827	N-ethylmaleimide-sensitive factor attachment protein, alpha
NARG1	#N/A	8	NARG1	140000000	140000000	140000000	140000000	140000000	140000000	140000000	140000000	NM_057175	NMDA receptor regulated 1
NARG1L	#N/A	6	NARG1L	41900000	41900000	41900000		41900000	41900000		41900000	NM_018527	NMDA receptor regulated 1-like
NARS	#N/A	8	NARS	55300000	55300000	55300000	55300000	55300000	55300000	55300000	55300000	NM_004539	asparaginyl-tRNA synthetase
NASP	NASP	7	NASP	46100000	46100000	46000000	46100000	46000000	46000000		46100000	NM_002482	nuclear autoantigenic sperm protein (histone-binding)
NAT10	NAT10	7	NAT10	34100000	34100000		34100000	34100000	34100000	34100000	34100000	NM_024662	N-acetyltransferase 10 (GCN5-related)
NAT11	#N/A	6	NAT11	63700000	63700000		63700000	63700000	63700000		63700000	NM_024771	N-acetyltransferase 11
NAT12	#N/A	8	NAT12	57900000	57900000	57900000	57900000	57900000	57900000	57900000	57900000	NM_001011713	N-acetyltransferase 12
NAT13	#N/A	7	NAT13	113000000	113000000	113000000	113000000	113000000	113000000		113000000	NM_025146	N-acetyltransferase 13
NAT14	NAT14	8	NAT14	56000000	56000000	56000000	56000000	56000000	56000000	56000000	56000000	NM_020378	N-acetyltransferase 14 (GCN5-related, putative)
NAT15	#N/A	5	NAT15	3502667	3508200			3493200	3500500		3500200	NM_024845	N-acetyltransferase 15 (GCN5-related, putative)
NAT5	#N/A	4	NAT5	20000000	20000000					20000000	20000000	NM_181527	N-acetyltransferase 5
NAT6	#N/A	7	NAT6	50300000	50300000	50300000	50300000	50300000	50300000		50300000	NM_012191
NAT9	#N/A	5	NAT9	72800000	72800000	72800000	72800000		72800000			NM_015654	N-acetyltransferase 9 (GCN5-related, putative)
NBAS	#N/A	6	NBAS	15700000	15700000	15700000	15600000	15700000			15700000	NM_015909	neuroblastoma amplified sequence
NBEA	#N/A	6	NBEA	35500000	35500000	35300000		35500000	35500000		35500000	NM_015678	neurobeachin
NBEAL1	NBEAL1	7	NBEAL1	204000000	204000000	204000000	204000000	204000000	204000000		204000000	NM_001114132	neurobeachin-like 1
NBPF1	#N/A	8	NBPF1	16900000	16900000	16900000	16900000	16900000	16900000	16900000	16900000	NM_017940	Neuroblastoma breakpoint family, member 1
NBPF15	#N/A	7	NBPF15	149000000	149000000	149000000	149000000	149000000		149000000	149000000	NM_173638	neuroblastoma breakpoint family, member 15
NBR1	NBR1	6	NBR1	41300000	41300000			41300000	41300000	41300000	41300000	NM_005899	neighbor of BRCA1 gene 1
NCAM2	#N/A	4	NCAM2		23700000				22400000	22400000	22400000	NM_004540	neural cell adhesion molecule 2
NCAPG2	#N/A	8	NCAPG2	158000000	158000000	158000000	158000000	158000000	158000000	158000000	158000000	NM_017760	non-SMC condensin II complex, subunit G2
NCAPH2	NCAPH2	5	NCAPH2	50900000	50900000	50900000		50900000			50900000	NM_014551	non-SMC condensin II complex, subunit H2
NCBP2	#N/A	6	NCBP2		197000000	197000000	197000000	197000000	197000000		197000000	NM_001042540	nuclear cap binding protein subunit 2, 20kDa
NCDN	NCDN	7	NCDN	36000000	36000000	36000000	36000000	36000000		36000000	36000000	NM_001014839	neurochondrin
NCEH1	#N/A	6	NCEH1	172000000	172000000	172000000	172000000	172000000			172000000	NM_001146278	neutral cholesterol ester hydrolase 1
NCKAP1	#N/A	6	NCKAP1	184000000	184000000	184000000		184000000	184000000		184000000	NM_205842	NCK-associated protein 1
NCL	#N/A	7	NCL	232000000	232000000	232000000	232000000	232000000	232000000		232000000	NM_005381	nucleolin
NCLN	NCLN	5	NCLN	3185000	3185500	3185600		3185600			3185400	NM_020170	nicalin homolog (zebrafish)
NCOA1	#N/A	6	NCOA1	24700000	24700000	24700000		24700000	24700000		24700000	NM_147223	nuclear receptor coactivator 1
NCRNA00051	#N/A	4	NCRNA00051	143000000	143000000		143000000		143000000			NR_024378
NCRNA00115	#N/A	6	NCRNA00115	743900	743300		724000	737700		743600	743000	NR_024321	non-protein coding RNA 115
NCRNA00164	#N/A	8	NCRNA00164	133000000	133000000	133000000	133000000	133000000	133000000	133000000	133000000	NR_027020	non-protein coding RNA 164
NDRG1	#N/A	7	NDRG1	134000000	134000000	134000000	134000000	134000000	134000000		134000000	NM_006096	N-myc downstream regulated 1
NDRG4	#N/A	6	NDRG4	58500000	58500000	58500000	58500000			58500000	58500000	NM_001130487	NDRG family member 4
NDUFA11	#N/A	7	NDUFA11	5902800	5902400	5903400	5903200	5903400	5903200		5902800	NM_175614	NADH dehydrogenase (ubiquinone) 1 alpha subcomplex, 11, 14.7kDa
NDUFA3	NDUFA3	8	NDUFA3	54600000	54600000	54600000	54600000	54600000	54600000	54600000	54600000	NM_004542	NADH dehydrogenase (ubiquinone) 1 alpha subcomplex, 3, 9kDa
NDUFA6	#N/A	8	NDUFA6	42500000	42500000	42500000	42500000	42500000	42500000	42500000	42500000	NM_002490	NADH dehydrogenase (ubiquinone) 1 alpha subcomplex, 6, 14kDa
NDUFAF1	#N/A	6	NDUFAF1	41700000	41700000			41700000	41700000	41700000	41700000	NM_016013	NADH dehydrogenase (ubiquinone) 1 alpha subcomplex, assembly factor 1
NDUFAF3	NDUFAF3	7	NDUFAF3	49100000	49100000	49100000	49100000	49100000		49100000	49100000	NM_199069	NADH dehydrogenase (ubiquinone) 1 alpha subcomplex, assembly factor 3
NDUFAF4	#N/A	6	NDUFAF4	97300000	97300000		97300000	97300000	97300000		97300000	NM_014165	NADH dehydrogenase (ubiquinone) 1 alpha subcomplex, assembly factor 4
NDUFB1	#N/A	5	NDUFB1	92600000		92600000	92600000		92600000	92600000		NM_004545	NADH dehydrogenase (ubiquinone) 1 beta subcomplex, 1, 7kDa
NDUFB10	NDUFB10	6	NDUFB10	2009600	2009600	2009600		2008800	2009600		2009600	NM_004548	NADH dehydrogenase (ubiquinone) 1 beta subcomplex, 10, 22kDa
NDUFB2	NDUFB2	7	NDUFB2	140000000	140000000	140000000		140000000	140000000	140000000	140000000	NM_004546	NADH dehydrogenase (ubiquinone) 1 beta subcomplex, 2, 8kDa
NDUFB4	#N/A	6	NDUFB4	120000000	120000000	120000000	120000000	120000000			120000000	NM_004547	NADH dehydrogenase (ubiquinone) 1 beta subcomplex, 4, 15kDa
NDUFS2	NDUFS2	4	NDUFS2	161000000	161000000			161000000			161000000	NM_001166159	NADH dehydrogenase (ubiquinone) Fe-S protein 2, 49kDa (NADH-coenzyme Q reductase)
NDUFS7	#N/A	5	NDUFS7	1383600	1383600	1384000			1383600		1383600	NM_024407	NADH dehydrogenase (ubiquinone) Fe-S protein 7, 20kDa (NADH-coenzyme Q reductase)
NEAT1	NEAT1	8	NEAT1	65200000	65200000	65200000	65200000	65200000	65200000	65200000	65200000	NR_028272
NECAP2	#N/A	5	NECAP2	16800000	16800000			16800000		16800000	16800000	NM_001145278	NECAP endocytosis associated 2
NEDD4	#N/A	8	NEDD4	56300000	56300000	56300000	56300000	56300000	56300000	56300000	56300000	NM_006154	neural precursor cell expressed, developmentally down-regulated 4
NEFL	#N/A	6	NEFL	24800000	24800000	24900000	24800000	24800000			24800000	NM_006158	neurofilament, light polypeptide
NEGR1	#N/A	5	NEGR1	72700000	72400000		72700000		72700000		72300000	NM_173808	neuronal growth regulator 1
NEIL2	NEIL2	7	NEIL2	11600000	11600000	11600000	11600000	11600000	11600000		11600000	NM_001135748	nei endonuclease VIII-like 2 (E. coli)
NEK1	#N/A	7	NEK1	171000000	171000000	171000000	171000000	171000000	171000000		171000000	NM_012224	NIMA (never in mitosis gene a)-related kinase 1
NEK6	NEK6	6	NEK6	127000000			127000000	127000000	127000000	127000000	127000000	NM_001166167	NIMA (never in mitosis gene a)-related kinase 6
NETO2	#N/A	4	NETO2	47100000	47100000	47200000			47100000			NM_018092	neuropilin (NRP) and tolloid (TLL)-like 2
NEXN	#N/A	7	NEXN	78400000	78400000	78400000	78400000		78400000	78400000	78400000	NM_144573	nexilin (F actin binding protein)
NFAM1	#N/A	6	NFAM1	42800000	42800000	42800000	42800000		42800000		42800000	NM_145912	NFAT activating protein with ITAM motif 1
NFASC	NFASC	7	NFASC	205000000	205000000	205000000	205000000	205000000		205000000	205000000	NM_001005389	neurofascin homolog (chicken)
NFAT5	NFAT5	6	NFAT5	69600000	69600000		69600000	69600000	69600000		69600000	NM_138713	nuclear factor of activated T-cells 5, tonicity-responsive
NFATC1	#N/A	5	NFATC1	77300000	77200000		77200000			77300000	77200000	NM_172389	nuclear factor of activated T-cells, cytoplasmic, calcineurin-dependent 1
NFATC3	NFATC3	6	NFATC3	68100000	68100000		68100000	68100000		68100000	68200000	NM_173164	nuclear factor of activated T-cells, cytoplasmic, calcineurin-dependent 3
NFIA	NFIA	8	NFIA	61500000	61500000	61500000	61500000	61500000	61500000	61500000	61500000	NM_001145511	nuclear factor I/A
NFIC	NFIC	8	NFIC	3370150	3377133	3400500	3363700	3363300	3362733	3366200	3379750	NM_205843	nuclear factor I/C (CCAAT-binding transcription factor)
NFKBIA	NFKBIA	5	NFKBIA	35900000	35900000				35900000	35900000	35900000	NM_020529	nuclear factor of kappa light polypeptide gene enhancer in B-cells inhibitor, alpha
NGRN	#N/A	5	NGRN	90800000	90800000		90800000	90800000		90800000		NM_001033088	neugrin, neurite outgrowth associated
NHP2L1	#N/A	7	NHP2L1	42100000	42100000	42100000	42100000	42100000	42100000		42100000	NM_001003796	NHP2 non-histone chromosome protein 2-like 1 (S. cerevisiae)
NIN	#N/A	4	NIN	51300000	51300000		51300000				51300000	NM_182944	ninein (GSK3B interacting protein)
NKIRAS2	NKIRAS2	4	NKIRAS2	40200000			40200000		40200000		40200000	NM_001144929	NFKB inhibitor interacting Ras-like 2
NKTR	NKTR	6	NKTR	42600000	42600000	42600000	42600000		42600000		42600000	NM_005385	natural killer-tumor recognition sequence
NKX2-2	NKX2-2	7	NKX2-2	21500000	21500000	21500000	21500000	21500000	21500000		21500000	NM_002509	NK2 homeobox 2
NLGN1	NLGN1	8	NLGN1	174000000	174000000	173000000	173000000	173000000	173000000	174000000	173000000	NM_014932	neuroligin 1
NLGN4X	#N/A	7	NLGN4X	6011300	6011400	6143800	6007500	6145200	6144500		5894534	NM_181332	neuroligin 4, X-linked
NOC2L	#N/A	5	NOC2L	894000	893800		894200	894200			893800	NM_015658	nucleolar complex associated 2 homolog (S. cerevisiae)
NOL4	#N/A	5	NOL4	31800000			31800000	31800000	31800000		31800000	NM_003787	nucleolar protein 4
NOLC1	#N/A	4	NOLC1	104000000	104000000		104000000				104000000	NM_004741	nucleolar and coiled-body phosphoprotein 1
NOP16	#N/A	6	NOP16	176000000	176000000		176000000	176000000	176000000		176000000	NM_016391	NOP16 nucleolar protein homolog (yeast)
NOP58	NOP58	8	NOP58	203000000	203000000	203000000	203000000	203000000	203000000	203000000	203000000	NM_015934	NOP58 ribonucleoprotein homolog (yeast)
NOS1AP	NOS1AP	4	NOS1AP	162000000	162000000	162000000					162000000	NM_014697	nitric oxide synthase 1 (neuronal) adaptor protein
NOTCH2	#N/A	6	NOTCH2	121000000	121000000		121000000	121000000	121000000		121000000	NM_024408	Notch homolog 2 (Drosophila)
NOTCH2NL	#N/A	7	NOTCH2NL	145000000	145000000	145000000	145000000	145000000	145000000		145000000	NM_203458	Notch homolog 2 (Drosophila) N-terminal like
NOTCH3	#N/A	6	NOTCH3	15300000	15300000		15300000	15300000	15300000		15300000	NM_000435	Notch homolog 3 (Drosophila)
NPHP3	#N/A	4	NPHP3	132000000	132000000			132000000			132000000	NM_153240	nephronophthisis 3 (adolescent)
NPHP4	#N/A	7	NPHP4	6051800	6052000	6053000	5750000	6052000	5922000		6051400	NM_015102	nephronophthisis 4
NPLOC4	#N/A	8	NPLOC4	79600000	79600000	79600000	79600000	79600000	79600000	79600000	79600000	NM_017921	nuclear protein localization 4 homolog (S. cerevisiae)
NR2F1	NR2F1	6	NR2F1	92900000	92900000	92900000	92900000	92900000			92900000	NM_005654	nuclear receptor subfamily 2, group F, member 1
NR3C1	#N/A	7	NR3C1	143000000	143000000	143000000	143000000	143000000	143000000		143000000	NM_001018077	nuclear receptor subfamily 3, group C, member 1 (glucocorticoid receptor)
NR3C2	#N/A	4	NR3C2	149000000	150000000				149000000		149000000	NM_000901	nuclear receptor subfamily 3, group C, member 2
NR4A2	#N/A	8	NR4A2	157000000	157000000	157000000	157000000	157000000	157000000	157000000	157000000	NM_006186	nuclear receptor subfamily 4, group A, member 2
NRBP2	#N/A	4	NRBP2	145000000	145000000	145000000					145000000	NM_178564	nuclear receptor binding protein 2
NRD1	#N/A	7	NRD1	52300000	52300000		52300000	52300000	52300000	52300000	52300000	NM_001101662	nardilysin (N-arginine dibasic convertase)
NRG1	#N/A	6	NRG1	31500000	32600000		32400000	32500000	32400000		32100000	NM_013962	neuregulin 1
NRG3	#N/A	4	NRG3		83800000	83900000			83500000		83700000	NM_001165973	neuregulin 3
NRIP1	#N/A	7	NRIP1	16400000	16400000	16400000	16400000	16400000		16400000	16400000	NM_003489	nuclear receptor interacting protein 1
NRN1	#N/A	7	NRN1	6000200	6006800	6005600		6004800	6005500	6001250	6004300	NM_016588	neuritin 1
NRP1	#N/A	6	NRP1	33600000	33600000	33600000	33600000		33600000		33600000	NM_001024629	neuropilin 1
NRP2	#N/A	7	NRP2	207000000	207000000	207000000	207000000	207000000		207000000	207000000	NM_201279	neuropilin 2
NRXN1	#N/A	5	NRXN1	50400000	50900000		51200000			50300000	51500000	NM_004801	neurexin 1
NSL1	#N/A	4	NSL1		213000000	213000000	213000000				213000000	NM_015471	NSL1, MIND kinetochore complex component, homolog (S. cerevisiae)
NSUN3	NSUN3	4	NSUN3	93800000	93800000		93800000				93800000	NM_022072	NOP2/Sun domain family, member 3
NSUN6	#N/A	7	NSUN6	18900000	18900000		18900000	18900000	18900000	18800000	18900000	NM_182543	NOP2/Sun domain family, member 6
NTM	#N/A	7	NTM	132000000	132000000	132000000	132000000	132000000		131000000	132000000	NM_016522	neurotrimin
NTNG1	NTNG1	6	NTNG1	108000000	108000000		108000000	108000000		108000000	108000000	NM_014917	netrin G1
NTNG2	NTNG2	6	NTNG2	135000000	135000000	135000000	135000000	135000000			135000000	NM_032536	netrin G2
NUAK2	#N/A	7	NUAK2	205000000	205000000	205000000	205000000	205000000	205000000		205000000	NM_030952	NUAK family, SNF1-like kinase, 2
NUDCD2	#N/A	4	NUDCD2		163000000		163000000	163000000			163000000	NM_145266	NudC domain containing 2
NUDT22	#N/A	4	NUDT22	64000000		64000000	64000000				64000000	NM_032344	nudix (nucleoside diphosphate linked moiety X)-type motif 22
NUDT5	#N/A	4	NUDT5	12200000	12200000		12200000				12200000	NM_014142	nudix (nucleoside diphosphate linked moiety X)-type motif 5
NUDT9	NUDT9	6	NUDT9	88300000	88300000		88300000	88300000	88300000		88300000	NM_024047	nudix (nucleoside diphosphate linked moiety X)-type motif 9
NUF2	NUF2	6	NUF2	163000000	164000000	163000000		163000000		163000000	163000000	NM_031423	NUF2, NDC80 kinetochore complex component, homolog (S. cerevisiae)
NUFIP1	#N/A	6	NUFIP1		45600000	45600000	45600000	45600000	45600000		45600000	NM_012345	nuclear fragile X mental retardation protein interacting protein 1
NUFIP2	#N/A	7	NUFIP2	27600000	27600000	27600000	27600000	27600000	27600000		27600000	NM_020772	nuclear fragile X mental retardation protein interacting protein 2
NUP153	#N/A	7	NUP153	17700000	17700000	17700000		17700000	17700000	17700000	17700000	NM_005124	nucleoporin 153kDa
NUP214	NUP214	7	NUP214	134000000	134000000	134000000	134000000	134000000	134000000		134000000	NM_005085	nucleoporin 214kDa
NUP35	NUP35	6	NUP35	184000000	184000000	184000000		184000000		184000000	184000000	NM_138285	nucleoporin 35kDa
NUP43	#N/A	6	NUP43	150000000	150000000		150000000	150000000		150000000	150000000	NM_198887	nucleoporin 43kDa
NUP50	NUP50	6	NUP50	45600000	45600000		45600000	45600000	45600000		45600000	NM_007172	nucleoporin 50kDa
NUP54	#N/A	8	NUP54	77100000	77100000	77100000	77100000	77100000	77100000	77100000	77100000	NM_017426	nucleoporin 54kDa
NUP85	NUP85	7	NUP85	73200000	73200000	73200000		73200000	73200000	73200000	73200000	NM_024844	nucleoporin 85kDa
NUP88	#N/A	4	NUP88		5320800			5322600	5322400	5322400		NM_002532	nucleoporin 88kDa
NUPL1	NUPL1	5	NUPL1	25900000	25900000	25900000	25900000				25900000	NM_014089	nucleoporin like 1
NUPL2	NUPL2	6	NUPL2	23200000	23200000	23200000	23200000	23200000			23200000	NM_007342	nucleoporin like 2
NXF1	NXF1	8	NXF1	62600000	62600000	62600000	62600000	62600000	62600000	62600000	62600000	NM_006362	nuclear RNA export factor 1
OAT	#N/A	4	OAT	126000000	126000000		126000000				126000000	NM_000274	ornithine aminotransferase
OAZ1	OAZ1	8	OAZ1	2270600	2269000	2270300	2269600	2269600	2269000	2270000	2269600	NM_004152	ornithine decarboxylase antizyme 1
OAZ2	#N/A	7	OAZ2	65000000	65000000	65000000	65000000	65000000	65000000		65000000	NM_002537	ornithine decarboxylase antizyme 2
OBFC2A	OBFC2A	7	OBFC2A	193000000	193000000	193000000	193000000	193000000	193000000		193000000	NR_024415	oligonucleotide/oligosaccharide-binding fold containing 2A
ODF2L	#N/A	7	ODF2L	86900000	86900000	86900000	86900000	86900000		86900000	86900000	NM_001007022	outer dense fiber of sperm tails 2-like
ODZ2	#N/A	5	ODZ2	167000000	167000000		166000000		167000000		167000000	NM_001122679	odz, odd Oz/ten-m homolog 2 (Drosophila)
ODZ3	#N/A	4	ODZ3	184000000	183000000		183000000				183000000	NM_001080477	odz, odd Oz/ten-m homolog 3 (Drosophila)
ODZ4	#N/A	8	ODZ4	79200000	79200000	79100000	79600000	79200000	78800000	79100000	79200000	NM_001098816	odz, odd Oz/ten-m homolog 4 (Drosophila)
OGFOD1	OGFOD1	5	OGFOD1		56500000	56500000	56500000	56500000		56500000		NM_018233	2-oxoglutarate and iron-dependent oxygenase domain containing 1
OGFOD2	OGFOD2	7	OGFOD2	123000000	123000000	123000000	123000000	123000000	123000000		123000000	NM_024623	2-oxoglutarate and iron-dependent oxygenase domain containing 2
ONECUT1	#N/A	4	ONECUT1	53100000			53100000	53400000			53200000	NM_004498	one cut homeobox 1
OPHN1	#N/A	5	OPHN1	67700000	67700000	67700000		67700000			67700000	NM_002547	oligophrenin 1
OPTN	#N/A	4	OPTN	13100000	13100000			13100000			13100000	NM_021980	optineurin
ORAI1	ORAI1	5	ORAI1	122000000	122000000	122000000	122000000				122000000	NM_032790	ORAI calcium release-activated calcium modulator 1
ORAI3	ORAI3	4	ORAI3	31000000			31000000	31000000			31000000	NM_152288	ORAI calcium release-activated calcium modulator 3
ORAOV1	#N/A	4	ORAOV1		69500000			69500000	69500000		69500000	NM_153451	oral cancer overexpressed 1
ORC4L	#N/A	7	ORC4L	149000000	149000000	149000000	149000000	149000000	149000000		149000000	NM_181742	origin recognition complex, subunit 4-like (yeast)
OSBP	#N/A	8	OSBP	59300000	59300000	59300000	59400000	59300000	59400000	59300000	59300000	NM_002556	oxysterol binding protein
OSBPL1A	#N/A	6	OSBPL1A	21900000	21900000		21800000	21900000	21900000		21900000	NM_018030	oxysterol binding protein-like 1A
OSBPL3	#N/A	6	OSBPL3	25000000	25000000	25000000	25000000		25000000		25000000	NM_145322	oxysterol binding protein-like 3
OSBPL5	#N/A	5	OSBPL5	3151400	3185600			3185200	3181800		3183300	NM_001144063	oxysterol binding protein-like 5
OSGEP	#N/A	5	OSGEP	20900000	20900000	20900000		20900000		20900000		NM_017807	O-sialoglycoprotein endopeptidase
OSMR	#N/A	5	OSMR	38800000	38800000		38800000		38800000		38800000	NM_003999	oncostatin M receptor
OSR1	#N/A	8	OSR1	19600000	19600000	19600000	19600000	19600000	19600000	19600000	19600000	NM_145260	odd-skipped related 1 (Drosophila)
OTUD6B	OTUD6B	6	OTUD6B	92100000	92100000		92100000	92100000		92100000	92100000	NM_016023	OTU domain containing 6B
OXA1L	OXA1L	5	OXA1L	23200000	23200000	23200000		23200000			23200000	NM_005015	oxidase (cytochrome c) assembly 1-like
OXCT1	#N/A	7	OXCT1	41900000	41900000	41900000		41900000	41900000	41900000	41900000	NM_000436	3-oxoacid CoA transferase 1
OXR1	OXR1	8	OXR1	107000000	107000000	107000000	107000000	108000000	108000000	107000000	107000000	NM_181354	oxidation resistance 1
P2RY1	#N/A	7	P2RY1	153000000	153000000		153000000	153000000	153000000	153000000	153000000	NM_002563	purinergic receptor P2Y, G-protein coupled, 1
P4HA1	#N/A	7	P4HA1	74900000	74900000	74900000		74900000	74900000	74900000	74900000	NM_000917	prolyl 4-hydroxylase, alpha polypeptide I
PA2G4	PA2G4	7	PA2G4	56500000	56500000	56500000	56500000	56500000	56500000		56500000	NM_006191	proliferation-associated 2G4, 38kDa
PABPC1	#N/A	6	PABPC1	102000000	102000000	102000000	102000000	102000000			102000000	NM_002568	poly(A) binding protein, cytoplasmic 1
PAFAH1B1	PAFAH1B1	7	PAFAH1B1	2514000	2517467	2496000	2495800	2496900	2497300		2496200	NM_000430	platelet-activating factor acetylhydrolase 1b, regulatory subunit 1 (45kDa)
PAFAH1B3	#N/A	6	PAFAH1B3	42800000	42800000	42800000		42800000		42800000	42800000	NM_002573	platelet-activating factor acetylhydrolase 1b, catalytic subunit 3 (29kDa)
PAG1	#N/A	5	PAG1	82000000	82000000				81900000	82000000	82000000	NM_018440	phosphoprotein associated with glycosphingolipid microdomains 1
PALB2	#N/A	4	PALB2	23700000	23700000	23700000	23700000					NM_024675	partner and localizer of BRCA2
PANK3	#N/A	5	PANK3	168000000		168000000	168000000	168000000			168000000	NM_024594	pantothenate kinase 3
PAPD4	PAPD4	6	PAPD4	78900000	78900000		78900000	78900000		78900000	78900000	NM_173797	PAP associated domain containing 4
PAPD5	#N/A	6	PAPD5	50200000	50200000			50200000	50200000	50200000	50200000	NM_001040284	PAP associated domain containing 5
PAPOLA	PAPOLA	7	PAPOLA	97000000	97000000	97000000	97000000	97000000	97000000		97000000	NM_032632	poly(A) polymerase alpha
PAPOLG	PAPOLG	8	PAPOLG	61000000	61000000	61000000	61000000	61000000	61000000	61000000	61000000	NM_022894	poly(A) polymerase gamma
PAPSS2	#N/A	5	PAPSS2	89400000	89400000		89400000	89400000			89400000	NM_004670	3'-phosphoadenosine 5'-phosphosulfate synthase 2
PAQR3	#N/A	5	PAQR3	79900000	79900000	79900000			79900000		79900000	NM_001040202	progestin and adipoQ receptor family member III
PARD3	#N/A	6	PARD3	35000000	35000000		34800000	35000000	35100000		35100000	NM_019619	par-3 partitioning defective 3 homolog (C. elegans)
PARD3B	#N/A	4	PARD3B	205000000	206000000	205000000					205000000	NM_057177	par-3 partitioning defective 3 homolog B (C. elegans)
PARP8	PARP8	8	PARP8	50100000	50200000	50000000	50100000	50100000	50100000	50100000	50200000	NM_024615	poly (ADP-ribose) polymerase family, member 8
PATL1	#N/A	6	PATL1	59400000	59400000	59400000	59400000		59400000		59400000	NM_152716	protein associated with topoisomerase II homolog 1 (yeast)
PAWR	#N/A	7	PAWR	80100000		80100000	80100000	80100000	80100000	80100000	80100000	NM_002583	PRKC, apoptosis, WT1, regulator
PAX5	#N/A	5	PAX5	36900000		37000000	37000000	36900000			37000000	NM_016734	paired box 5
PAX6	#N/A	5	PAX6	31800000	31800000			31800000		31800000	31800000	NM_001127612	paired box 6
PBRM1	#N/A	4	PBRM1	52700000	52700000		52700000			52700000		NM_018165	polybromo 1
PBX1	PBX1	8	PBX1	165000000	165000000	165000000	165000000	165000000	165000000	165000000	165000000	NM_002585	pre-B-cell leukemia homeobox 1
PBX2	#N/A	5	PBX2	32200000	32200000		32200000	32200000			32200000	NM_002586	pre-B-cell leukemia homeobox 2
PCBP1	PCBP1	7	PCBP1	70300000	70300000	70300000	70300000	70300000	70300000		70300000	NM_006196	poly(rC) binding protein 1
PCDH1	#N/A	7	PCDH1	141000000	141000000		141000000	141000000	141000000	141000000	141000000	NM_002587	protocadherin 1
PCDH10	#N/A	5	PCDH10		134000000		133000000		134000000	134000000	134000000	NM_020815	protocadherin 10
PCDH7	PCDH7	8	PCDH7	30700000	32000000	30700000	30500000	30700000	30700000	31000000	30700000	NM_032456	protocadherin 7
PCDH8	#N/A	5	PCDH8		53400000		53400000	53400000	53400000		53400000	NM_002590	protocadherin 8
PCDH9	#N/A	8	PCDH9	67800000	67800000	67800000	66000000	67800000	67800000	68100000	67900000	NM_203487	protocadherin 9
PCF11	PCF11	7	PCF11	82900000	82900000	82900000	82900000	82900000	82900000		82900000	NM_015885	PCF11, cleavage and polyadenylation factor subunit, homolog (S. cerevisiae)
PCIF1	PCIF1	7	PCIF1	44600000	44600000		44600000	44600000	44600000	44600000	44600000	NM_022104	PDX1 C-terminal inhibiting factor 1
PCMTD1	#N/A	6	PCMTD1	52800000	52800000	52800000	52800000		52800000		52800000	NM_052937	protein-L-isoaspartate (D-aspartate) O-methyltransferase domain containing 1
PCNXL2	#N/A	5	PCNXL2	233000000	233000000	233000000	233000000				233000000	NM_014801	pecanex-like 2 (Drosophila)
PCNXL3	PCNXL3	4	PCNXL3	65400000			65400000	65400000			65400000	NM_032223	pecanex-like 3 (Drosophila)
PCSK5	PCSK5	6	PCSK5	78700000	78800000		78600000	78500000	78600000		78700000	NM_006200	proprotein convertase subtilisin/kexin type 5
PCTK2	#N/A	8	PCTK2	96800000	96800000	96800000	96800000	96800000	96800000	96800000	96800000	NM_002595	PCTAIRE protein kinase 2
PDCD10	#N/A	6	PDCD10	167000000			167000000	167000000	167000000	167000000	167000000	NM_145859	programmed cell death 10
PDCD2L	PDCD2L	4	PDCD2L	34900000	34900000			34900000			34900000	NM_032346	programmed cell death 2-like
PDCD6IP	PDCD6IP	6	PDCD6IP	33800000	33800000	33800000		33800000	34000000		33800000	NR_027867	programmed cell death 6 interacting protein
PDDC1	#N/A	6	PDDC1	775400	776900		777200	777600	776400		776400	NM_182612	Parkinson disease 7 domain containing 1
PDE10A	#N/A	4	PDE10A		166000000	166000000				166000000	166000000	NM_006661	phosphodiesterase 10A
PDE12	PDE12	7	PDE12	57500000	57500000	57500000	57500000	57500000		57500000	57500000	NM_177966	phosphodiesterase 12
PDE1C	#N/A	7	PDE1C	32100000	32100000	32100000	32100000	32100000		32100000	32100000	NM_005020	phosphodiesterase 1C, calmodulin-dependent 70kDa
PDE3A	#N/A	6	PDE3A	20500000	20700000		20600000	20600000	20500000		20500000	NM_000921	phosphodiesterase 3A, cGMP-inhibited
PDE4D	#N/A	4	PDE4D	58900000	58800000					58900000	58900000	NM_001165899	phosphodiesterase 4D, cAMP-specific (phosphodiesterase E3 dunce homolog, Drosophila)
PDE4DIP	#N/A	8	PDE4DIP	145000000	145000000	145000000	145000000	145000000	145000000	145000000	145000000	NM_022359	phosphodiesterase 4D interacting protein
PDE5A	#N/A	6	PDE5A	120000000	121000000	121000000		121000000		121000000	120000000	NM_033437	phosphodiesterase 5A, cGMP-specific
PDE7A	#N/A	7	PDE7A	66800000	66800000		66700000	66800000	66800000	66800000	66800000	NM_002604	phosphodiesterase 7A
PDE8B	#N/A	4	PDE8B	76500000	76500000				76500000		76500000	NM_003719	phosphodiesterase 8B
PDGFRL	#N/A	4	PDGFRL		17400000		17400000	17400000			17400000	NM_006207	platelet-derived growth factor receptor-like
PDK3	#N/A	4	PDK3	24500000	24500000			24500000			24500000	NM_005391	pyruvate dehydrogenase kinase, isozyme 3
PDP1	PDP1	7	PDP1	94900000	94900000		94900000	94900000	94900000	94900000	94900000	NM_001161781	pyruvate dehyrogenase phosphatase catalytic subunit 1
PDPN	PDPN	5	PDPN	13900000	13900000		13900000	13900000			13900000	NM_006474	podoplanin
PDPR	#N/A	4	PDPR	70100000				70100000	70100000		70100000	NM_017990	pyruvate dehydrogenase phosphatase regulatory subunit
PDXK	#N/A	5	PDXK	45100000	45100000			45100000		45100000	45100000	NM_003681	pyridoxal (pyridoxine, vitamin B6) kinase
PDXP	#N/A	5	PDXP	38100000	38100000	38100000		38100000			38100000	NM_020315	pyridoxal (pyridoxine, vitamin B6) phosphatase
PDZD8	#N/A	6	PDZD8	119000000	119000000		119000000	119000000	119000000		119000000	NM_173791	PDZ domain containing 8
PELO	#N/A	7	PELO	52100000	52100000	52100000	52100000		52100000	52100000	52100000	NM_015946	pelota homolog (Drosophila)
PER1	#N/A	7	PER1	8050934	8054600		8054600	8054800	8055000	8055200	8047900	NM_002616	period homolog 1 (Drosophila)
PEX1	#N/A	6	PEX1	92200000	92200000	92200000		92200000	92200000		92200000	NM_000466	peroxisomal biogenesis factor 1
PEX14	PEX14	7	PEX14	10500000	10600000	10500000	10600000	10500000	10600000		10600000	NM_004565	peroxisomal biogenesis factor 14
PEX16	#N/A	7	PEX16	45900000	45900000	45900000	45900000	45900000		45900000	45900000	NM_057174	peroxisomal biogenesis factor 16
PFDN4	#N/A	5	PFDN4	52900000	52800000	52800000		52800000			53000000	NM_002623	prefoldin subunit 4
PFKFB3	#N/A	6	PFKFB3	6212600	6215500	6245600	6245600	6225300			6245200	NM_001145443	6-phosphofructo-2-kinase/fructose-2,6-biphosphatase 3
PFKM	PFKM	7	PFKM	48500000	48500000	48500000	48500000	48500000	48500000		48500000	NM_000289	phosphofructokinase, muscle
PFTK1	#N/A	7	PFTK1	90200000	90300000	90200000	90400000	90200000	90200000		90200000	NM_012395	PFTAIRE protein kinase 1
PGAM1	#N/A	6	PGAM1	99200000	99200000	99200000	99200000			99200000	99200000	NM_002629	phosphoglycerate mutase 1 (brain)
PGAP1	#N/A	8	PGAP1	198000000	198000000	198000000	198000000	198000000	198000000	198000000	198000000	NM_024989	post-GPI attachment to proteins 1
PGD	PGD	5	PGD	10500000	10500000		10500000	10500000			10500000	NM_002631	phosphogluconate dehydrogenase
PGGT1B	#N/A	4	PGGT1B	115000000	115000000				115000000		115000000	NM_005023	protein geranylgeranyltransferase type I, beta subunit
PGM2L1	#N/A	8	PGM2L1	74100000	74100000	74100000	74100000	74100000	74100000	74100000	74100000	NM_173582	phosphoglucomutase 2-like 1
PGRMC2	#N/A	7	PGRMC2	129000000	129000000	129000000	129000000	129000000	129000000		129000000	NM_006320	progesterone receptor membrane component 2
PGS1	#N/A	5	PGS1	76400000	76400000			76400000		76400000	76400000	NM_024419	phosphatidylglycerophosphate synthase 1
PHACTR1	#N/A	7	PHACTR1	12900000	13000000	13000000	13000000	12700000		13000000	12800000	NM_030948	phosphatase and actin regulator 1
PHACTR4	PHACTR4	7	PHACTR4	28700000	28700000	28700000	28700000	28700000	28700000		28700000	NM_001048183	phosphatase and actin regulator 4
PHB	#N/A	6	PHB	47500000	47500000		47500000	47500000	47500000		47500000	NM_002634	prohibitin
PHC3	#N/A	8	PHC3	170000000	170000000	170000000	170000000	170000000	170000000	170000000	170000000	NM_024947	polyhomeotic homolog 3 (Drosophila)
PHF17	PHF17	6	PHF17	130000000	130000000	130000000	130000000		130000000		130000000	NM_024900	PHD finger protein 17
PHF23	PHF23	8	PHF23	7141000	7141200	7141400	7141400	7141200	7140800	7142200	7140800	NM_024297	PHD finger protein 23
PHF3	#N/A	6	PHF3	64300000	64300000	64300000		64300000	64300000		64300000	NM_015153	PHD finger protein 3
PHLDA1	PHLDA1	7	PHLDA1	76400000	76400000	76400000	76400000	76400000	76400000		76400000	NM_007350	pleckstrin homology-like domain, family A, member 1
PHLDB1	#N/A	7	PHLDB1	118000000	118000000	118000000	118000000	118000000	118000000		118000000	NM_001144759	pleckstrin homology-like domain, family B, member 1
PHTF1	#N/A	4	PHTF1	114000000	114000000		114000000				114000000	NM_006608	putative homeodomain transcription factor 1
PHTF2	PHTF2	6	PHTF2	77400000		77400000	77400000	77400000	77400000		77400000	NM_001127360	putative homeodomain transcription factor 2
PI4KA	#N/A	6	PI4KA	21200000	21200000	21200000	21200000		21200000		21200000	NM_058004	phosphatidylinositol 4-kinase, catalytic, alpha
PIAS1	PIAS1	8	PIAS1	68300000	68300000	68300000	68400000	68300000	68300000	68300000	68300000	NM_016166	protein inhibitor of activated STAT, 1
PIBF1	PIBF1	4	PIBF1		73400000		73400000		73600000		73400000	NM_006346	progesterone immunomodulatory binding factor 1
PICALM	#N/A	8	PICALM	85800000	85800000	85800000	85800000	85800000	85800000	85800000	85800000	NM_007166	phosphatidylinositol binding clathrin assembly protein
PIGT	PIGT	7	PIGT	44000000	44000000	44000000		44000000	44000000	44000000	44000000	NM_015937	phosphatidylinositol glycan anchor biosynthesis, class T
PIK3C2A	#N/A	7	PIK3C2A	17200000	17200000	17200000	17200000	17200000	17200000		17200000	NM_002645	phosphoinositide-3-kinase, class 2, alpha polypeptide
PIK3C2B	#N/A	7	PIK3C2B	204000000	204000000	204000000	204000000	204000000		204000000	204000000	NM_002646	phosphoinositide-3-kinase, class 2, beta polypeptide
PIK3C3	PIK3C3	7	PIK3C3	39500000	39500000		39700000	39500000	39900000	39500000	39500000	NM_002647	phosphoinositide-3-kinase, class 3
PIK3R1	#N/A	6	PIK3R1	67600000	67500000		67500000	67500000	67500000		67600000	NM_181524	phosphoinositide-3-kinase, regulatory subunit 1 (alpha)
PIKFYVE	PIKFYVE	5	PIKFYVE	209000000	209000000		209000000	209000000			209000000	NM_152671	phosphoinositide kinase, FYVE finger containing
PIP5K1A	PIP5K1A	7	PIP5K1A	151000000	151000000	151000000	151000000	151000000	151000000		151000000	NM_001135636	phosphatidylinositol-4-phosphate 5-kinase, type I, alpha
PITX1	#N/A	4	PITX1	134000000	134000000		134000000				134000000	NM_002653	paired-like homeodomain 1
PJA2	#N/A	8	PJA2	109000000	109000000	109000000	109000000	109000000	109000000	109000000	109000000	NM_014819	praja ring finger 2
PKN2	PKN2	8	PKN2	89100000	89100000	89200000	89200000	89200000	89200000	89100000	89100000	NM_006256	protein kinase N2
PKNOX1	#N/A	5	PKNOX1	44400000	44400000	44400000		44400000			44400000	NM_004571	PBX/knotted 1 homeobox 1
PKNOX2	PKNOX2	5	PKNOX2	125000000	125000000		125000000		125000000		125000000	NM_022062	PBX/knotted 1 homeobox 2
PKP4	PKP4	8	PKP4	159000000	159000000	159000000	159000000	159000000	159000000	159000000	159000000	NM_003628	plakophilin 4
[truncated: 7,810 more rows]
