# Supplementary material for: Global analysis of H3K4me3 and H3K27me3 profiles in glioblastoma stem cells and identification of SLC17A7 as a bivalent tumor suppressor gene
Source: Oncotarget. 2015 Jan 22;6(7):5369–81. doi: 10.18632/oncotarget.3030 (PMC4467155; doi:10.18632/oncotarget.3030)
Supplement: Supplementary file 3 [file oncotarget-06-5369-s003.xls]

## Sheet: 8GSCs_K27_annotations
Supplementary Table 3. Genes with H3K27me3 marks in more than 4 of 8 GSCs.
GSCs				G179	SN143	SN175	SN179	SN186	SN187	SN201	SN207
Gene Name	seqminer positives	Found in Astrocte H3K27me3 data	Number of GSCs that containt the marks	Peak start positions	Peak start positions	Peak start positions	Peak start positions	Peak start positions	Peak start positions	Peak start positions	Peak start positions	Genbank	Description
A2ML1	A2ML1	#N/A	6	9017575	9009400	9014480		9012300		9030200	8998700	NM_144670	alpha-2-macroglobulin-like 1
AADACL4	AADACL4	AADACL4	5	12700000		12700000	12700000			12700000	12700000	NM_001013630	arylacetamide deacetylase-like 4
ABCA13	ABCA13	#N/A	8	48400000	48400000	48300000	48500000	48300000	48500000	48800000	48400000	NM_152701	ATP-binding cassette, sub-family A (ABC1), member 13
ABCA17P	ABCA17P	ABCA17P	4	2432943				2429400	2417100		2436550	NR_003574
ABCA4	ABCA4	ABCA4	4				94400000		94500000	94500000	94500000	NM_000350	ATP-binding cassette, sub-family A (ABC1), member 4
ABCB1	ABCB1	#N/A	6		87200000	87200000	87200000	87200000	87200000		87200000	NM_000927	ATP-binding cassette, sub-family B (MDR/TAP), member 1
ABCB11	ABCB11	#N/A	4		170000000		170000000	170000000			170000000	NM_003742	ATP-binding cassette, sub-family B (MDR/TAP), member 11
ABCB5	ABCB5	#N/A	6	20700000	20700000	20700000	20700000	20700000	20700000			NM_178559	ATP-binding cassette, sub-family B (MDR/TAP), member 5
ABCC8	ABCC8	ABCC8	4	17500000			17400000			17500000	17500000	NM_000352	ATP-binding cassette, sub-family C (CFTR/MRP), member 8
ABCF2	ABCF2	ABCF2	6	151000000	151000000		151000000		151000000	151000000	151000000	NM_007189	ATP-binding cassette, sub-family F (GCN20), member 2
ABCG1	ABCG1	ABCG1	8	43700000	43600000	43700000	43700000	43700000	43600000	43700000	43700000	NM_016818	ATP-binding cassette, sub-family G (WHITE), member 1
ABCG4	ABCG4	#N/A	4	119000000			119000000		119000000		119000000	NM_022169	ATP-binding cassette, sub-family G (WHITE), member 4
ABCG8	ABCG8	ABCG8	5	44100000	44100000		44100000			44100000	44100000	NM_022437	ATP-binding cassette, sub-family G (WHITE), member 8
ABI3	ABI3	ABI3	6	47300000	47300000		47300000		47300000	47300000	47300000	NM_001135186	ABI family, member 3
ABLIM2	ABLIM2	ABLIM2	5	8115100			8112320		8103280	8060550	8106113	NM_001130088	actin binding LIM protein family, member 2
ABLIM3	ABLIM3	ABLIM3	4	148000000			149000000		149000000		149000000	NM_014945	actin binding LIM protein family, member 3
ABO	ABO	ABO	8	136000000	136000000	136000000	136000000	136000000	136000000	136000000	136000000	NM_020469	ABO blood group (transferase A, alpha 1-3-N-acetylgalactosaminyltransferase; transferase B, alpha 1-3-galactosyltransferase)
ABP1	ABP1	ABP1	8	151000000	151000000	151000000	151000000	151000000	151000000	151000000	151000000	NM_001091	amiloride binding protein 1 (amine oxidase (copper-containing))
ACACB	ACACB	#N/A	4	110000000					110000000	110000000	110000000	NM_001093	acetyl-CoA carboxylase beta
ACAN	ACAN	ACAN	4		89300000		89400000		89300000	89400000		NM_001135	aggrecan
ACAP1	ACAP1	#N/A	5	7242900			7237200	7242100	7243400		7245000	NM_014716	ArfGAP with coiled-coil, ankyrin repeat and PH domains 1
ACE	ACE	ACE	7	61600000	61600000		61600000	61600000	61600000	61600000	61600000	NM_152830	angiotensin I converting enzyme (peptidyl-dipeptidase A) 1
ACER1	ACER1	ACER1	7	6315825		6.31933e+06	6.31113e+06	6320800	6305800	6312100	6316800	NM_133492	alkaline ceramidase 1
ACN9	ACN9	#N/A	8	96900000	96900000	96900000	96900000	96900000	96900000	96900000	96900000	NM_020186	ACN9 homolog (S. cerevisiae)
ACO1	ACO1	#N/A	5	32000000	31600000				32000000	32000000	32300000	NM_002197	aconitase 1, soluble
ACOT11	ACOT11	ACOT11	6	55000000			55000000	55000000	55000000	55000000	55000000	NM_147161	acyl-CoA thioesterase 11
ACOXL	ACOXL	ACOXL	8	112000000	112000000	112000000	112000000	112000000	112000000	112000000	112000000	NM_001142808	acyl-CoA oxidase-like
ACPP	ACPP	#N/A	5	132000000	132000000	132000000			132000000		132000000	NM_001134194	acid phosphatase, prostate
ACRBP	ACRBP	#N/A	4		6748800	6750800	6750400				6749300	NM_032489	acrosin binding protein
ACSBG2	ACSBG2	#N/A	7	6156200	6170600	6155500	6178800		6134600	6157600	6.16353e+06	NM_030924	acyl-CoA synthetase bubblegum family member 2
ACSF3	ACSF3	ACSF3	6	89100000			89100000	89200000	89100000	89100000	89100000	NR_023316	acyl-CoA synthetase family member 3
ACSM1	ACSM1	#N/A	5		20700000		20600000		20600000	20600000	20600000	NM_052956	acyl-CoA synthetase medium-chain family member 1
ACTA1	ACTA1	ACTA1	4	230000000					230000000	230000000	230000000	NM_001100	actin, alpha 1, skeletal muscle
ACTL6B	ACTL6B	ACTL6B	5	100000000		100000000	100000000			100000000	100000000	NM_016188	actin-like 6B
ACTL8	ACTL8	ACTL8	7	18100000		18100000	18200000	18100000	18100000	18100000	18200000	NM_030812	actin-like 8
ACTL9	ACTL9	#N/A	6	8783925	8768500	8781150	8769900			8744600	8768349	NM_178525	actin-like 9
ACTN2	ACTN2	#N/A	4	237000000	237000000	237000000				237000000		NM_001103	actinin, alpha 2
ACTN3	ACTN3	ACTN3	5	66300000		66300000	66300000	66300000			66300000	NM_001104	actinin, alpha 3
ACTR3C	ACTR3C	#N/A	5	150000000	150000000	150000000	150000000				150000000	NM_001164458	ARP3 actin-related protein 3 homolog C (yeast)
ACTRT2	ACTRT2	ACTRT2	4	2846650					2820050	2928200	2825360	NM_080431	actin-related protein T2
ACVR1C	ACVR1C	#N/A	4	158000000	158000000	158000000	158000000					NM_001111033	activin A receptor, type IC
ACVRL1	ACVRL1	ACVRL1	4	52300000	52300000		52300000				52300000	NM_001077401	activin A receptor type II-like 1
ADAM11	ADAM11	ADAM11	4	42800000			42900000			42800000	42900000	NM_002390	ADAM metallopeptidase domain 11
ADAM28	ADAM28	#N/A	4	24200000			24200000		24200000		24100000	NM_014265	ADAM metallopeptidase domain 28
ADAM33	ADAM33	ADAM33	5	3653800			3655800		3647800	3649200	3655600	NM_025220	ADAM metallopeptidase domain 33
ADAM5P	ADAM5P	#N/A	5	39200000	39200000	39200000		39200000			39200000	NR_001448	ADAM metallopeptidase domain 5, pseudogene
ADAM7	ADAM7	#N/A	4		24400000	24300000				24500000	24300000	NM_003817	ADAM metallopeptidase domain 7
ADAMTS10	ADAMTS10	#N/A	7	8668533	8679600	8667600		8683600	8679200	8661667	8668000	NM_030957	ADAM metallopeptidase with thrombospondin type 1 motif, 10
ADAMTS17	ADAMTS17	ADAMTS17	5		101000000	101000000	101000000		101000000	101000000		NM_139057	ADAM metallopeptidase with thrombospondin type 1 motif, 17
ADAMTS2	ADAMTS2	ADAMTS2	5		179000000		179000000		179000000	179000000	179000000	NM_021599	ADAM metallopeptidase with thrombospondin type 1 motif, 2
ADAMTS8	ADAMTS8	ADAMTS8	7	130000000		130000000	130000000	130000000	130000000	130000000	130000000	NM_007037	ADAM metallopeptidase with thrombospondin type 1 motif, 8
ADAMTSL3	ADAMTSL3	#N/A	5		84600000		84600000		84500000	84500000	84300000	NM_207517	ADAMTS-like 3
ADAMTSL5	ADAMTSL5	ADAMTSL5	7	1500000		1514600	1511400	1514000	1514200	1503700	1508320	NM_213604	ADAMTS-like 5
ADAP1	ADAP1	ADAP1	8	973143	963200	977700	971457	967800	974400	971400	972957	NM_006869	ArfGAP with dual PH domains 1
ADAP2	ADAP2	ADAP2	5	29200000			29200000	29200000		29200000	29300000	NM_018404	ArfGAP with dual PH domains 2
ADARB1	ADARB1	#N/A	6	46600000	46600000		46600000	46500000	46600000		46700000	NM_015833	adenosine deaminase, RNA-specific, B1 (RED1 homolog rat)
ADARB2	ADARB2	ADARB2	6	1312800	1.68185e+06	1.50867e+06	1590200			2253400	1585100	NM_018702	adenosine deaminase, RNA-specific, B2 (RED2 homolog rat)
ADCY1	ADCY1	ADCY1	8	45700000	45600000	45600000	45600000	45600000	45500000	45600000	45600000	NM_021116	adenylate cyclase 1 (brain)
ADCY2	ADCY2	#N/A	5		7227800		7749950		7820200	7215400	7505000	NM_020546	adenylate cyclase 2 (brain)
ADCY4	ADCY4	ADCY4	4		24800000		24800000		24800000		24800000	NM_139247	adenylate cyclase 4
ADCY8	ADCY8	ADCY8	6		132000000	132000000	132000000	132000000		132000000	132000000	NM_001115	adenylate cyclase 8 (brain)
ADCYAP1	ADCYAP1	ADCYAP1	8	906250	904400	888800	938800	862000	904200	910000	896400	NM_001117	adenylate cyclase activating polypeptide 1 (pituitary)
ADCYAP1R1	ADCYAP1R1	ADCYAP1R1	8	31200000	31200000	31200000	31100000	31200000	31200000	31100000	31200000	NM_001118	adenylate cyclase activating polypeptide 1 (pituitary) receptor type I
ADIPOQ	ADIPOQ	ADIPOQ	5			187000000	187000000	187000000	187000000		187000000	NM_004797	adiponectin, C1Q and collagen domain containing
ADM2	ADM2	ADM2	6	50900000			50900000	50900000	50900000	50900000	50900000	NM_024866	adrenomedullin 2
ADRA1A	ADRA1A	ADRA1A	6		26800000		26700000	26700000	26700000	26700000	26700000	NM_000680	adrenergic, alpha-1A-, receptor
ADRA1B	ADRA1B	#N/A	7	159000000	159000000	159000000	159000000	159000000	159000000		159000000	NM_000679	adrenergic, alpha-1B-, receptor
ADRA1D	ADRA1D	ADRA1D	7	4255600	4348343		4304827	4343800	4.27647e+06	4310700	4.29472e+06	NM_000678	adrenergic, alpha-1D-, receptor
ADRA2B	ADRA2B	ADRA2B	4	96800000			96800000		96800000		96800000	NM_000682	adrenergic, alpha-2B-, receptor
ADRA2C	ADRA2C	ADRA2C	7	3705875	3721689	3.76743e+06	3734275		3758220	3.73168e+06	3748000	NM_000683	adrenergic, alpha-2C-, receptor
ADRB3	ADRB3	ADRB3	7	37800000		37800000	37800000	37800000	37800000	37800000	37800000	NM_000025	adrenergic, beta-3-, receptor
AGAP1	AGAP1	AGAP1	4	236000000			236000000	236000000		236000000		NM_001037131	ArfGAP with GTPase domain, ankyrin repeat and PH domain 1
AGAP2	AGAP2	AGAP2	4	58100000			58100000			58100000	58100000	NM_014770	ArfGAP with GTPase domain, ankyrin repeat and PH domain 2
AGBL1	AGBL1	#N/A	5		86800000	87700000	87100000		86800000	86900000		NM_152336	ATP/GTP binding protein-like 1
AGPAT9	AGPAT9	#N/A	5	84600000	84700000		84700000		84500000		84600000	NM_032717	1-acylglycerol-3-phosphate O-acyltransferase 9
AGXT	AGXT	AGXT	6	242000000	242000000		242000000		242000000	242000000	242000000	NM_000030	alanine-glyoxylate aminotransferase
AGXT2	AGXT2	#N/A	6		35000000	35000000	35000000	35000000		35000000	35000000	NM_031900	alanine--glyoxylate aminotransferase 2
AHSG	AHSG	#N/A	6	186000000	186000000		186000000	186000000		186000000	186000000	NM_001622	alpha-2-HS-glycoprotein
AHSP	AHSP	#N/A	5	31500000		31500000	31500000	31500000	31500000			NM_016633	alpha hemoglobin stabilizing protein
AICDA	AICDA	#N/A	4	8751800	8765800	8742867					8731600	NM_020661	activation-induced cytidine deaminase
AIPL1	AIPL1	#N/A	6	6333200			6244100	6236000	6265800	6282360	6.25444e+06	NM_001033054	aryl hydrocarbon receptor interacting protein-like 1
AIRE	AIRE	AIRE	5		45700000	45700000	45700000			45700000	45700000	NM_000383	autoimmune regulator
AJAP1	AJAP1	AJAP1	6	5136900		5281800	4987400	5285600	4922240		4796680	NM_018836	adherens junctions associated protein 1
AKR1B15	AKR1B15	AKR1B15	5	134000000	134000000		134000000		134000000		134000000	NM_001080538
AKR1D1	AKR1D1	#N/A	5	138000000			138000000	138000000		138000000	138000000	NM_005989	aldo-keto reductase family 1, member D1 (delta 4-3-ketosteroid-5-beta-reductase)
ALDH1A2	ALDH1A2	ALDH1A2	5	58200000			58300000	58100000	58200000		58200000	NM_170696	aldehyde dehydrogenase 1 family, member A2
ALDH1A3	ALDH1A3	ALDH1A3	5				101000000	101000000	101000000	101000000	101000000	NM_000693	aldehyde dehydrogenase 1 family, member A3
ALDH1L1	ALDH1L1	ALDH1L1	8	126000000	126000000	126000000	126000000	126000000	126000000	126000000	126000000	NM_012190	aldehyde dehydrogenase 1 family, member L1
ALDH3B2	ALDH3B2	ALDH3B2	4	67400000			67400000		67400000		67400000	NM_001031615	aldehyde dehydrogenase 3 family, member B2
ALLC	ALLC	#N/A	7		3.92993e+06	3.88324e+06	3780500	3721400	3832700	3812800	3965800	NM_018436	allantoicase
ALMS1	ALMS1	ALMS1	6	73600000	73600000		73600000	73600000	73600000		73600000	NM_015120	Alstrom syndrome 1
ALOX12B	ALOX12B	ALOX12B	8	7.97633e+06	7990200	7971200	7981300	7978200	7969300	7.97273e+06	7.97949e+06	NM_001139	arachidonate 12-lipoxygenase, 12R type
ALOX15	ALOX15	ALOX15	6	4542300			4547050	4537750	4542200	4541000	4.53927e+06	NM_001140	arachidonate 15-lipoxygenase
ALOX15B	ALOX15B	ALOX15B	7	7940000		7938800	7951800	7961600	7943200	7947600	7947560	NM_001039131	arachidonate 15-lipoxygenase, type B
ALOXE3	ALOXE3	ALOXE3	6	8006600			8.00427e+06	8014400	8007800	8006400	8009657	NM_001165960	arachidonate lipoxygenase 3
ALPI	ALPI	#N/A	7	233000000		233000000	233000000	233000000	233000000	233000000	233000000	NM_001631	alkaline phosphatase, intestinal
ALPL	ALPL	ALPL	6	21900000			21800000	21900000	21800000	21900000	21900000	NM_001127501	alkaline phosphatase, liver/bone/kidney
ALPP	ALPP	#N/A	4	233000000			233000000	233000000			233000000	NM_001632	alkaline phosphatase, placental (Regan isozyme)
ALPPL2	ALPPL2	ALPPL2	6	233000000		233000000	233000000	233000000		233000000	233000000	NM_031313	alkaline phosphatase, placental-like 2
ALX1	ALX1	ALX1	6	85700000	85800000		85800000		85700000	85700000	85800000	NM_006982	ALX homeobox 1
ALX4	ALX4	ALX4	7	44300000	44300000		44400000	44300000	44400000	44400000	44400000	NM_021926	ALX homeobox 4
AMBP	AMBP	#N/A	5	117000000			117000000	117000000		117000000	117000000	NM_001633	alpha-1-microglobulin/bikunin precursor
AMPD1	AMPD1	#N/A	5	115000000			115000000	115000000	115000000		115000000	NM_000036	adenosine monophosphate deaminase 1
AMPH	AMPH	#N/A	5		38600000	38600000	38600000		38600000		38700000	NM_001635	amphiphysin
AMZ1	AMZ1	AMZ1	6	2.72213e+06		2729800	2.72627e+06		2724000	2723400	2724120	NM_133463	archaelysin family metallopeptidase 1
ANGPT4	ANGPT4	ANGPT4	6		876743	901800	868067		853400	865257	892700	NM_015985	angiopoietin 4
ANGPTL4	ANGPTL4	#N/A	5	8429800				8427600	8427600	8427400	8428200	NM_139314	angiopoietin-like 4
ANK1	ANK1	ANK1	7	41600000	41700000	41700000	41700000		41700000	41700000	41600000	NM_001142446	ankyrin 1, erythrocytic
ANKFN1	ANKFN1	ANKFN1	5		54200000		54400000		54600000	54200000	54400000	NM_153228	ankyrin-repeat and fibronectin type III domain containing 1
ANKRD24	ANKRD24	#N/A	5	4203300			4.20207e+06	4198200		4198800	4213800	NM_133475	ankyrin repeat domain 24
ANKRD31	ANKRD31	#N/A	6	74500000	74400000		74400000	74400000	74500000		74500000	NM_001164443	ankyrin repeat domain 31
ANKRD34B	ANKRD34B	#N/A	5	79900000			79900000	79900000	79900000		79900000	NM_001004441	ankyrin repeat domain 34B
ANKRD34C	ANKRD34C	#N/A	6		79600000	79600000	79600000		79500000	79600000	79600000	NM_001146341	ankyrin repeat domain 34C
ANKRD45	ANKRD45	#N/A	4		174000000	174000000	174000000				174000000	NM_198493	ankyrin repeat domain 45
ANKRD7	ANKRD7	#N/A	6		118000000	118000000	118000000	119000000	118000000		119000000	NM_019644	ankyrin repeat domain 7
ANKS4B	ANKS4B	#N/A	4				21300000	21300000	21300000		21300000	NM_145865	ankyrin repeat and sterile alpha motif domain containing 4B
ANO1	ANO1	ANO1	6	69900000	69900000		69900000		69900000	69900000	69900000	NM_018043	anoctamin 1, calcium activated chloride channel
ANO2	ANO2	ANO2	8	5958150	5848910	5839187	5.841e+06	5.85333e+06	5786520	5924980	5902486	NM_020373	anoctamin 2
ANO4	ANO4	ANO4	4		101000000		101000000	101000000			101000000	NM_178826	anoctamin 4
ANO7	ANO7	ANO7	4	242000000					242000000	242000000	242000000	NM_001001891	anoctamin 7
ANO9	ANO9	ANO9	5	428800			433133	433600	436000		427880	NM_001012302	anoctamin 9
ANP32D	ANP32D	#N/A	4		48800000	48900000		48900000			48900000	NM_012404	acidic (leucine-rich) nuclear phosphoprotein 32 family, member D
AOAH	AOAH	#N/A	5		36700000	36800000	36700000	36800000		36800000		NM_001637	acyloxyacyl hydrolase (neutrophil)
APLNR	APLNR	#N/A	5	57000000	57000000		57000000	57000000		57000000		NM_005161	apelin receptor
APOB	APOB	APOB	8	21600000	21500000	21500000	21200000	21300000	21100000	21200000	21400000	NM_000384	apolipoprotein B (including Ag(x) antigen)
APOBEC1	APOBEC1	#N/A	6	7811700	7.76307e+06	7768600	7789400		7791700		7824600	NM_001644	apolipoprotein B mRNA editing enzyme, catalytic polypeptide 1
APOBEC3A	APOBEC3A	APOBEC3A	4	39300000			39300000		39300000		39300000	NM_145699	apolipoprotein B mRNA editing enzyme, catalytic polypeptide-like 3A
APOBEC3B	APOBEC3B	#N/A	5	39400000				39400000	39400000	39400000	39400000	NM_004900	apolipoprotein B mRNA editing enzyme, catalytic polypeptide-like 3B
APOE	APOE	APOE	4	45400000					45400000	45400000	45400000	NM_000041	apolipoprotein E
AQP1	AQP1	#N/A	6	31000000	31000000	31000000	31000000		31000000		31000000	NM_198098	aquaporin 1 (Colton blood group)
AQP12B	AQP12B	#N/A	7	242000000	242000000	242000000	242000000	242000000	242000000		242000000	NM_001102467	Aquaporin 12B
AQP8	AQP8	AQP8	4	25200000			25200000	25200000			25200000	NM_001169	aquaporin 8
ARHGAP30	ARHGAP30	ARHGAP30	4	161000000		161000000	161000000				161000000	NM_001025598	Rho GTPase activating protein 30
ARHGAP8	ARHGAP8	ARHGAP8	7	45200000		45200000	45200000	45200000	45200000	45100000	45200000	NM_001017526
ARHGAP9	ARHGAP9	ARHGAP9	7	57900000	57900000	57900000	57900000	57900000	57900000	57900000		NM_001080156	Rho GTPase activating protein 9
ARHGEF1	ARHGEF1	ARHGEF1	8	42400000	42400000	42400000	42400000	42400000	42400000	42400000	42400000	NM_199002	Rho guanine nucleotide exchange factor (GEF) 1
ARHGEF15	ARHGEF15	ARHGEF15	5	8217100		8230000	8.21827e+06			8216400	8222720	NM_173728	Rho guanine nucleotide exchange factor (GEF) 15
ARHGEF4	ARHGEF4	ARHGEF4	6	132000000	132000000	132000000		132000000		132000000	132000000	NM_032995	Rho guanine nucleotide exchange factor (GEF) 4
ARHGEF7	ARHGEF7	ARHGEF7	6	112000000	112000000	112000000	112000000		112000000		112000000	NM_001113512	Rho guanine nucleotide exchange factor (GEF) 7
ARID3A	ARID3A	#N/A	5	956800		935933			951200	958200	937800	NM_005224	AT rich interactive domain 3A (BRIGHT-like)
ARID3C	ARID3C	ARID3C	5	34600000	34600000		34600000			34600000	34600000	NM_001017363	AT rich interactive domain 3C (BRIGHT-like)
ARL5C	ARL5C	ARL5C	5	37300000			37300000		37300000	37300000	37300000	NM_001143968	ADP-ribosylation factor-like 5C
ARRB1	ARRB1	ARRB1	5	75100000			75000000	75000000		75000000	75000000	NM_004041	arrestin, beta 1
ARX	ARX	#N/A	4	25300000	25500000					25000000	25200000	NM_139058	aristaless related homeobox
ASB10	ASB10	ASB10	8	151000000	151000000	151000000	151000000	151000000	151000000	151000000	151000000	NM_080871	ankyrin repeat and SOCS box-containing 10
ASCL1	ASCL1	ASCL1	5		103000000	103000000	103000000	103000000		103000000		NM_004316	achaete-scute complex homolog 1 (Drosophila)
ASCL2	ASCL2	ASCL2	7	2.28153e+06		2284700	2275520	2.28373e+06	2295600	2286900	2275775	NM_005170	achaete-scute complex homolog 2 (Drosophila)
ASCL4	ASCL4	ASCL4	8	108000000	108000000	108000000	108000000	108000000	108000000	108000000	108000000	NM_203436	achaete-scute complex homolog 4 (Drosophila)
ASGR1	ASGR1	#N/A	5	7057250				7054400	7053200	7060800	7062800	NM_001671	asialoglycoprotein receptor 1
ASGR2	ASGR2	ASGR2	6	7021000	7016600		7019000	7.01617e+06	7017800		7.02813e+06	NM_001181	asialoglycoprotein receptor 2
ASPG	ASPG	ASPG	5	105000000		105000000			105000000	105000000	105000000	NM_001080464	asparaginase homolog (S. cerevisiae)
ASRGL1	ASRGL1	#N/A	4	62100000			62100000		62100000		62100000	NM_025080	asparaginase like 1
ASS1	ASS1	ASS1	7	133000000		133000000	133000000	133000000	133000000	133000000	133000000	NM_054012	argininosuccinate synthase 1
ASTL	ASTL	ASTL	8	96800000	96800000	96800000	96800000	96800000	96800000	96800000	96800000	NM_001002036	astacin-like metallo-endopeptidase (M12 family)
ASZ1	ASZ1	#N/A	6		117000000	117000000	117000000	117000000	117000000		117000000	NR_023315	ankyrin repeat, SAM and basic leucine zipper domain containing 1
ATAD3C	ATAD3C	#N/A	4	1392300			1384000			1383000	1389000	NM_001039211	ATPase family, AAA domain containing 3C
ATCAY	ATCAY	ATCAY	7	3890200		3892000	3.92247e+06	3876800	3874000	3893120	3874600	NM_033064	ataxia, cerebellar, Cayman type
ATF3	ATF3	ATF3	5	213000000				213000000	213000000	213000000	213000000	NM_001040619	activating transcription factor 3
ATF7IP2	ATF7IP2	ATF7IP2	4	10500000	10500000	10500000					10600000	NM_024997	activating transcription factor 7 interacting protein 2
ATG4D	ATG4D	ATG4D	6	10600000		10600000		10600000	10600000	10600000	10600000	NM_032885	ATG4 autophagy related 4 homolog D (S. cerevisiae)
ATG9B	ATG9B	ATG9B	8	151000000	151000000	151000000	151000000	151000000	151000000	151000000	151000000	NM_173681	ATG9 autophagy related 9 homolog B (S. cerevisiae)
ATOH1	ATOH1	ATOH1	5	94700000			94700000		94800000	94700000	94700000	NM_005172	atonal homolog 1 (Drosophila)
ATOH8	ATOH8	ATOH8	5		86000000	86000000	86000000	86000000			86000000	NM_032827	atonal homolog 8 (Drosophila)
ATP12A	ATP12A	ATP12A	4	25300000			25300000		25300000		25300000	NM_001676	ATPase, H+/K+ transporting, nongastric, alpha polypeptide
ATP1A3	ATP1A3	ATP1A3	4	42500000			42500000			42500000	42500000	NM_152296	ATPase, Na+/K+ transporting, alpha 3 polypeptide
ATP2A3	ATP2A3	ATP2A3	4	3841720			3857600		3854900		3855100	NM_174955	ATPase, Ca++ transporting, ubiquitous
ATP2B2	ATP2B2	ATP2B2	7	10500000	10500000	10500000	10500000		10400000	10500000	10600000	NM_001683	ATPase, Ca++ transporting, plasma membrane 2
ATP2C2	ATP2C2	ATP2C2	5	84400000		84400000			84500000	84400000	84400000	NM_014861	ATPase, Ca++ transporting, type 2C, member 2
ATP4A	ATP4A	ATP4A	8	36100000	36100000	36100000	36100000	36100000	36100000	36100000	36100000	NM_000704	ATPase, H+/K+ exchanging, alpha polypeptide
ATP6V0A4	ATP6V0A4	ATP6V0A4	8	138000000	138000000	138000000	138000000	138000000	138000000	138000000	138000000	NM_130840	ATPase, H+ transporting, lysosomal V0 subunit a4
ATP6V1C2	ATP6V1C2	ATP6V1C2	5	10900000			10900000		10900000	10900000	10900000	NM_144583	ATPase, H+ transporting, lysosomal 42kDa, V1 subunit C2
ATP8A2	ATP8A2	ATP8A2	6	25900000	26200000	26000000	26200000		26200000		26200000	NM_016529	ATPase, aminophospholipid transporter, class I, type 8A, member 2
ATP8B3	ATP8B3	ATP8B3	6	1786700		1783200	1780000	1782400		1790500	1793960	NM_138813	ATPase, aminophospholipid transporter, class I, type 8B, member 3
AUTS2	AUTS2	AUTS2	8	68900000	68900000	68900000	69000000	69000000	69100000	69200000	69200000	NM_015570	autism susceptibility candidate 2
AVP	AVP	#N/A	6	3066200			3063800	3069200	3060600	3.06393e+06	3066080	NM_000490	arginine vasopressin
AVPR1A	AVPR1A	AVPR1A	5		63500000		63600000		63500000	63500000	63500000	NM_000706	arginine vasopressin receptor 1A
AVPR1B	AVPR1B	AVPR1B	5	206000000		206000000		206000000		206000000	206000000	NM_000707	arginine vasopressin receptor 1B
AZGP1	AZGP1	#N/A	6	99600000	99600000	99600000	99600000			99500000	99600000	NM_001185	alpha-2-glycoprotein 1, zinc-binding
AZU1	AZU1	AZU1	5	828000			828600		830900	828600	828800	NM_001700	azurocidin 1
B3GNT3	B3GNT3	B3GNT3	7	17900000		17900000	17900000	17900000	17900000	17900000	17900000	NM_014256	UDP-GlcNAc:betaGal beta-1,3-N-acetylglucosaminyltransferase 3
B4GALNT1	B4GALNT1	#N/A	5	58000000			58000000	58000000		58000000	58000000	NM_001478	beta-1,4-N-acetyl-galactosaminyl transferase 1
B4GALNT2	B4GALNT2	B4GALNT2	8	47200000	47200000	47200000	47200000	47200000	47200000	47200000	47200000	NM_153446	beta-1,4-N-acetyl-galactosaminyl transferase 2
B4GALNT4	B4GALNT4	#N/A	4	365000			359000			366600	366800	NM_178537	beta-1,4-N-acetyl-galactosaminyl transferase 4
BAHD1	BAHD1	BAHD1	4				40700000	40700000	40700000	40700000		NM_014952	bromo adjacent homology domain containing 1
BANF2	BANF2	BANF2	7	17700000	17700000		17700000	17700000	17700000	17700000	17700000	NM_001159495	barrier to autointegration factor 2
BARHL1	BARHL1	BARHL1	6	135000000			135000000	135000000	135000000	135000000	135000000	NM_020064	BarH-like homeobox 1
BARHL2	BARHL2	BARHL2	6	91100000	91200000		91100000		91200000	91200000	91100000	NM_020063	BarH-like homeobox 2
BARX1	BARX1	BARX1	7	96700000	96700000		96700000	96700000	96700000	96700000	96700000	NM_021570	BARX homeobox 1
BARX2	BARX2	BARX2	8	129000000	129000000	129000000	129000000	129000000	129000000	129000000	129000000	NM_003658	BARX homeobox 2
BASP1	BASP1	#N/A	5		17400000		17300000		17300000	17300000	17400000	NM_006317	brain abundant, membrane attached signal protein 1
BATF2	BATF2	#N/A	5			64700000	64700000	64800000		64700000	64800000	NM_138456	basic leucine zipper transcription factor, ATF-like 2
BBS9	BBS9	#N/A	5	33200000	33800000		33700000		33800000		33200000	NM_001033605	Bardet-Biedl syndrome 9
BCAN	BCAN	BCAN	4	157000000			157000000			157000000	157000000	NM_021948	brevican
BCL11B	BCL11B	BCL11B	8	99800000	99600000	99700000	99700000	99700000	99700000	99700000	99700000	NM_022898	B-cell CLL/lymphoma 11B (zinc finger protein)
BCL6B	BCL6B	BCL6B	4	6929200				6926000		6925800	6926000	NM_181844	B-cell CLL/lymphoma 6, member B
BCMO1	BCMO1	BCMO1	4	81300000					81300000	81300000	81300000	NM_017429	beta-carotene 15,15'-monooxygenase 1
BCYRN1	BCYRN1	BCYRN1	4	70700000		70700000				70800000	70700000	NR_001568
BDKRB2	BDKRB2	BDKRB2	5		96700000		96700000	96600000		96700000	96700000	NM_000623	bradykinin receptor B2
BEND4	BEND4	#N/A	6	42200000	42200000	42200000			42100000	42100000	42200000	NM_207406	BEN domain containing 4
BEST1	BEST1	BEST1	7	61700000	61700000	61700000	61700000	61700000		61700000	61700000	NM_001139443	bestrophin 1
BEST2	BEST2	#N/A	4	12900000			12900000			12900000	12900000	NM_017682	bestrophin 2
BHLHA9	BHLHA9	BHLHA9	6	1151400			1154900	1137200	1175200	1160400	1.15052e+06	NM_001164405	basic helix-loop-helix family, member a9
BHLHE22	BHLHE22	BHLHE22	5		65500000		65500000		65500000	65500000	65500000	NM_152414	basic helix-loop-helix family, member e22
BHLHE23	BHLHE23	BHLHE23	8	61600000	61700000	61600000	61600000	61600000	61600000	61600000	61600000	NM_080606	basic helix-loop-helix family, member e23
BIK	BIK	BIK	5	43500000			43500000	43500000	43500000		43500000	NM_001197	BCL2-interacting killer (apoptosis-inducing)
BIN1	BIN1	BIN1	8	128000000	128000000	128000000	128000000	128000000	128000000	128000000	128000000	NM_139348	bridging integrator 1
BIRC8	BIRC8	#N/A	4		53800000	53800000			53800000		53800000	NM_033341	baculoviral IAP repeat-containing 8
BLK	BLK	BLK	8	11400000	11400000	11400000	11400000	11400000	11400000	11400000	11400000	NM_001715	B lymphoid tyrosine kinase
BLVRA	BLVRA	#N/A	7	43800000	43900000	43900000	43800000	43900000	43900000		43800000	NM_000712	biliverdin reductase A
BMF	BMF	BMF	7	40400000	40400000	40400000	40400000		40400000	40400000	40400000	NM_001003940	Bcl2 modifying factor
BMP10	BMP10	#N/A	4	69100000			69100000		69100000		69100000	NM_014482	bone morphogenetic protein 10
BMP3	BMP3	BMP3	4	81900000			82000000			82000000	82000000	NM_001201	bone morphogenetic protein 3
BMP4	BMP4	BMP4	8	54500000	54400000	54100000	54300000	54300000	54400000	54400000	54200000	NM_130850	bone morphogenetic protein 4
BMP6	BMP6	BMP6	8	7718200	7755100	7766200	7.74992e+06	7735400	7774500	7766800	7.75313e+06	NM_001718	bone morphogenetic protein 6
BMP7	BMP7	BMP7	8	55600000	55600000	55500000	55600000	55500000	55600000	55700000	55600000	NM_001719	bone morphogenetic protein 7
BMPER	BMPER	#N/A	6	34300000	34300000	34300000	34300000	33900000		33800000		NM_133468	BMP binding endothelial regulator
BNC1	BNC1	#N/A	4		84000000		84000000		84000000	84000000		NM_001717	basonuclin 1
BNC2	BNC2	BNC2	4		16400000		16300000		16700000		16400000	NM_017637	basonuclin 2
BOK	BOK	BOK	5		242000000	242000000		242000000	242000000		242000000	NM_032515	BCL2-related ovarian killer
BPESC1	BPESC1	#N/A	4		139000000		139000000			139000000	139000000	NR_026783	blepharophimosis, epicanthus inversus and ptosis, candidate 1 (non-protein coding)
BPI	BPI	#N/A	6	36900000	36900000	36900000	36900000			36900000	36900000	NM_001725	bactericidal/permeability-increasing protein
BPTF	BPTF	#N/A	4	65800000				65800000		65800000	65900000	NM_004459	bromodomain PHD finger transcription factor
BRSK2	BRSK2	BRSK2	5	1385500			1429200		1393000	1431700	1.38473e+06	NM_003957	BR serine/threonine kinase 2
BSN	BSN	#N/A	4	49600000	49600000		49600000				49600000	NM_003458	bassoon (presynaptic cytomatrix protein)
BSND	BSND	BSND	5	55500000			55500000	55500000		55500000	55500000	NM_057176	Bartter syndrome, infantile, with sensorineural deafness (Barttin)
BSPH1	BSPH1	#N/A	6		48500000	48500000	48500000	48500000		48500000	48500000	NM_001128326	binder of sperm protein homolog 1
BSX	BSX	BSX	7	123000000	123000000		123000000	123000000	123000000	123000000	123000000	NM_001098169	brain-specific homeobox
BTBD11	BTBD11	BTBD11	8	108000000	108000000	108000000	108000000	108000000	108000000	108000000	108000000	NM_001018072	BTB (POZ) domain containing 11
BTNL8	BTNL8	#N/A	4				180000000		180000000	180000000	180000000	NM_001159710	butyrophilin-like 8
BTNL9	BTNL9	BTNL9	7	180000000	180000000		180000000	180000000	180000000	180000000	180000000	NM_152547	butyrophilin-like 9
BZRAP1	BZRAP1	BZRAP1	6	56400000	56400000		56400000		56400000	56400000	56400000	NM_024418	benzodiazapine receptor (peripheral) associated protein 1
C11orf21	C11orf21	C11orf21	6	2310600	2308800		2306800	2307600		2308400	2309700	NM_001142946	chromosome 11 open reading frame 21
C11orf36	C11orf36	C11orf36	5	3240800			3244600	3240000		3244200	3241800	NR_027138	chromosome 11 open reading frame 36
C11orf63	C11orf63	#N/A	5	123000000	123000000	123000000			123000000		123000000	NM_024806	chromosome 11 open reading frame 63
C11orf74	C11orf74	#N/A	5		36800000		36900000		36700000	36900000	36800000	NM_138787	chromosome 11 open reading frame 74
C11orf85	C11orf85	C11orf85	5	64700000			64700000	64700000		64700000	64700000	NM_001037225	chromosome 11 open reading frame 85
C11orf87	C11orf87	#N/A	4		109000000		109000000	109000000		109000000		NM_207645	chromosome 11 open reading frame 87
C12orf12	C12orf12	#N/A	4	91000000	91300000				91000000		91000000	NM_152638	chromosome 12 open reading frame 12
C12orf50	C12orf50	#N/A	5	88200000	87900000		88000000	88400000			88200000	NM_152589	chromosome 12 open reading frame 50
C12orf56	C12orf56	#N/A	7	64700000	64700000	64700000	64700000	64800000	64700000		64700000	NM_001099676	chromosome 12 open reading frame 56
C12orf59	C12orf59	#N/A	6	10300000	10300000	10300000	10300000		10300000		10300000	NM_153022	chromosome 12 open reading frame 59
C12orf68	C12orf68	#N/A	4	48600000				48600000		48600000	48600000	NM_001013635	chromosome 12 open reading frame 68
C12orf77	C12orf77	#N/A	4				25100000	25200000	25200000		25200000	NM_001101339
C14orf101	C14orf101	C14orf101	5	57100000	57100000		57100000	57200000			57100000	NM_017799	chromosome 14 open reading frame 101
C14orf105	C14orf105	#N/A	4		57900000		58000000	57900000			57900000	NM_018168	chromosome 14 open reading frame 105
C14orf118	C14orf118	C14orf118	7	76600000	76600000		76600000	76600000	76600000	76600000	76600000	NM_017972	chromosome 14 open reading frame 118
C14orf132	C14orf132	#N/A	8	96400000	96500000	96500000	96500000	96500000	96500000	96500000	96500000	NR_023938	chromosome 14 open reading frame 132
C14orf162	C14orf162	#N/A	7	70000000	70000000	70000000		70000000	70000000	70000000	70000000	NR_024630	chromosome 14 open reading frame 162
C14orf165	C14orf165	#N/A	5	24400000	24300000		24300000		24300000		24300000	NR_024081	chromosome 14 open reading frame 165
C14orf177	C14orf177	C14orf177	5		99300000		99200000	99200000	99200000		99300000	NM_182560	chromosome 14 open reading frame 177
C14orf180	C14orf180	C14orf180	8	105000000	105000000	105000000	105000000	105000000	105000000	105000000	105000000	NM_001008404	chromosome 14 open reading frame 180
C14orf37	C14orf37	#N/A	4		58500000		58400000			58600000	58300000	NM_001001872	chromosome 14 open reading frame 37
C14orf64	C14orf64	C14orf64	7	98800000	98200000	98800000	98500000		98600000	98200000	98400000	NR_015430	Chromosome 14 open reading frame 64
C15orf24	C15orf24	C15orf24	5	34400000		34400000			34400000	34400000	34400000	NM_020154	chromosome 15 open reading frame 24
C15orf27	C15orf27	C15orf27	5		76300000		76400000	76400000	76400000		76400000	NM_152335	chromosome 15 open reading frame 27
C15orf50	C15orf50	C15orf50	5		70200000		70200000	70100000	70100000	70100000		NR_026764	Chromosome 15 open reading frame 50
C15orf53	C15orf53	#N/A	4		39100000		39000000	39000000		39000000		NM_207444	chromosome 15 open reading frame 53
C15orf60	C15orf60	#N/A	4				73700000	73700000	73700000	73800000		NM_001042367	chromosome 15 open reading frame 60
C16orf54	C16orf54	#N/A	5	29700000			29700000		29800000	29700000	29800000	NM_175900	chromosome 16 open reading frame 54
C16orf74	C16orf74	C16orf74	4				85800000	85800000		85800000	85800000	NM_206967	chromosome 16 open reading frame 74
C16orf78	C16orf78	C16orf78	6	49500000	49500000		49400000		49400000	49400000	49400000	NM_144602	chromosome 16 open reading frame 78
C16orf82	C16orf82	C16orf82	8	27100000	27000000	26800000	27000000	27100000	27000000	27100000	27100000	NM_001145545	chromosome 16 open reading frame 82
C16orf89	C16orf89	#N/A	5				5103000	5090000	5103600	5110200	5115000	NM_001098514	chromosome 16 open reading frame 89
C17orf104	C17orf104	C17orf104	5	42700000	42700000		42700000	42700000			42700000	NM_001145080	chromosome 17 open reading frame 104
C17orf67	C17orf67	C17orf67	7	54800000	54800000		54800000	54800000	54900000	54800000	54800000	NM_001085430	Chromosome 17 open reading frame 67
C17orf72	C17orf72	#N/A	5	62100000	62100000		62100000			62100000	62100000	NM_001164257	Chromosome 17 open reading frame 72
C17orf77	C17orf77	#N/A	4	72600000			72600000		72600000	72600000		NM_152460	chromosome 17 open reading frame 77
C17orf96	C17orf96	C17orf96	4	36800000			36800000	36800000			36800000	NM_001130677	chromosome 17 open reading frame 96
C18orf1	C18orf1	C18orf1	6	13200000	13500000	13400000	13300000			13400000	13400000	NM_181482	chromosome 18 open reading frame 1
C18orf62	C18orf62	C18orf62	5		73300000	73600000	73300000			73500000	73100000	NM_001037331	chromosome 18 open reading frame 62
C19orf12	C19orf12	#N/A	7	30200000	30200000	30200000		30200000	30200000	30200000	30200000	NM_031448	chromosome 19 open reading frame 12
C19orf21	C19orf21	#N/A	6	761467		776200	758800		767867	771000	764120	NM_173481	chromosome 19 open reading frame 21
C19orf59	C19orf59	#N/A	4	7740400	7740800		7740800				7741400	NM_174918	chromosome 19 open reading frame 59
C19orf63	C19orf63	C19orf63	7	51000000	51000000		51000000	51000000	51000000	51000000	51000000	NM_175063	chromosome 19 open reading frame 63
C19orf69	C19orf69	#N/A	6	41900000	42000000		41900000		42000000	42000000	42000000	NM_001130514
C19orf75	C19orf75	#N/A	7		51800000	51800000	51800000	51800000	51800000	51800000	51800000	NM_173635	chromosome 19 open reading frame 75
C19orf77	C19orf77	C19orf77	5	3473200	3479400		3473400			3477500	3479000	NM_001136503	chromosome 19 open reading frame 77
C1orf110	C1orf110	#N/A	4		163000000	163000000		163000000			163000000	NM_178550	chromosome 1 open reading frame 110
C1orf127	C1orf127	C1orf127	5	11000000			11000000	11000000	10900000		11000000	NM_173507	chromosome 1 open reading frame 127
C1orf133	C1orf133	#N/A	5	210000000	210000000				210000000	210000000	210000000	NR_024337	Chromosome 1 open reading frame 133
C1orf158	C1orf158	#N/A	5	12800000	12800000		12800000	12800000			12800000	NM_152290	chromosome 1 open reading frame 158
C1orf172	C1orf172	C1orf172	7	27300000		27300000	27300000	27300000	27300000	27300000	27300000	NM_152365	chromosome 1 open reading frame 172
C1orf177	C1orf177	C1orf177	4	55300000			55300000			55300000	55300000	NM_152607	chromosome 1 open reading frame 177
C1orf186	C1orf186	#N/A	4	206000000				206000000	206000000		206000000	NM_001007544	chromosome 1 open reading frame 186
C1orf210	C1orf210	C1orf210	5	43700000			43800000	43700000		43800000	43800000	NM_001164829	chromosome 1 open reading frame 210
C1orf61	C1orf61	C1orf61	6	156000000	156000000	156000000	156000000	156000000		156000000		NM_006365	chromosome 1 open reading frame 61
C1orf65	C1orf65	#N/A	4		224000000	224000000				224000000	224000000	NM_152610	chromosome 1 open reading frame 65
C1orf94	C1orf94	C1orf94	7	34800000	34700000		34800000	34800000	34900000	34900000	34900000	NM_001134734	chromosome 1 open reading frame 94
C1orf95	C1orf95	C1orf95	7	227000000	227000000	227000000		227000000	227000000	227000000	227000000	NM_001003665	chromosome 1 open reading frame 95
C1QA	C1QA	C1QA	6	23000000		22900000	23000000	23000000		23000000	23000000	NM_015991	complement component 1, q subcomponent, A chain
C1QB	C1QB	C1QB	5	23000000	23000000		23000000			23000000	23000000	NM_000491	complement component 1, q subcomponent, B chain
C1QL2	C1QL2	C1QL2	6	120000000	120000000	120000000			120000000	120000000	120000000	NM_182528	complement component 1, q subcomponent-like 2
C1QTNF8	C1QTNF8	C1QTNF8	5	1.15107e+06			1149900		1148000	1161800	1.15223e+06	NM_207419	C1q and tumor necrosis factor related protein 8
C1S	C1S	C1S	5	7.16247e+06			7168700		7161400	7180800	7170700	NM_201442	complement component 1, s subcomponent
C2	C2	C2	4	31900000				31900000	31900000		31900000	NM_000063	complement component 2
C20orf141	C20orf141	C20orf141	6	2795800	2796000	2788800	2798800			2800400	2795400	NM_080739	chromosome 20 open reading frame 141
C20orf151	C20orf151	C20orf151	5	61000000			61000000		61000000	61000000	61000000	NM_080833	chromosome 20 open reading frame 151
C20orf152	C20orf152	C20orf152	6	34600000			34600000	34600000	34600000	34600000	34600000	NM_080834	chromosome 20 open reading frame 152
C20orf160	C20orf160	C20orf160	6	30600000	30600000		30600000	30600000		30600000	30600000	NM_080625	chromosome 20 open reading frame 160
C20orf166	C20orf166	C20orf166	7	61200000		61200000	61200000	61200000	61200000	61200000	61200000	NM_178463	chromosome 20 open reading frame 166
C20orf197	C20orf197	C20orf197	7		58900000	58700000	58700000	59200000	58800000	58800000	58900000	NM_173644	chromosome 20 open reading frame 197
C20orf79	C20orf79	#N/A	6	18800000	18900000	18800000	18900000			18900000	18800000	NM_178483	chromosome 20 open reading frame 79
C20orf85	C20orf85	C20orf85	4				56700000		56500000	56500000	56700000	NM_178456	chromosome 20 open reading frame 85
C21orf54	C21orf54	C21orf54	7	34500000	34500000	34500000	34500000	34500000		34500000	34500000	NR_024102
C22orf34	C22orf34	C22orf34	6		49800000	49800000	49800000		49900000	49800000	49900000	NR_026997	chromosome 22 open reading frame 34
C2orf16	C2orf16	C2orf16	5	27800000	27800000	27800000		27800000			27800000	NM_032266	chromosome 2 open reading frame 16
C2orf40	C2orf40	C2orf40	5	107000000	107000000	107000000	107000000		107000000			NM_032411	chromosome 2 open reading frame 40
C2orf51	C2orf51	C2orf51	4	88800000			88800000		88800000		88800000	NM_152670	chromosome 2 open reading frame 51
C2orf53	C2orf53	#N/A	4	27400000	27400000		27400000				27400000	NM_178553	chromosome 2 open reading frame 53
C2orf54	C2orf54	C2orf54	7	242000000	242000000		242000000	242000000	242000000	242000000	242000000	NM_001085437	chromosome 2 open reading frame 54
C2orf55	C2orf55	C2orf55	4	99500000				99400000	99400000		99500000	NM_207362	chromosome 2 open reading frame 55
C2orf57	C2orf57	C2orf57	5	232000000		232000000			232000000	232000000	232000000	NM_152614	chromosome 2 open reading frame 57
C2orf62	C2orf62	C2orf62	5	219000000				219000000	219000000	219000000	219000000	NM_198559	chromosome 2 open reading frame 62
C2orf65	C2orf65	C2orf65	6	74800000	74800000	74800000		74800000	74800000		74800000	NM_138804	chromosome 2 open reading frame 65
C2orf70	C2orf70	C2orf70	6		26800000		26800000	26800000	26800000	26800000	26800000	NM_001105519	chromosome 2 open reading frame 70
C2orf72	C2orf72	C2orf72	4	232000000	232000000		232000000			232000000		NM_001144994
C2orf89	C2orf89	C2orf89	4	85100000				85100000	85100000		85100000	NM_001080824	chromosome 2 open reading frame 89
C3	C3	C3	8	6696350	6680200	6691200	6708000	6.70373e+06	6704300	6695900	6705400	NM_000064	complement component 3
C3orf14	C3orf14	#N/A	7	62300000	62300000	62300000	62300000		62300000	62300000	62300000	NM_020685	chromosome 3 open reading frame 14
C3orf18	C3orf18	C3orf18	7	50600000		50600000	50600000	50600000	50600000	50600000	50600000	NM_016210	chromosome 3 open reading frame 18
C3orf22	C3orf22	C3orf22	5	126000000	126000000		126000000		126000000		126000000	NM_152533	chromosome 3 open reading frame 22
C3orf27	C3orf27	C3orf27	5	128000000		128000000	128000000			128000000	128000000	NM_007354	chromosome 3 open reading frame 27
C3orf64	C3orf64	#N/A	5	69000000	69000000		69000000	69000000	69000000			NM_173654	chromosome 3 open reading frame 64
C3orf67	C3orf67	#N/A	7	59000000	58900000	58700000	58900000	58800000	58900000		58900000	NM_198463	chromosome 3 open reading frame 67
C3orf72	C3orf72	C3orf72	8	139000000	139000000	139000000	139000000	139000000	139000000	139000000	139000000	NM_001040061
C3orf77	C3orf77	#N/A	7	44300000	44300000	44300000	44400000	44400000	44400000		44300000	NM_001145030	chromosome 3 open reading frame 77
C3P1	C3P1	C3P1	8	10200000	10200000	10200000	10200000	10200000	10100000	10200000	10200000	NR_027300	complement component 3 precursor pseudogene
C4BPB	C4BPB	#N/A	4	207000000	207000000	207000000					207000000	NM_001017367	complement component 4 binding protein, beta
C4orf19	C4orf19	#N/A	4			37600000			37600000	37600000	37500000	NM_001104629	chromosome 4 open reading frame 19
C4orf22	C4orf22	#N/A	4		81200000		81300000		81300000		81300000	NM_152770	chromosome 4 open reading frame 22
C4orf32	C4orf32	#N/A	4	113000000	113000000				113000000		113000000	NM_152400	chromosome 4 open reading frame 32
C5AR1	C5AR1	C5AR1	8	47800000	47800000	47800000	47800000	47800000	47800000	47800000	47800000	NM_001736	complement component 5a receptor 1
C5orf20	C5orf20	C5orf20	4		135000000				135000000	135000000	135000000	NM_130848	chromosome 5 open reading frame 20
C5orf38	C5orf38	C5orf38	5		2974500		2894800		2.94157e+06	2.87207e+06	2862400	NM_178569	chromosome 5 open reading frame 38
C6orf10	C6orf10	#N/A	6	32300000	32300000		32300000	32300000	32300000		32300000	NM_006781	chromosome 6 open reading frame 10
C6orf132	C6orf132	C6orf132	4	42100000			42100000		42100000		42100000	NM_001164446	chromosome 6 open reading frame 132
C6orf195	C6orf195	#N/A	5	2.48733e+06				2635200	2572600	2466800	2543600	NM_152554	chromosome 6 open reading frame 195
C7orf10	C7orf10	C7orf10	8	40300000	41000000	41100000	40900000	40600000	40400000	41000000	40800000	NM_024728	chromosome 7 open reading frame 10
C7orf13	C7orf13	#N/A	7	156000000	156000000	156000000	156000000		156000000	156000000	156000000	NR_026865	chromosome 7 open reading frame 13
C7orf33	C7orf33	#N/A	8	148000000	148000000	148000000	148000000	148000000	148000000	148000000	148000000	NM_145304	chromosome 7 open reading frame 33
C7orf41	C7orf41	#N/A	4		30200000		30200000		30200000	30300000		NM_152793	chromosome 7 open reading frame 41
C7orf57	C7orf57	C7orf57	5	48100000	48100000		48100000		48100000		48100000	NM_001100159	chromosome 7 open reading frame 57
C7orf63	C7orf63	C7orf63	5	90000000	89900000		89900000	89900000			89900000	NM_001039706	chromosome 7 open reading frame 63
C7orf66	C7orf66	#N/A	5	109000000	109000000	109000000	109000000				109000000	NM_001024607	chromosome 7 open reading frame 66
C7orf72	C7orf72	#N/A	7	50200000	50200000	50200000	50200000		50200000	50200000	50200000	NM_001161834	chromosome 7 open reading frame 72
C8orf12	C8orf12	C8orf12	5		11200000	11300000	11300000	11200000			11200000	NR_026814	chromosome 8 open reading frame 12
C8orf22	C8orf22	#N/A	4	50100000	50000000		50300000				50100000	NM_001007176	chromosome 8 open reading frame 22
C8orf31	C8orf31	C8orf31	7	144000000	144000000		144000000	144000000	144000000	144000000	144000000	NM_173687	chromosome 8 open reading frame 31
C8orf33	C8orf33	#N/A	4	146000000				146000000		146000000	146000000	NM_023080	chromosome 8 open reading frame 33
C8orf34	C8orf34	#N/A	5	69500000	69500000	69800000		69300000			69700000	NM_052958	chromosome 8 open reading frame 34
C8orf47	C8orf47	C8orf47	4	99100000				99100000	99100000		99100000	NM_173549	chromosome 8 open reading frame 47
C8orf74	C8orf74	C8orf74	5	10500000	10500000	10600000	10600000				10500000	NM_001040032	chromosome 8 open reading frame 74
C8orf80	C8orf80	C8orf80	6	27900000	27900000	27900000	27900000	27900000			27900000	NM_001010906	chromosome 8 open reading frame 80
C8ORFK29	C8ORFK29	C8ORFK29	4	146000000		146000000	146000000	146000000				NR_015428	Hypothetical LOC340393
C9orf129	C9orf129	#N/A	5	96100000				96100000	96100000	96100000	96100000	NM_001098808	Chromosome 9 open reading frame 129
C9orf171	C9orf171	C9orf171	8	135000000	135000000	135000000	135000000	135000000	135000000	135000000	135000000	NM_207417	chromosome 9 open reading frame 171
C9orf47	C9orf47	C9orf47	6	91600000	91500000	91500000	91500000			91500000	91500000	NM_001001938
C9orf71	C9orf71	#N/A	4			71200000	71200000		71200000		71200000	NM_153237	chromosome 9 open reading frame 71
CA10	CA10	CA10	6	50200000	50100000		50200000	49700000		50000000	51000000	NM_001082534	carbonic anhydrase X
CA4	CA4	CA4	6	58200000			58200000	58200000	58200000	58200000	58200000	NM_000717	carbonic anhydrase IV
CA7	CA7	CA7	5	66900000				66900000	66900000	66900000	66900000	NM_001014435	carbonic anhydrase VII
CAB39	CAB39	CAB39	5	232000000	232000000			232000000	232000000		232000000	NM_001130850	calcium binding protein 39
CABP1	CABP1	CABP1	6	121000000			121000000	121000000	121000000	121000000	121000000	NM_004276	calcium binding protein 1
CABP2	CABP2	CABP2	4	67300000	67300000		67300000				67300000	NM_016366	calcium binding protein 2
CABP5	CABP5	#N/A	5		48500000	48500000	48500000			48500000	48500000	NM_019855	calcium binding protein 5
CACNA1A	CACNA1A	CACNA1A	5		13500000	13500000	13600000		13400000	13500000		NM_001127222	calcium channel, voltage-dependent, P/Q type, alpha 1A subunit
CACNA1B	CACNA1B	CACNA1B	8	141000000	141000000	141000000	141000000	141000000	141000000	141000000	141000000	NM_000718	calcium channel, voltage-dependent, N type, alpha 1B subunit
CACNA1C	CACNA1C	CACNA1C	8	2623291	2.53771e+06	2.46422e+06	2544485	2295800	2.52277e+06	2.52452e+06	2.48585e+06	NM_199460	calcium channel, voltage-dependent, L type, alpha 1C subunit
CACNA1D	CACNA1D	CACNA1D	7	53600000	53600000	53600000	53600000		53600000	53800000	53600000	NM_001128839	calcium channel, voltage-dependent, L type, alpha 1D subunit
CACNA1E	CACNA1E	CACNA1E	8	181000000	181000000	181000000	181000000	181000000	181000000	181000000	182000000	NM_000721	calcium channel, voltage-dependent, R type, alpha 1E subunit
CACNA1F	CACNA1F	#N/A	5	49100000	49100000	49100000	49100000			49100000		NM_005183	calcium channel, voltage-dependent, L type, alpha 1F subunit
CACNA1H	CACNA1H	CACNA1H	5	1192150			1196000		1.19673e+06	1196100	1.21638e+06	NM_021098	calcium channel, voltage-dependent, T type, alpha 1H subunit
CACNA1I	CACNA1I	CACNA1I	7	40000000	40000000		40000000	40000000	40000000	40000000	40000000	NM_021096	calcium channel, voltage-dependent, T type, alpha 1I subunit
CACNA1S	CACNA1S	CACNA1S	7	201000000	201000000		201000000	201000000	201000000	201000000	201000000	NM_000069	calcium channel, voltage-dependent, L type, alpha 1S subunit
CACNA2D1	CACNA2D1	#N/A	4		81900000	82100000	81700000		82000000			NM_000722	calcium channel, voltage-dependent, alpha 2/delta subunit 1
CACNA2D2	CACNA2D2	CACNA2D2	8	50500000	50500000	50500000	50500000	50500000	50500000	50500000	50500000	NM_006030	calcium channel, voltage-dependent, alpha 2/delta subunit 2
CACNA2D3	CACNA2D3	CACNA2D3	8	54400000	54600000	54500000	54500000	54700000	54600000	54500000	54200000	NM_018398	calcium channel, voltage-dependent, alpha 2/delta subunit 3
CACNB1	CACNB1	#N/A	4	37300000				37300000		37300000	37300000	NM_199247	calcium channel, voltage-dependent, beta 1 subunit
CACNG2	CACNG2	CACNG2	7	37000000	37000000	37000000	37000000		37000000	37000000	37000000	NM_006078	calcium channel, voltage-dependent, gamma subunit 2
CACNG3	CACNG3	CACNG3	7	24400000	24300000		24300000	24300000	24300000	24300000	24400000	NM_006539	calcium channel, voltage-dependent, gamma subunit 3
CACNG6	CACNG6	#N/A	5	54500000		54500000		54500000		54500000	54500000	NM_031897	calcium channel, voltage-dependent, gamma subunit 6
CACNG8	CACNG8	CACNG8	7	54500000	54500000	54500000	54500000	54500000		54500000	54500000	NM_031895	calcium channel, voltage-dependent, gamma subunit 8
CADM2	CADM2	#N/A	4	85000000	85400000	85000000	84800000					NM_153184	cell adhesion molecule 2
CADM3	CADM3	#N/A	4		159000000	159000000			159000000	159000000		NM_001127173	cell adhesion molecule 3
CADPS	CADPS	#N/A	6	62500000	62600000	62400000	62500000		62700000		62700000	NM_003716	Ca++-dependent secretion activator
CADPS2	CADPS2	CADPS2	7	123000000	122000000		122000000	122000000	122000000	122000000	122000000	NM_017954	Ca++-dependent secretion activator 2
CALB2	CALB2	#N/A	6	71400000	71400000		71400000		71400000	71400000	71400000	NM_007088	calbindin 2
CALCOCO1	CALCOCO1	CALCOCO1	8	54200000	54200000	54200000	54200000	54100000	54200000	54100000	54100000	NM_020898	calcium binding and coiled-coil domain 1
CALCR	CALCR	CALCR	8	93300000	93200000	93300000	93200000	93200000	93200000	93200000	93200000	NM_001742	calcitonin receptor
CALML5	CALML5	CALML5	5	5536800		5527000	5538800	5538600			5543400	NM_017422	calmodulin-like 5
CALN1	CALN1	CALN1	8	71700000	71600000	71600000	71600000	71800000	71600000	71700000	71700000	NM_031468	calneuron 1
CALY	CALY	CALY	5	135000000		135000000	135000000			135000000	135000000	NM_015722	calcyon neuron-specific vesicular protein
CAMK1G	CAMK1G	#N/A	7	210000000	210000000	210000000		210000000	210000000	210000000	210000000	NM_020439	calcium/calmodulin-dependent protein kinase IG
CAMK2B	CAMK2B	CAMK2B	8	44300000	44400000	44400000	44300000	44300000	44300000	44300000	44300000	NM_001220	calcium/calmodulin-dependent protein kinase II beta
CAPN13	CAPN13	CAPN13	7	31000000	31000000	31000000	31000000	31000000		31000000	31000000	NM_144575	calpain 13
CAPN14	CAPN14	#N/A	6	31400000	31400000	31400000	31400000	31400000		31400000		NM_001145122	Calpain 14
CAPN8	CAPN8	CAPN8	7	224000000	224000000	224000000	224000000		224000000	224000000	224000000	NM_001143962	Calpain 8
CARD11	CARD11	CARD11	8	3055130	3056697	3083163	3.04676e+06	3062691	3076880	3.03594e+06	3.06215e+06	NM_032415	caspase recruitment domain family, member 11
CARTPT	CARTPT	CARTPT	7	71000000	71100000		71100000	71000000	71100000	71100000	71100000	NM_004291	CART prepropeptide
CASP14	CASP14	#N/A	7	15200000	15200000	15200000	15200000	15200000		15200000	15200000	NM_012114	caspase 14, apoptosis-related cysteine peptidase
CASR	CASR	CASR	7	122000000	122000000	122000000	122000000	122000000	122000000		122000000	NM_000388	calcium-sensing receptor
CATSPER4	CATSPER4	#N/A	4	26500000			26500000	26500000			26500000	NM_198137	cation channel, sperm associated 4
CBFA2T3	CBFA2T3	CBFA2T3	6	89000000			89100000	89100000	89000000	89000000	89000000	NM_005187	core-binding factor, runt domain, alpha subunit 2; translocated to, 3
CBLN1	CBLN1	CBLN1	6	49200000	49300000		49200000		49300000	49300000	49300000	NM_004352	cerebellin 1 precursor
CBLN4	CBLN4	CBLN4	7		54300000	54000000	54600000	54600000	54600000	54500000	54400000	NM_080617	cerebellin 4 precursor
CBX7	CBX7	#N/A	4	39600000				39500000	39600000		39600000	NM_175709	chromobox homolog 7
CBX8	CBX8	CBX8	5	77800000	77800000		77800000			77800000	77800000	NM_020649	chromobox homolog 8 (Pc class homolog, Drosophila)
CCBE1	CCBE1	CCBE1	8	57100000	57200000	57300000	57300000	57200000	57200000	57100000	57200000	NM_133459	collagen and calcium binding EGF domains 1
CCDC102A	CCDC102A	CCDC102A	5	57500000			57600000	57600000	57500000		57500000	NM_033212	coiled-coil domain containing 102A
CCDC105	CCDC105	CCDC105	7	15100000	15100000	15100000	15100000		15100000	15100000	15100000	NM_173482	coiled-coil domain containing 105
CCDC108	CCDC108	CCDC108	7	220000000	220000000	220000000	220000000		220000000	220000000	220000000	NM_152389	coiled-coil domain containing 108
CCDC113	CCDC113	CCDC113	4	58300000	58300000		58300000		58300000			NM_014157	coiled-coil domain containing 113
CCDC115	CCDC115	#N/A	6		131000000		131000000	131000000	131000000	131000000	131000000	NM_032357	coiled-coil domain containing 115
CCDC129	CCDC129	CCDC129	8	31600000	31600000	31600000	31600000	31600000	31600000	31600000	31600000	NM_194300	coiled-coil domain containing 129
CCDC135	CCDC135	#N/A	6	57700000	57700000		57700000	57700000		57700000	57700000	NM_032269	coiled-coil domain containing 135
CCDC136	CCDC136	#N/A	4		128000000	128000000	128000000				128000000	NM_022742	coiled-coil domain containing 136
CCDC140	CCDC140	CCDC140	7	223000000	223000000	223000000		223000000	223000000	223000000	223000000	NM_153038	coiled-coil domain containing 140
CCDC155	CCDC155	CCDC155	8	49900000	49900000	49900000	49900000	49900000	49900000	49900000	49900000	NM_144688	coiled-coil domain containing 155
CCDC27	CCDC27	CCDC27	7	3676400	3675200	3672800	3681000		3672800	3674200	3679500	NM_152492	coiled-coil domain containing 27
CCDC3	CCDC3	CCDC3	4		13100000		13000000	13100000			13000000	NM_031455	coiled-coil domain containing 3
CCDC36	CCDC36	CCDC36	5	49200000			49300000		49300000	49300000	49200000	NM_001135197	coiled-coil domain containing 36
CCDC37	CCDC37	#N/A	5	126000000	126000000			126000000		126000000	126000000	NM_182628	coiled-coil domain containing 37
CCDC42	CCDC42	CCDC42	6	8631700			8598900	8642600	8642400	8598200	8613900	NM_144681	coiled-coil domain containing 42
CCDC48	CCDC48	CCDC48	6	129000000			129000000	129000000	129000000	129000000	129000000	NM_024768	coiled-coil domain containing 48
CCDC60	CCDC60	#N/A	6	120000000	120000000	120000000	120000000		120000000		120000000	NM_178499	coiled-coil domain containing 60
CCDC61	CCDC61	#N/A	4				46500000	46500000		46500000	46500000	NM_001080402	coiled-coil domain containing 61
CCDC63	CCDC63	CCDC63	7	111000000	111000000		111000000	111000000	111000000	111000000	111000000	NM_152591	coiled-coil domain containing 63
CCDC64	CCDC64	CCDC64	8	120000000	120000000	120000000	120000000	120000000	120000000	121000000	120000000	NM_207311	coiled-coil domain containing 64
CCDC64B	CCDC64B	CCDC64B	6	3082600			3082500	3087000	3086000	3082900	3.08253e+06	NM_001103175	coiled-coil domain containing 64B
CCDC66	CCDC66	CCDC66	7	56600000	56600000		56600000	56600000	56600000	56600000	56600000	NM_001141947	coiled-coil domain containing 66
CCDC67	CCDC67	#N/A	4		93100000		93100000	93100000	93000000			NM_181645	coiled-coil domain containing 67
CCDC69	CCDC69	CCDC69	7	151000000	151000000		151000000	151000000	151000000	151000000	151000000	NM_015621	coiled-coil domain containing 69
CCDC85A	CCDC85A	#N/A	6	56400000	56500000	56300000	56500000		56400000		56600000	NM_001080433	coiled-coil domain containing 85A
CCK	CCK	CCK	8	42300000	42300000	42300000	42300000	42300000	42300000	42300000	42300000	NM_000729	cholecystokinin
CCKBR	CCKBR	CCKBR	4	6288600			6285800		6279000	6280000		NM_176875	cholecystokinin B receptor
CCL1	CCL1	CCL1	5		32800000		32800000		32700000	32700000	32700000	NM_002981	chemokine (C-C motif) ligand 1
CCL16	CCL16	#N/A	4	34300000	34300000	34300000					34300000	NM_004590	chemokine (C-C motif) ligand 16
CCL22	CCL22	CCL22	7	57400000	57400000		57400000	57400000	57400000	57400000	57400000	NM_002990	chemokine (C-C motif) ligand 22
CCL24	CCL24	CCL24	6	75400000	75400000		75400000	75400000		75400000	75400000	NM_002991	chemokine (C-C motif) ligand 24
CCL26	CCL26	#N/A	5	75400000	75400000		75400000			75400000	75400000	NM_006072	chemokine (C-C motif) ligand 26
CCNA1	CCNA1	#N/A	5	37000000		37000000	37100000		37000000		37000000	NM_001111047	cyclin A1
CCND2	CCND2	CCND2	8	4370600	4.27886e+06	4.27362e+06	4.28907e+06	4308450	4343200	4.35409e+06	4.32057e+06	NM_001759	cyclin D2
CCNO	CCNO	CCNO	6	54500000			54500000	54500000	54500000	54500000	54500000	NM_021147	cyclin O
CCR1	CCR1	#N/A	4		46200000	46300000	46200000			46200000		NM_001295	chemokine (C-C motif) receptor 1
CCR2	CCR2	#N/A	5	46400000	46400000		46400000		46400000	46400000		NM_001123396	chemokine (C-C motif) receptor 2
CCR5	CCR5	#N/A	4		46400000	46400000			46400000	46400000		NM_001100168	chemokine (C-C motif) receptor 5
CCR7	CCR7	CCR7	5	38700000			38700000	38700000		38700000	38700000	NM_001838	chemokine (C-C motif) receptor 7
CCR9	CCR9	#N/A	4	45900000				45900000	45900000		45900000	NM_031200	chemokine (C-C motif) receptor 9
CD14	CD14	CD14	4	140000000				140000000		140000000	140000000	NM_000591	CD14 molecule
CD177	CD177	#N/A	5	43900000	43900000		43900000		43900000		43900000	NM_020406	CD177 molecule
CD19	CD19	#N/A	4	28900000			28900000			28900000	28900000	NM_001770	CD19 molecule
CD1A	CD1A	#N/A	4		158000000	158000000				158000000	158000000	NM_001763	CD1a molecule
CD1D	CD1D	CD1D	7	158000000	158000000	158000000	158000000	158000000	158000000	158000000		NM_001766	CD1d molecule
CD209	CD209	#N/A	6	7807600	7812400	7817600	7804100		7810800		7807500	NM_001144896	CD209 molecule
CD22	CD22	#N/A	6	35800000			35800000	35800000	35800000	35800000	35800000	NM_001771	CD22 molecule
CD300A	CD300A	#N/A	5	72500000	72500000		72500000		72500000		72500000	NM_007261	CD300a molecule
CD300C	CD300C	#N/A	5	72500000	72600000			72500000		72600000	72500000	NM_006678	CD300c molecule
CD300E	CD300E	CD300E	6	72600000	72600000		72600000		72600000	72600000	72600000	NM_181449	CD300e molecule
CD300LB	CD300LB	#N/A	7	72500000	72500000	72500000	72500000		72500000	72500000	72500000	NM_174892	CD300 molecule-like family member b
CD300LD	CD300LD	#N/A	5	72600000	72600000		72600000			72600000	72600000	NM_001115152	CD300 molecule-like family member d
CD300LF	CD300LF	#N/A	5	72700000	72700000	72700000				72700000	72700000	NM_139018	CD300 molecule-like family member f
CD300LG	CD300LG	CD300LG	7	41900000	41900000		41900000	41900000	41900000	41900000	41900000	NM_145273	CD300 molecule-like family member g
CD33	CD33	#N/A	6		51700000	51700000	51700000		51700000	51700000	51700000	NM_001772	CD33 molecule
CD36	CD36	#N/A	6	80300000	80200000	80300000	80200000	80300000			80200000	NM_001127444	CD36 molecule (thrombospondin receptor)
CD38	CD38	#N/A	5	15900000	15800000	15800000			15800000		15800000	NM_001775	CD38 molecule
CD3D	CD3D	CD3D	4				118000000	118000000	118000000		118000000	NM_000732	CD3d molecule, delta (CD3-TCR complex)
CD3E	CD3E	CD3E	5	118000000			118000000		118000000	118000000	118000000	NM_000733	CD3e molecule, epsilon (CD3-TCR complex)
CD40	CD40	CD40	7	44700000	44800000	44800000	44800000		44700000	44800000	44800000	NM_152854	CD40 molecule, TNF receptor superfamily member 5
CD48	CD48	#N/A	5	161000000			161000000		161000000	161000000	161000000	NM_001778	CD48 molecule
CD5	CD5	#N/A	4	60900000			60900000			60900000	60900000	NM_014207	CD5 molecule
CD53	CD53	#N/A	6		111000000		111000000	111000000	111000000	111000000	111000000	NM_000560	CD53 molecule
CD55	CD55	#N/A	4		207000000	207000000			207000000		208000000	NM_000574	CD55 molecule, decay accelerating factor for complement (Cromer blood group)
CD6	CD6	CD6	4		60700000	60800000				60800000	60800000	NM_006725	CD6 molecule
CD69	CD69	#N/A	4	9939400	9926700	9931200					9920400	NR_026672	CD69 molecule
CD7	CD7	CD7	5	80300000			80300000		80300000	80300000	80300000	NM_006137	CD7 molecule
CD70	CD70	CD70	7	6.59193e+06	6.59871e+06	6595500		6608100	6582600	6590600	6.59287e+06	NM_001252	CD70 molecule
CD72	CD72	CD72	4	35600000			35600000			35600000	35600000	NM_001782	CD72 molecule
CD86	CD86	#N/A	6	122000000	122000000	122000000	122000000	122000000			122000000	NM_006889	CD86 molecule
CD8A	CD8A	CD8A	7	87000000	87000000	87000000	87000000		87000000	87000000	87000000	NM_001145873	CD8a molecule
CDA	CDA	CDA	5	20900000			20900000	20900000	20900000		20900000	NM_001785	cytidine deaminase
CDC20B	CDC20B	CDC20B	6	54500000	54400000		54400000	54500000	54500000		54500000	NM_001145734	cell division cycle 20 homolog B (S. cerevisiae)
CDC42EP5	CDC42EP5	#N/A	6	55000000	55000000			55000000	55000000	55000000	55000000	NM_145057	CDC42 effector protein (Rho GTPase binding) 5
CDCP2	CDCP2	#N/A	4	54600000			54600000		54600000		54600000	NM_201546	CUB domain containing protein 2
CDH13	CDH13	CDH13	8	82800000	83100000	82800000	83000000	82400000	83300000	83300000	82800000	NM_001257	cadherin 13, H-cadherin (heart)
CDH15	CDH15	CDH15	4	89300000			89300000			89300000	89300000	NM_004933	cadherin 15, type 1, M-cadherin (myotubule)
CDH16	CDH16	CDH16	4	66900000				66900000	66900000		66900000	NM_004062	cadherin 16, KSP-cadherin
CDH22	CDH22	CDH22	8	44900000	44900000	44900000	44900000	44900000	44800000	44900000	44900000	NM_021248	cadherin 22, type 2
CDH23	CDH23	CDH23	7	73300000	73300000		73300000	73200000	73200000	73300000	73200000	NM_052836	cadherin-related 23
CDH3	CDH3	CDH3	5	68700000	68700000		68700000		68700000	68700000		NM_001793	cadherin 3, type 1, P-cadherin (placental)
CDH4	CDH4	CDH4	8	59600000	59700000	59500000	59900000	60100000	59600000	59700000	59800000	NM_001794	cadherin 4, type 1, R-cadherin (retinal)
CDH5	CDH5	CDH5	6	66400000			66200000	66400000	66200000	66400000	66300000	NM_001795	cadherin 5, type 2 (vascular endothelium)
CDK5R2	CDK5R2	CDK5R2	7	220000000	220000000	220000000	220000000	220000000		220000000	220000000	NM_003936	cyclin-dependent kinase 5, regulatory subunit 2 (p39)
CDS1	CDS1	#N/A	5		85500000		85500000		85500000	85500000	85500000	NM_001263	CDP-diacylglycerol synthase (phosphatidate cytidylyltransferase) 1
CDX2	CDX2	CDX2	4				28500000		28500000	28500000	28500000	NM_001265	caudal type homeobox 2
CDYL	CDYL	CDYL	5	4755600			4632600		4480600	4482200	4745500	NM_004824	chromodomain protein, Y-like
CDYL2	CDYL2	#N/A	7	80900000	80800000	80900000	80900000		80800000	80700000	80800000	NM_152342	chromodomain protein, Y-like 2
CEACAM18	CEACAM18	#N/A	7	52000000	52000000	52000000		52000000	52000000	52000000	52000000	NM_001080405	Carcinoembryonic antigen-related cell adhesion molecule 18
CEACAM20	CEACAM20	#N/A	7	45000000	45000000	45000000		45000000	45000000	45000000	45000000	NM_001102597	carcinoembryonic antigen-related cell adhesion molecule 20
CEACAM21	CEACAM21	CEACAM21	7		42100000	42100000	42100000	42000000	42100000	42100000	42100000	NM_001098506	carcinoembryonic antigen-related cell adhesion molecule 21
CEACAM3	CEACAM3	#N/A	6		42300000	42300000	42300000		42300000	42300000	42300000	NM_001815	carcinoembryonic antigen-related cell adhesion molecule 3
CEACAM4	CEACAM4	#N/A	6		42100000	42100000		42100000	42100000	42100000	42200000	NM_001817	carcinoembryonic antigen-related cell adhesion molecule 4
CEACAM5	CEACAM5	#N/A	6		42200000	42200000	42200000		42200000	42200000	42200000	NM_004363	carcinoembryonic antigen-related cell adhesion molecule 5
CEACAM8	CEACAM8	#N/A	6		43100000	43100000	43100000		43200000	43100000	43100000	NM_001816	carcinoembryonic antigen-related cell adhesion molecule 8
CEBPA	CEBPA	CEBPA	7	33800000	33800000	33800000	33800000		33800000	33800000	33800000	NM_004364	CCAAT/enhancer binding protein (C/EBP), alpha
CECR1	CECR1	CECR1	4	17800000			17800000	17800000			17800000	NM_017424	cat eye syndrome chromosome region, candidate 1
CECR2	CECR2	CECR2	4	17800000	17900000	17900000	17800000					NM_031413	cat eye syndrome chromosome region, candidate 2
CEP72	CEP72	CEP72	6	583200			578000	584800	592700	586550	591350	NM_018140	centrosomal protein 72kDa
CETN1	CETN1	#N/A	5	548800	542800		541800	542000			553867	NM_004066	centrin, EF-hand protein, 1
CFTR	CFTR	#N/A	8	117000000	117000000	117000000	117000000	117000000	117000000	117000000	117000000	NM_000492	cystic fibrosis transmembrane conductance regulator (ATP-binding cassette sub-family C, member 7)
CGNL1	CGNL1	CGNL1	4				57700000	57700000	57700000		57700000	NM_032866	cingulin-like 1
CHAT	CHAT	CHAT	4		50800000		50800000		50800000		50800000	NM_020549	choline O-acetyltransferase
CHCHD6	CHCHD6	CHCHD6	8	126000000	126000000	126000000	126000000	126000000	126000000	126000000	126000000	NM_032343	coiled-coil-helix-coiled-coil-helix domain containing 6
CHD5	CHD5	CHD5	6	6201650	6222000		6200700		6.20367e+06	6213720	6202943	NM_015557	chromodomain helicase DNA binding protein 5
CHGA	CHGA	CHGA	7	93400000	93400000		93400000	93400000	93400000	93300000	93400000	NM_001275	chromogranin A (parathyroid secretory protein 1)
CHIT1	CHIT1	CHIT1	6	203000000	203000000		203000000	203000000		203000000	203000000	NM_003465	chitinase 1 (chitotriosidase)
CHN2	CHN2	CHN2	4				29400000	29400000		29300000	29400000	NM_004067	chimerin (chimaerin) 2
CHP2	CHP2	CHP2	4	23800000			23800000			23800000	23800000	NM_022097	calcineurin B homologous protein 2
CHRD	CHRD	CHRD	6	184000000	184000000		184000000	184000000		184000000	184000000	NM_003741	chordin
CHRDL2	CHRDL2	CHRDL2	6	74400000			74400000	74400000	74400000	74400000	74400000	NM_015424	chordin-like 2
CHRM1	CHRM1	CHRM1	6	62700000	62700000		62700000		62700000	62700000	62700000	NM_000738	cholinergic receptor, muscarinic 1
CHRM2	CHRM2	CHRM2	8	137000000	137000000	137000000	136000000	137000000	136000000	137000000	137000000	NM_001006628	cholinergic receptor, muscarinic 2
CHRNA2	CHRNA2	CHRNA2	6	27300000			27300000	27300000	27300000	27300000	27300000	NM_000742	cholinergic receptor, nicotinic, alpha 2 (neuronal)
CHRNA4	CHRNA4	CHRNA4	4	62000000			62000000			62000000	62000000	NM_000744	cholinergic receptor, nicotinic, alpha 4
CHRNA7	CHRNA7	#N/A	4		32300000	32300000		32200000			32200000	NM_000746	cholinergic receptor, nicotinic, alpha 7
CHRNB2	CHRNB2	CHRNB2	4		155000000		155000000			155000000	155000000	NM_000748	cholinergic receptor, nicotinic, beta 2 (neuronal)
CHRNB4	CHRNB4	CHRNB4	5		78900000		78900000	78900000	78900000	78900000		NM_000750	cholinergic receptor, nicotinic, beta 4
CHRND	CHRND	CHRND	4	233000000			233000000			233000000	233000000	NM_000751	cholinergic receptor, nicotinic, delta
CHST1	CHST1	CHST1	7	45500000	45600000		45600000	45700000	45600000	45600000	45600000	NM_003654	carbohydrate (keratan sulfate Gal-6) sulfotransferase 1
CHST13	CHST13	CHST13	6	126000000		126000000	126000000	126000000		126000000	126000000	NM_152889	carbohydrate (chondroitin 4) sulfotransferase 13
CHST4	CHST4	#N/A	4		71600000	71600000	71600000				71600000	NM_001166395	carbohydrate (N-acetylglucosamine 6-O) sulfotransferase 4
CHST8	CHST8	CHST8	6		34200000	34200000	34300000		34200000	34200000	34200000	NM_022467	carbohydrate (N-acetylgalactosamine 4-0) sulfotransferase 8
CIB4	CIB4	CIB4	8	26800000	26800000	26800000	26800000	26800000	26800000	26800000	26800000	NM_001029881	calcium and integrin binding family member 4
CIDEA	CIDEA	CIDEA	8	12300000	12200000	12300000	12200000	12300000	12300000	12300000	12200000	NM_198289	cell death-inducing DFFA-like effector a
CIITA	CIITA	#N/A	4	11000000					11000000	11000000	11000000	NM_000246	class II, major histocompatibility complex, transactivator
CILP2	CILP2	#N/A	5	19700000			19700000		19700000	19600000	19700000	NM_153221	cartilage intermediate layer protein 2
CKM	CKM	CKM	7	45800000		45800000	45800000	45800000	45800000	45800000	45800000	NM_001824	creatine kinase, muscle
CLC	CLC	#N/A	4		40200000		40200000	40200000	40200000			NM_001828	Charcot-Leyden crystal protein
CLCA4	CLCA4	#N/A	4	87100000	87100000		87100000				87100000	NM_012128	chloride channel accessory 4
CLCN1	CLCN1	CLCN1	5	143000000	143000000		143000000			143000000	143000000	NM_000083	chloride channel 1, skeletal muscle
CLDN14	CLDN14	CLDN14	8	37900000	37900000	37900000	38000000	37800000	37900000	37900000	37900000	NM_001146077	claudin 14
CLDN3	CLDN3	CLDN3	5				73200000	73200000	73200000	73200000	73200000	NM_001306	claudin 3
CLDN7	CLDN7	CLDN7	4	7165200			7169600		7166400		7169600	NM_001307	claudin 7
CLDN9	CLDN9	CLDN9	5	3053600			3054200		3062600	3059000	3.05413e+06	NM_020982	claudin 9
CLEC10A	CLEC10A	#N/A	5	6970800			6977800	6987400	6972200		6977600	NM_006344	C-type lectin domain family 10, member A
CLEC11A	CLEC11A	CLEC11A	4	51200000			51200000			51200000	51200000	NM_002975	C-type lectin domain family 11, member A
CLEC17A	CLEC17A	#N/A	6	14700000	14700000	14700000		14700000		14700000	14700000	NM_207390	C-type lectin domain family 17, member A
CLEC1A	CLEC1A	#N/A	5	10200000	10200000	10200000		10200000			10200000	NM_016511	C-type lectin domain family 1, member A
CLEC2A	CLEC2A	#N/A	4		10100000	10100000	10100000			10100000		NM_001130711	C-type lectin domain family 2, member A
CLEC2L	CLEC2L	CLEC2L	8	139000000	139000000	139000000	139000000	139000000	139000000	139000000	139000000	NM_001080511	C-type lectin domain family 2, member L
CLEC3A	CLEC3A	#N/A	4	78000000		78000000		78000000			78100000	NM_005752	C-type lectin domain family 3, member A
CLEC4D	CLEC4D	#N/A	4	8676800	8666300	8649200	8664600					NM_080387	C-type lectin domain family 4, member D
CLEC4G	CLEC4G	CLEC4G	6	7789800	7787200	7788000			7786900	7794000	7789500	NM_198492	C-type lectin domain family 4, member G
CLEC4GP1	CLEC4GP1	CLEC4GP1	7	7858250	7860800	7861400	7852800		7856550	7859600	7854440	NR_002931	C-type lectin domain family 4, member G pseudogene 1
CLEC4M	CLEC4M	#N/A	5	7.83813e+06	7835800			7831800		7.83127e+06	7838000	NM_001144911	C-type lectin domain family 4, member M
CLEC7A	CLEC7A	#N/A	4	10300000	10300000	10300000		10300000				NM_197954	C-type lectin domain family 7, member A
CLEC9A	CLEC9A	#N/A	4		10200000	10200000	10200000				10200000	NM_207345	C-type lectin domain family 9, member A
CLIC5	CLIC5	CLIC5	4	45900000				46000000	45900000		46000000	NM_001114086	chloride intracellular channel 5
CLIC6	CLIC6	CLIC6	7	36000000	36000000		36000000	36000000	36000000	36000000	36000000	NM_053277	chloride intracellular channel 6
CLNK	CLNK	#N/A	5	10500000	10600000	10700000	10600000				10500000	NM_052964	cytokine-dependent hematopoietic cell linker
CLPP	CLPP	#N/A	5	6346200	6349200	6348000				6349000	6349200	NM_006012	ClpP caseinolytic peptidase, ATP-dependent, proteolytic subunit homolog (E. coli)
CLPS	CLPS	#N/A	4				35800000		35800000	35800000	35800000	NM_001832	colipase, pancreatic
CLSTN2	CLSTN2	CLSTN2	6	140000000	140000000		140000000		140000000	140000000	140000000	NM_022131	calsyntenin 2
CLSTN3	CLSTN3	#N/A	6		7318000	7324600	7312400		7298700	7312600	7319900	NM_014718	calsyntenin 3
CLVS1	CLVS1	#N/A	4		62100000		62300000	62000000		62100000		NM_173519	clavesin 1
CMKLR1	CMKLR1	#N/A	7	109000000	109000000	109000000	109000000		109000000	109000000	109000000	NM_004072	chemokine-like receptor 1
CMPK2	CMPK2	CMPK2	5	6948800	6817986	6.83612e+06	6950700			6930000		NM_207315	cytidine monophosphate (UMP-CMP) kinase 2, mitochondrial
CMTM7	CMTM7	CMTM7	4	32500000	32400000			32500000	32400000			NM_138410	CKLF-like MARVEL transmembrane domain containing 7
CMTM8	CMTM8	CMTM8	4	32300000	32300000				32300000		32300000	NM_178868	CKLF-like MARVEL transmembrane domain containing 8
CNDP1	CNDP1	CNDP1	4	72200000			72200000		72200000		72200000	NM_032649	carnosine dipeptidase 1 (metallopeptidase M20 family)
CNFN	CNFN	CNFN	6		42900000		42900000	42900000	42900000	42900000	42900000	NM_032488	cornifelin
CNGA1	CNGA1	#N/A	6	48000000	48000000	48000000		48000000	48000000		48000000	NM_001142564	cyclic nucleotide gated channel alpha 1
CNGA3	CNGA3	CNGA3	4				99000000	99000000		99000000	99000000	NM_001298	cyclic nucleotide gated channel alpha 3
CNGB1	CNGB1	CNGB1	7	57900000	58000000	57900000	58000000	57900000	57900000		58000000	NM_001135639	cyclic nucleotide gated channel beta 1
CNNM1	CNNM1	#N/A	4	101000000	101000000		101000000				101000000	NM_020348	cyclin M1
CNOT4	CNOT4	CNOT4	4	135000000			135000000	135000000	135000000			NM_001008225	CCR4-NOT transcription complex, subunit 4
CNPY1	CNPY1	CNPY1	8	155000000	155000000	155000000	155000000	155000000	155000000	155000000	155000000	NM_001103176	canopy 1 homolog (zebrafish)
CNR2	CNR2	CNR2	6	24200000			24200000	24200000	24200000	24200000	24200000	NM_001841	cannabinoid receptor 2 (macrophage)
CNTN1	CNTN1	CNTN1	4		41200000	41100000	41300000	41100000				NM_001843	contactin 1
CNTN4	CNTN4	CNTN4	7	2423000	2.58976e+06	2548000	2987000	2.90967e+06	2671400		2.68853e+06	NM_175613	contactin 4
CNTNAP2	CNTNAP2	#N/A	8	148000000	147000000	147000000	147000000	148000000	148000000	148000000	148000000	NM_014141	contactin associated protein-like 2
CNTNAP4	CNTNAP4	#N/A	4		76100000		76300000	76700000	76400000			NM_138994	contactin associated protein-like 4
CNTNAP5	CNTNAP5	#N/A	4		125000000	126000000				124000000	126000000	NM_130773	contactin associated protein-like 5
COBL	COBL	#N/A	7		51700000	51600000	51800000	51500000	51800000	51500000	51500000	NM_015198	cordon-bleu homolog (mouse)
COL11A2	COL11A2	COL11A2	6	33100000	33100000		33200000	33100000		33100000	33100000	NM_001163771	collagen, type XI, alpha 2
COL13A1	COL13A1	COL13A1	7	71600000	71600000	71700000	71600000		71600000	71600000	71600000	NM_001130103	collagen, type XIII, alpha 1
COL14A1	COL14A1	COL14A1	4	121000000				121000000	121000000		121000000	NM_021110	collagen, type XIV, alpha 1
COL15A1	COL15A1	COL15A1	6	102000000	102000000		102000000	102000000		102000000	102000000	NM_001855	collagen, type XV, alpha 1
COL18A1	COL18A1	COL18A1	5	46800000		46800000			46900000	46900000	46800000	NM_130445	collagen, type XVIII, alpha 1
COL1A1	COL1A1	COL1A1	6	48300000	48300000	48300000			48300000	48300000	48300000	NM_000088	collagen, type I, alpha 1
COL22A1	COL22A1	COL22A1	7		140000000	140000000	140000000	140000000	140000000	140000000	140000000	NM_152888	collagen, type XXII, alpha 1
COL27A1	COL27A1	COL27A1	6	117000000	117000000	117000000	117000000			117000000	117000000	NM_032888	collagen, type XXVII, alpha 1
COL28A1	COL28A1	#N/A	5	7376200	7.39945e+06		7.43316e+06	7.38553e+06		7449200		NM_001037763	collagen, type XXVIII, alpha 1
COL2A1	COL2A1	COL2A1	6	48400000	48400000	48400000	48400000		48400000		48400000	NM_033150	collagen, type II, alpha 1
COL5A1	COL5A1	COL5A1	7	137000000	138000000	138000000	138000000		138000000	137000000	138000000	NM_000093	collagen, type V, alpha 1
COL6A2	COL6A2	#N/A	5		47500000	47500000			47500000	47500000	47500000	NM_058175	collagen, type VI, alpha 2
COL6A3	COL6A3	COL6A3	5	238000000	238000000		238000000		238000000		238000000	NM_057164	collagen, type VI, alpha 3
COL6A4P2	COL6A4P2	#N/A	6	130000000	130000000		130000000		130000000	130000000	130000000	NR_027898
COL6A6	COL6A6	#N/A	4		130000000		130000000			130000000	130000000	NM_001102608	collagen, type VI, alpha 6
COLEC11	COLEC11	#N/A	4	3648400	3665200				3693000		3649600	NM_024027	collectin sub-family member 11
COMP	COMP	COMP	7	18900000	18900000	18900000	18900000		18900000	18900000	18900000	NM_000095	cartilage oligomeric matrix protein
CPAMD8	CPAMD8	CPAMD8	8	17100000	17100000	17100000	17100000	17100000	17100000	17100000	17100000	NM_015692	C3 and PZP-like, alpha-2-macroglobulin domain containing 8
CPLX1	CPLX1	CPLX1	7	796800	810500	801200	821800		813067	797350	798111	NM_006651	complexin 1
CPLX2	CPLX2	CPLX2	6	175000000	175000000		175000000		175000000	175000000	175000000	NM_001008220	complexin 2
CPLX4	CPLX4	CPLX4	8	57000000	57000000	57000000	57000000	57000000	57000000	57000000	57000000	NM_181654	complexin 4
CPNE7	CPNE7	CPNE7	4	89600000			89600000			89600000	89600000	NM_014427	copine VII
CPNE9	CPNE9	CPNE9	4	9754900			9750800			9746000	9754450	NM_153635	copine family member IX
CPPED1	CPPED1	#N/A	4	12800000		12900000			12800000		12800000	NM_018340	calcineurin-like phosphoesterase domain containing 1
CPSF6	CPSF6	#N/A	4	69600000	69600000		69600000	69700000				NM_007007	cleavage and polyadenylation specific factor 6, 68kDa
CPVL	CPVL	#N/A	4	29200000			29100000	29200000			29200000	NM_019029	carboxypeptidase, vitellogenic-like
CPXM1	CPXM1	CPXM1	8	2773450	2778500	2.77093e+06	2778600	2.77247e+06	2773600	2776400	2785600	NM_019609	carboxypeptidase X (M14 family), member 1
CPZ	CPZ	CPZ	7	8651000	8687433	8679600	8683767		8678467	8630133	8665733	NM_001014447	carboxypeptidase Z
CR1L	CR1L	#N/A	6	208000000	208000000	208000000		208000000	208000000	208000000		NM_175710	complement component (3b/4b) receptor 1-like
CR2	CR2	#N/A	5		208000000	208000000			208000000	208000000	208000000	NM_001877	complement component (3d/Epstein Barr virus) receptor 2
CRABP1	CRABP1	CRABP1	6	78700000			78700000	78700000	78600000	78700000	78700000	NM_004378	cellular retinoic acid binding protein 1
CRB3	CRB3	CRB3	5	6461600			6464800	6461600	6463600		6463600	NM_139161	crumbs homolog 3 (Drosophila)
CRCT1	CRCT1	#N/A	4	152000000	152000000	152000000	152000000					NM_019060	cysteine-rich C-terminal 1
CREB3L3	CREB3L3	#N/A	8	4.15153e+06	4151400	4.15067e+06	4158400	4153200	4150800	4155520	4.15314e+06	NM_032607	cAMP responsive element binding protein 3-like 3
CREB5	CREB5	#N/A	4		28700000		28500000	28500000			28400000	NM_001011666	cAMP responsive element binding protein 5
CRH	CRH	CRH	5	67100000	67200000			67100000		67100000	67100000	NM_000756	corticotropin releasing hormone
CRHR1	CRHR1	CRHR1	6	43800000	43800000		43800000	43800000		43900000	43900000	NM_001145146	corticotropin releasing hormone receptor 1
CRHR2	CRHR2	CRHR2	8	30700000	30700000	30700000	30700000	30700000	30700000	30700000	30700000	NM_001883	corticotropin releasing hormone receptor 2
CRIPAK	CRIPAK	CRIPAK	7	1408100	1452800	1414900	1410600		1.47093e+06	1436800	1440620	NM_175918	cysteine-rich PAK1 inhibitor
CRISPLD2	CRISPLD2	CRISPLD2	4	84900000		84900000				84900000	84900000	NM_031476	cysteine-rich secretory protein LCCL domain containing 2
CRLF1	CRLF1	CRLF1	7	18700000	18700000	18700000	18700000		18700000	18700000	18700000	NM_004750	cytokine receptor-like factor 1
CRNN	CRNN	#N/A	5		152000000	152000000	152000000			152000000	152000000	NM_016190	cornulin
CROCC	CROCC	CROCC	4	17200000			17200000	17200000			17200000	NM_014675	ciliary rootlet coiled-coil, rootletin
CRTAC1	CRTAC1	CRTAC1	5	99700000	99700000		99700000		99700000	99700000		NM_018058	cartilage acidic protein 1
CRX	CRX	CRX	7	48300000		48300000	48300000	48300000	48300000	48300000	48300000	NM_000554	cone-rod homeobox
CRYAA	CRYAA	CRYAA	7	44700000	44700000	44600000	44600000	44700000		44700000	44700000	NM_000394	crystallin, alpha A
CRYBA2	CRYBA2	CRYBA2	8	220000000	220000000	220000000	220000000	220000000	220000000	220000000	220000000	NM_005209	crystallin, beta A2
CRYBB2	CRYBB2	CRYBB2	4	25600000			25600000		25600000		25600000	NM_000496	crystallin, beta B2
CRYGN	CRYGN	#N/A	8	151000000	151000000	151000000	151000000	151000000	151000000	151000000	151000000	NM_144727	crystallin, gamma N
CRYM	CRYM	CRYM	4	21300000			21300000	21300000			21300000	NM_001014444	crystallin, mu
CSF2RB	CSF2RB	CSF2RB	8	37300000	37300000	37300000	37300000	37400000	37300000	37300000	37300000	NM_000395	colony stimulating factor 2 receptor, beta, low-affinity (granulocyte-macrophage)
CST7	CST7	#N/A	5		24800000		24800000		24900000	24800000	24800000	NM_003650	cystatin F (leukocystatin)
CST8	CST8	#N/A	4		23500000	23500000				23500000	23500000	NM_005492	cystatin 8 (cystatin-related epididymal specific)
CSTA	CSTA	#N/A	6	122000000	122000000	122000000	122000000		122000000		122000000	NM_005213	cystatin A (stefin A)
CTAGE1	CTAGE1	#N/A	7	19900000	19900000	19900000	20000000	20200000	20100000		20000000	NM_172241	cutaneous T-cell lymphoma-associated antigen 1
CTCFL	CTCFL	CTCFL	5		56100000	56100000	56100000	56100000		56100000		NM_080618	CCCTC-binding factor (zinc finger protein)-like
CTNNBL1	CTNNBL1	CTNNBL1	8	36200000	36300000	36300000	36300000	36300000	36300000	36300000	36300000	NM_030877	catenin, beta like 1
CUL1	CUL1	#N/A	7	148000000	148000000	148000000	148000000	148000000	148000000		148000000	NM_003592	cullin 1
CUX1	CUX1	CUX1	8	101000000	101000000	101000000	101000000	101000000	101000000	101000000	102000000	NM_001913	cut-like homeobox 1
CUX2	CUX2	CUX2	8	112000000	112000000	112000000	112000000	112000000	112000000	112000000	112000000	NM_015267	cut-like homeobox 2
CWH43	CWH43	CWH43	8	49200000	49200000	49200000	49300000	49300000	49400000	49300000	49200000	NM_025087	cell wall biogenesis 43 C-terminal homolog (S. cerevisiae)
CX3CR1	CX3CR1	#N/A	7	39300000	39300000	39300000	39300000		39300000	39300000	39300000	NM_001337	chemokine (C-X3-C motif) receptor 1
CXCR4	CXCR4	CXCR4	7	137000000	137000000	137000000	137000000	137000000	137000000		137000000	NM_003467	chemokine (C-X-C motif) receptor 4
CXCR5	CXCR5	#N/A	4	119000000				119000000	119000000		119000000	NM_001716	chemokine (C-X-C motif) receptor 5
CXCR7	CXCR7	CXCR7	5	238000000			238000000	238000000		238000000	238000000	NM_020311	chemokine (C-X-C motif) receptor 7
CYLD	CYLD	CYLD	5	51000000	51000000	50900000			50900000		50800000	NM_001042412	cylindromatosis (turban tumor syndrome)
CYP11A1	CYP11A1	#N/A	4	74600000				74600000	74600000		74700000	NM_000781	cytochrome P450, family 11, subfamily A, polypeptide 1
CYP11B1	CYP11B1	#N/A	4		144000000		144000000		144000000		144000000	NM_000497	cytochrome P450, family 11, subfamily B, polypeptide 1
CYP11B2	CYP11B2	CYP11B2	7	144000000	144000000	144000000	144000000		144000000	144000000	144000000	NM_000498	cytochrome P450, family 11, subfamily B, polypeptide 2
CYP1A1	CYP1A1	CYP1A1	6	75000000			75000000	75000000	75000000	75000000	75000000	NM_000499	cytochrome P450, family 1, subfamily A, polypeptide 1
CYP1A2	CYP1A2	CYP1A2	4	75000000			75000000		75000000	75000000		NM_000761	cytochrome P450, family 1, subfamily A, polypeptide 2
CYP24A1	CYP24A1	CYP24A1	5	52800000	52800000	52700000				52800000	52800000	NM_001128915	cytochrome P450, family 24, subfamily A, polypeptide 1
CYP26A1	CYP26A1	CYP26A1	5	94800000	94900000	94900000			94800000		94900000	NM_000783	cytochrome P450, family 26, subfamily A, polypeptide 1
CYP26B1	CYP26B1	CYP26B1	8	72300000	72300000	72300000	72300000	72400000	72400000	72400000	72300000	NM_019885	cytochrome P450, family 26, subfamily B, polypeptide 1
CYP27C1	CYP27C1	#N/A	5	128000000	128000000	128000000			128000000	128000000		NM_001001665	cytochrome P450, family 27, subfamily C, polypeptide 1
CYP2A13	CYP2A13	#N/A	7		41600000	41600000	41600000	41600000	41600000	41600000	41600000	NM_000766	cytochrome P450, family 2, subfamily A, polypeptide 13
CYP2B6	CYP2B6	#N/A	7	41500000	41500000	41500000	41500000		41500000	41500000	41500000	NM_000767	cytochrome P450, family 2, subfamily B, polypeptide 6
CYP2B7P1	CYP2B7P1	#N/A	8	41500000	41400000	41400000	41400000	41400000	41400000	41400000	41400000	NR_001278	cytochrome P450, family 2, subfamily B, polypeptide 7 pseudogene 1
CYP2F1	CYP2F1	CYP2F1	7	41600000	41600000	41600000	41600000		41600000	41600000	41600000	NM_000774	cytochrome P450, family 2, subfamily F, polypeptide 1
CYP2S1	CYP2S1	CYP2S1	7	41700000	41700000	41700000		41700000	41700000	41700000	41700000	NM_030622	cytochrome P450, family 2, subfamily S, polypeptide 1
CYP3A4	CYP3A4	#N/A	6		99400000	99400000	99400000	99400000	99400000		99400000	NM_017460	cytochrome P450, family 3, subfamily A, polypeptide 4
CYP3A43	CYP3A43	CYP3A43	6	99400000	99400000	99400000	99400000	99400000			99400000	NM_057096	cytochrome P450, family 3, subfamily A, polypeptide 43
CYP3A7	CYP3A7	#N/A	4		99300000	99300000	99300000				99300000	NM_000765	cytochrome P450, family 3, subfamily A, polypeptide 7
CYP4B1	CYP4B1	#N/A	4		47200000	47200000	47200000				47300000	NM_000779	cytochrome P450, family 4, subfamily B, polypeptide 1
CYP4F2	CYP4F2	#N/A	5	16000000	16000000	16000000			16000000	16000000		NM_001082	cytochrome P450, family 4, subfamily F, polypeptide 2
CYP4F22	CYP4F22	CYP4F22	8	15700000	15700000	15600000	15600000	15600000	15600000	15600000	15700000	NM_173483	cytochrome P450, family 4, subfamily F, polypeptide 22
CYP7B1	CYP7B1	#N/A	6		65800000	66100000	65700000	65800000		65600000	65500000	NM_004820	cytochrome P450, family 7, subfamily B, polypeptide 1
CYP8B1	CYP8B1	#N/A	4	42900000	42900000		42900000				42900000	NM_004391	cytochrome P450, family 8, subfamily B, polypeptide 1
CYS1	CYS1	CYS1	6	10200000			10200000	10200000	10200000	10200000	10200000	NM_001037160	cystin 1
CYTH4	CYTH4	CYTH4	4	37700000	37700000		37700000				37700000	NM_013385	cytohesin 4
CYTIP	CYTIP	#N/A	4		158000000	158000000	158000000				158000000	NM_004288	cytohesin 1 interacting protein
CYTL1	CYTL1	#N/A	4		5014560		5011200		5007900		4975000	NM_018659	cytokine-like 1
D4S234E	D4S234E	D4S234E	7	4376400	4.37173e+06	4.37287e+06	4383050		4357400	4.38393e+06	4367300	NM_001040101	DNA segment on chromosome 4 (unique) 234 expressed sequence
DAAM2	DAAM2	#N/A	6	39800000	39800000		39800000		39800000	39800000	39800000	NM_015345	dishevelled associated activator of morphogenesis 2
DAB2IP	DAB2IP	DAB2IP	5	124000000			124000000	124000000		124000000	124000000	NM_032552	DAB2 interacting protein
DACT2	DACT2	DACT2	5		169000000		169000000		169000000	169000000	169000000	NM_214462	dapper, antagonist of beta-catenin, homolog 2 (Xenopus laevis)
DAGLA	DAGLA	DAGLA	6	61400000	61400000		61400000		61400000	61400000	61400000	NM_006133	diacylglycerol lipase, alpha
DAO	DAO	#N/A	6	109000000	109000000		109000000	109000000	109000000		109000000	NM_001917	D-amino-acid oxidase
DAPK1	DAPK1	DAPK1	5	90000000	90100000	90100000	90100000				90100000	NM_004938	death-associated protein kinase 1
DARC	DARC	#N/A	6		159000000	159000000	159000000	159000000	159000000	159000000		NM_002036	Duffy blood group, chemokine receptor
DBH	DBH	DBH	7	136000000		137000000	136000000	137000000	137000000	137000000	137000000	NM_000787	dopamine beta-hydroxylase (dopamine beta-monooxygenase)
DBX1	DBX1	DBX1	8	20200000	20200000	20200000	20200000	20200000	20200000	20200000	20200000	NM_001029865	developing brain homeobox 1
DCC	DCC	DCC	5	49900000			49700000		49600000	49900000	49900000	NM_005215	deleted in colorectal carcinoma
DCD	DCD	#N/A	5		55100000	55100000	55100000			55100000	55100000	NM_053283	dermcidin
DCDC1	DCDC1	#N/A	4		31200000		31200000			31000000	31200000	NM_181807	doublecortin domain containing 1
DCHS2	DCHS2	DCHS2	7	155000000	155000000	155000000	155000000	155000000	155000000		155000000	NM_001142553	dachsous 2 (Drosophila)
DCLK3	DCLK3	DCLK3	6	36800000	36800000		36800000	36800000		36800000	36800000	NM_033403	doublecortin-like kinase 3
DDC	DDC	DDC	7	50600000	50600000		50600000	50600000	50600000	50600000	50600000	NM_000790	dopa decarboxylase (aromatic L-amino acid decarboxylase)
DDX4	DDX4	#N/A	6	55100000	55100000		55100000	55100000	55100000		55100000	NM_001166534	DEAD (Asp-Glu-Ala-Asp) box polypeptide 4
DDX56	DDX56	#N/A	4	44600000				44600000		44600000	44600000	NM_019082	DEAD (Asp-Glu-Ala-Asp) box polypeptide 56
DEDD2	DEDD2	DEDD2	8	42700000	42700000	42700000	42700000	42700000	42700000	42700000	42700000	NM_133328	death effector domain containing 2
DEFA5	DEFA5	#N/A	5	6914000	6925250	6933400			6896200		6902200	NM_021010	defensin, alpha 5, Paneth cell-specific
DEFA6	DEFA6	#N/A	4		6771400	6765600	6760600				6780400	NM_001926	defensin, alpha 6, Paneth cell-specific
DEFB1	DEFB1	#N/A	7	6729840	6.73947e+06	6735400	6719400		6719800	6715000	6727000	NM_005218	defensin, beta 1
DEFB118	DEFB118	#N/A	4	30000000	30000000	29900000				30000000		NM_054112	defensin, beta 118
DEFB123	DEFB123	#N/A	5		30000000	30000000	30000000			30000000	30000000	NM_153324	defensin, beta 123
DEFB125	DEFB125	#N/A	5		71200	76200	72800			62600	89800	NM_153325	defensin, beta 125
DEFB127	DEFB127	#N/A	5	131800	137600	133600			146800	147200		NM_139074	defensin, beta 127
DEFB132	DEFB132	#N/A	5	232400	231650	229000			232400	225600		NM_207469	defensin, beta 132
DEFB136	DEFB136	#N/A	6	11800000			11800000	11800000	11800000	11800000	11800000	NM_001033018	defensin, beta 136
DENND1C	DENND1C	DENND1C	7	6479800	6467600	6468600	6473100	6.47573e+06		6.47193e+06	6471400	NM_024898	DENN/MADD domain containing 1C
DHH	DHH	DHH	4	49500000				49500000		49500000	49500000	NM_021044	desert hedgehog homolog (Drosophila)
DHRS2	DHRS2	DHRS2	6		24100000	24100000	24100000		24100000	24100000	24100000	NM_005794	dehydrogenase/reductase (SDR family) member 2
DHX58	DHX58	DHX58	4	40200000				40200000		40200000	40200000	NM_024119	DEXH (Asp-Glu-X-His) box polypeptide 58
DIO3	DIO3	DIO3	8	102000000	102000000	102000000	102000000	102000000	102000000	102000000	102000000	NM_001362	deiodinase, iodothyronine, type III
DIO3OS	DIO3OS	DIO3OS	8	102000000	102000000	102000000	102000000	102000000	102000000	102000000	102000000	NR_002770	Deiodinase, iodothyronine, type III opposite strand
DIRAS2	DIRAS2	#N/A	6		93200000	92900000	92900000	93300000		92900000	93200000	NM_017594	DIRAS family, GTP-binding RAS-like 2
DIS3L2	DIS3L2	DIS3L2	5	233000000				233000000	233000000	233000000	233000000	NM_152383	DIS3 mitotic control homolog (S. cerevisiae)-like 2
DKFZp434J0226	DKFZp434J0226	#N/A	4				46700000	46700000	46700000		46700000	NR_027003	Hypothetical gene DKFZp434J0226
DKFZp566F0947	DKFZp566F0947	DKFZp566F0947	6		31500000	31600000	31600000		31600000	31500000	31400000	NR_026894	Hypothetical gene DKFZp566F0947
DKFZp779M0652	DKFZp779M0652	DKFZp779M0652	7	45800000		45800000	45800000	45800000	45800000	45800000	45800000	NR_027134	hypothetical DKFZp779M0652
DKKL1	DKKL1	#N/A	6	49900000		49900000		49900000	49900000	49900000	49900000	NM_014419	dickkopf-like 1 (soggy)
DLGAP2	DLGAP2	DLGAP2	8	1.48392e+06	1.36569e+06	1355600	1441460	1663700	1.37355e+06	1.51826e+06	1.51087e+06	NM_004745	discs, large (Drosophila) homolog-associated protein 2
DLGAP3	DLGAP3	DLGAP3	6	35400000	35400000		35400000	35400000		35400000	35400000	NM_001080418	discs, large (Drosophila) homolog-associated protein 3
DLGAP4	DLGAP4	DLGAP4	6	35000000	35000000	35000000	35000000			35000000	35000000	NM_183006	discs, large (Drosophila) homolog-associated protein 4
DLK1	DLK1	DLK1	6	101000000			101000000	101000000	101000000	101000000	101000000	NM_003836	delta-like 1 homolog (Drosophila)
DLL3	DLL3	DLL3	5		40000000		40000000	40000000		40000000	40000000	NM_016941	delta-like 3 (Drosophila)
DLL4	DLL4	DLL4	4					41200000	41200000	41200000	41200000	NM_019074	delta-like 4 (Drosophila)
DLX3	DLX3	DLX3	8	48100000	48100000	48100000	48100000	48100000	48100000	48100000	48100000	NM_005220	distal-less homeobox 3
DLX4	DLX4	DLX4	7	48000000	48000000		48000000	48000000	48000000	48000000	48000000	NM_138281	distal-less homeobox 4
DLX5	DLX5	DLX5	8	96700000	96700000	96700000	96700000	96700000	96700000	96700000	96700000	NM_005221	distal-less homeobox 5
DMBX1	DMBX1	DMBX1	8	47000000	46900000	46900000	46900000	47000000	46900000	46900000	47000000	NM_147192	diencephalon/mesencephalon homeobox 1
DMKN	DMKN	DMKN	8	36000000	36000000	36000000	36000000	36000000	36000000	36000000	36000000	NM_001126061	dermokine
DMRT1	DMRT1	DMRT1	7	849300	930250	846400	891300		859500	824300	901457	NM_021951	doublesex and mab-3 related transcription factor 1
DMRT2	DMRT2	DMRT2	4		1377800		1.29667e+06			1067200	1363000	NM_001130865	doublesex and mab-3 related transcription factor 2
DMRTA2	DMRTA2	DMRTA2	7	50900000	50800000		50800000	50900000	50800000	50800000	50900000	NM_032110	DMRT-like family A2
DMRTC2	DMRTC2	DMRTC2	6		42400000		42400000	42300000	42300000	42400000	42400000	NM_001040283	DMRT-like family C2
DNAH11	DNAH11	#N/A	5	21700000	21700000	21800000	21600000	21900000				NM_003777	dynein, axonemal, heavy chain 11
DNAH12	DNAH12	DNAH12	4	57400000				57400000	57400000		57400000	NM_198564	dynein, axonemal, heavy chain 12
DNAH14	DNAH14	#N/A	6	225000000	225000000	225000000		226000000		225000000	225000000	NM_001373	dynein, axonemal, heavy chain 14
DNAH2	DNAH2	DNAH2	5	7.68026e+06			7670760	7684000	7.67107e+06		7683682	NM_020877	dynein, axonemal, heavy chain 2
DNAH3	DNAH3	#N/A	7	21100000		21100000	21000000	21100000	21100000	21000000	21100000	NM_017539	dynein, axonemal, heavy chain 3
DNAH5	DNAH5	DNAH5	7	13900000	13900000	12900000	13900000	13900000		14000000	13800000	NM_001369	dynein, axonemal, heavy chain 5
DNAH6	DNAH6	#N/A	5		84900000	85000000	84900000	85000000			84900000	NM_001370	dynein, axonemal, heavy chain 6
DNAH8	DNAH8	DNAH8	7	38700000	38900000	39000000	38900000		38800000	38900000	38800000	NM_001371	dynein, axonemal, heavy chain 8
DNAI2	DNAI2	DNAI2	4	72300000		72300000				72300000	72300000	NM_023036	dynein, axonemal, intermediate chain 2
DNAJB6	DNAJB6	#N/A	8	157000000	157000000	157000000	157000000	157000000	157000000	157000000	157000000	NM_058246	DnaJ (Hsp40) homolog, subfamily B, member 6
DNAJB8	DNAJB8	DNAJB8	8	128000000	128000000	128000000	128000000	128000000	128000000	128000000	128000000	NM_153330	DnaJ (Hsp40) homolog, subfamily B, member 8
DNAJC5G	DNAJC5G	#N/A	4	27500000				27500000	27500000		27500000	NM_173650	DnaJ (Hsp40) homolog, subfamily C, member 5 gamma
DNASE1L3	DNASE1L3	#N/A	5	58200000		58200000	58200000	58200000			58200000	NM_004944	deoxyribonuclease I-like 3
DNMT3L	DNMT3L	DNMT3L	5	45700000				45700000	45700000	45700000	45700000	NM_175867	DNA (cytosine-5-)-methyltransferase 3-like
DOC2B	DOC2B	DOC2B	4			44000	31800		15300	23000		NM_003585	double C2-like domains, beta
DOCK2	DOCK2	#N/A	4		169000000		170000000		169000000		169000000	NM_004946	dedicator of cytokinesis 2
DOCK3	DOCK3	DOCK3	6	50700000	50900000	51000000	50800000	51300000			50900000	NM_004947	dedicator of cytokinesis 3
DOCK5	DOCK5	#N/A	8	25100000	25100000	25100000	25000000	24900000	25200000	25000000	25000000	NM_024940	dedicator of cytokinesis 5
DOCK8	DOCK8	#N/A	5		279900	284900	302900			281600	352625	NM_203447	dedicator of cytokinesis 8
DOK2	DOK2	DOK2	8	21700000	21700000	21700000	21800000	21700000	21700000	21700000	21700000	NM_003974	docking protein 2, 56kDa
DOK5	DOK5	#N/A	6		53400000	53200000	53000000	53300000		53400000	53600000	NM_018431	docking protein 5
DOK6	DOK6	#N/A	5	67200000	67500000				67100000	67100000	67100000	NM_152721	docking protein 6
DPCR1	DPCR1	#N/A	4	30900000	30900000		30900000				30900000	NM_080870	diffuse panbronchiolitis critical region 1
DPEP1	DPEP1	DPEP1	4	89700000				89700000		89700000	89700000	NM_004413	dipeptidase 1 (renal)
DPM3	DPM3	#N/A	5	155000000			155000000	155000000	155000000		155000000	NM_018973	dolichyl-phosphate mannosyltransferase polypeptide 3
DPP10	DPP10	#N/A	8	115000000	116000000	116000000	116000000	117000000	115000000	115000000	116000000	NM_001004360	dipeptidyl-peptidase 10 (non-functional)
DPP6	DPP6	DPP6	7		153000000	154000000	154000000	154000000	154000000	154000000	154000000	NM_001936	dipeptidyl-peptidase 6
DPPA3	DPPA3	#N/A	4	7862300	7862000	7871600		7870400				NM_199286	developmental pluripotency associated 3
DPY19L2P4	DPY19L2P4	#N/A	7	89600000	89600000	89600000	89500000	89400000	89600000		89500000	NR_003551	dpy-19-like 2 pseudogene 4 (C. elegans)
DPYSL5	DPYSL5	#N/A	6	27100000	27100000		27100000	27100000		27100000	27200000	NM_020134	dihydropyrimidinase-like 5
DQX1	DQX1	DQX1	5	74700000	74700000	74700000	74700000				74700000	NM_133637	DEAQ box RNA-dependent ATPase 1
DRD1	DRD1	#N/A	5		175000000		175000000	175000000	175000000		175000000	NM_000794	dopamine receptor D1
DRD2	DRD2	DRD2	4	113000000			113000000			113000000	113000000	NM_016574	dopamine receptor D2
DRD5	DRD5	#N/A	4	9793000	9733933		9781800			9800400		NM_000798	dopamine receptor D5
DSC3	DSC3	#N/A	4				28600000		28600000	28600000	28600000	NM_001941	desmocollin 3
DSCAML1	DSCAML1	DSCAML1	6	117000000	117000000		117000000	117000000		117000000	118000000	NM_020693	Down syndrome cell adhesion molecule like 1
DSCR4	DSCR4	#N/A	4		39400000		39400000			39400000	39400000	NM_005867	Down syndrome critical region gene 4
DSP	DSP	DSP	5	7532717	7513000		7513800		7523960		7530100	NM_004415	desmoplakin
DTX1	DTX1	#N/A	6	113000000			114000000	113000000	113000000	113000000	113000000	NM_004416	deltex homolog 1 (Drosophila)
DTX4	DTX4	#N/A	4	58900000				58900000	58900000	59000000		NM_015177	deltex homolog 4 (Drosophila)
DUOX1	DUOX1	DUOX1	4				45400000	45400000	45400000	45400000		NM_175940	dual oxidase 1
DUOX2	DUOX2	DUOX2	4				45400000		45400000	45400000	45400000	NM_014080	dual oxidase 2
DUSP15	DUSP15	DUSP15	4	30400000			30400000			30400000	30400000	NM_177991	dual specificity phosphatase 15
DUSP22	DUSP22	DUSP22	8	241900	303000	305733	226850	351600	310320	256520	265971	NM_020185	dual specificity phosphatase 22
DUSP23	DUSP23	#N/A	4	160000000	160000000	160000000				160000000		NM_017823	dual specificity phosphatase 23
DUSP9	DUSP9	#N/A	4	153000000	153000000				153000000		153000000	NM_001395	dual specificity phosphatase 9
DYNC1I1	DYNC1I1	#N/A	8	95400000	95500000	95500000	95500000	95300000	95600000	95600000	95500000	NM_001135556	dynein, cytoplasmic 1, intermediate chain 1
DYNLL2	DYNLL2	DYNLL2	7	56200000	56200000	56200000	56100000	56100000		56100000	56200000	NM_080677	dynein, light chain, LC8-type 2
DYNLRB2	DYNLRB2	#N/A	4		80400000		80100000			80400000	80400000	NM_130897	dynein, light chain, roadblock-type 2
DYSF	DYSF	DYSF	8	71800000	72000000	72000000	71900000	71800000	71800000	71800000	71900000	NM_001130987	dysferlin, limb girdle muscular dystrophy 2B (autosomal recessive)
EBF2	EBF2	EBF2	8	25900000	25800000	25900000	25900000	25900000	25800000	25900000	25800000	NM_022659	early B-cell factor 2
EBF4	EBF4	EBF4	6	2748500		2745000	2703100	2745300		2.71223e+06	2717600	NM_001110514	early B-cell factor 4
EBI3	EBI3	#N/A	4	4229600		4237600				4226400	4233000	NM_005755	Epstein-Barr virus induced 3
ECE2	ECE2	ECE2	5	184000000			184000000	184000000	184000000		184000000	NM_014693	endothelin converting enzyme 2
ECEL1	ECEL1	ECEL1	6	233000000	233000000		233000000	233000000		233000000	233000000	NM_004826	endothelin converting enzyme-like 1
ECEL1P2	ECEL1P2	ECEL1P2	6		233000000	233000000		233000000	233000000	233000000	233000000	NR_028501	endothelin converting enzyme-like 1, pseudogene 2
EDAR	EDAR	EDAR	8	110000000	110000000	110000000	110000000	110000000	110000000	110000000	110000000	NM_022336	ectodysplasin A receptor
EDARADD	EDARADD	#N/A	5	237000000	237000000	237000000			237000000		237000000	NM_080738	EDAR-associated death domain
EDN3	EDN3	EDN3	7	58000000	58000000		58000000	58000000	58000000	58000000	57900000	NM_207032	endothelin 3
EEF1A2	EEF1A2	EEF1A2	6	62100000	62100000	62100000	62100000			62100000	62100000	NM_001958	eukaryotic translation elongation factor 1 alpha 2
EEPD1	EEPD1	EEPD1	7	36100000	36100000	36100000	36200000	36200000		36100000	36100000	NM_030636	endonuclease/exonuclease/phosphatase family domain containing 1
EFCAB1	EFCAB1	#N/A	5	49600000	49500000	49500000	49600000				49500000	NM_024593	EF-hand calcium binding domain 1
EFCAB3	EFCAB3	EFCAB3	7	60500000	60400000	60400000		60500000	60400000	60400000	60500000	NM_173503	EF-hand calcium binding domain 3
EFCAB4B	EFCAB4B	EFCAB4B	6	3844900	3805490	3.81418e+06	3.79447e+06			3860000	3865200	NM_032680	EF-hand calcium binding domain 4B
EFCAB6	EFCAB6	#N/A	4	44100000			44000000		44000000		44100000	NM_198856	EF-hand calcium binding domain 6
EFNA1	EFNA1	EFNA1	5	155000000			155000000		155000000	155000000	155000000	NM_182685	ephrin-A1
EFNA3	EFNA3	EFNA3	4	155000000			155000000			155000000	155000000	NM_004952	ephrin-A3
EGFL7	EGFL7	EGFL7	5	140000000				140000000	140000000	140000000	140000000	NM_201446	EGF-like-domain, multiple 7
EGFLAM	EGFLAM	EGFLAM	7	38300000	38100000		38200000	38400000	38300000	38300000	38300000	NM_152403	EGF-like, fibronectin type III and laminin G domains
EGFR	EGFR	#N/A	6	55300000			55200000	55200000	55300000	55300000	55000000	NM_201283	epidermal growth factor receptor (erythroblastic leukemia viral (v-erb-b) oncogene homolog, avian)
EGR3	EGR3	EGR3	4	22500000	22500000					22500000	22600000	NM_004430	early growth response 3
EGR4	EGR4	EGR4	6	73500000	73500000		73500000	73500000	73500000		73500000	NM_001965	early growth response 4
EHD3	EHD3	#N/A	4			31400000		31400000		31500000	31500000	NM_014600	EH-domain containing 3
EHF	EHF	EHF	4	34600000			34600000		34700000		34700000	NM_012153	ets homologous factor
EID2	EID2	#N/A	6	40000000	40000000			40000000	40000000	40000000	40000000	NM_153232	EP300 interacting inhibitor of differentiation 2
EIF3IP1	EIF3IP1	#N/A	6		110000000	110000000	110000000	110000000	109000000		110000000	NR_003024
EIF4E1B	EIF4E1B	EIF4E1B	4		176000000				176000000	176000000	176000000	NM_001099408	eukaryotic translation initiation factor 4E family member 1B
ELAC2	ELAC2	ELAC2	6			13100000	13100000	13100000	13100000	12900000	13000000	NM_018127	elaC homolog 2 (E. coli)
ELAVL4	ELAVL4	#N/A	5	50600000		50600000	50600000		50700000	50600000		NM_001144774	ELAV (embryonic lethal, abnormal vision, Drosophila)-like 4 (Hu antigen D)
ELF3	ELF3	ELF3	4	202000000			202000000		202000000		202000000	NM_001114309	E74-like factor 3 (ets domain transcription factor, epithelial-specific )
ELF5	ELF5	ELF5	5				34600000	34600000	34500000	34600000	34600000	NM_001422	E74-like factor 5 (ets domain transcription factor)
ELFN1	ELFN1	ELFN1	8	1.77148e+06	1.76878e+06	1.76647e+06	1.75992e+06	1762800	1754240	1.75775e+06	1.79031e+06	NM_001128636	extracellular leucine-rich repeat and fibronectin type III domain containing 1
ELFN2	ELFN2	ELFN2	6	37800000	37800000		37800000	37800000	37800000		37800000	NM_052906	extracellular leucine-rich repeat and fibronectin type III domain containing 2
ELK3	ELK3	#N/A	4	96500000			96500000	96600000			96500000	NM_005230	ELK3, ETS-domain protein (SRF accessory protein 2)
ELMO1	ELMO1	ELMO1	7	37300000	37100000	37100000	37300000	37000000		37600000	37500000	NM_014800	engulfment and cell motility 1
ELN	ELN	ELN	8	73400000	73400000	73400000	73400000	73400000	73400000	73400000	73400000	NM_001081753	elastin
ELSPBP1	ELSPBP1	#N/A	8	48500000	48500000	48500000	48500000	48500000	48500000	48500000	48500000	NM_022142	epididymal sperm binding protein 1
EMCN	EMCN	#N/A	4		101000000		101000000		101000000		102000000	NM_016242	endomucin
EMID2	EMID2	EMID2	8	101000000	101000000	101000000	101000000	101000000	101000000	101000000	101000000	NM_133457	EMI domain containing 2
EMILIN2	EMILIN2	#N/A	4	2862800				2877000		2905600	2854400	NM_032048	elastin microfibril interfacer 2
EMILIN3	EMILIN3	EMILIN3	4	40000000			40000000			40000000	40000000	NM_052846	elastin microfibril interfacer 3
EMR1	EMR1	#N/A	5	6899800	6890400	6897200	6890900		6875900			NM_001974	egf-like module containing, mucin-like, hormone receptor-like 1
EMR2	EMR2	EMR2	5	14900000			14900000		14900000	14900000	14900000	NM_013447	egf-like module containing, mucin-like, hormone receptor-like 2
EMR3	EMR3	#N/A	8	14800000	14800000	14800000	14800000	14800000	14700000	14800000	14800000	NM_032571	egf-like module containing, mucin-like, hormone receptor-like 3
EMR4P	EMR4P	#N/A	4	6947800	6981000	6960200			6948000			NR_024075	egf-like module containing, mucin-like, hormone receptor-like 4 pseudogene
EMX1	EMX1	EMX1	7	73100000	73100000	73100000	73100000	73100000	73100000		73100000	NM_004097	empty spiracles homeobox 1
EN1	EN1	EN1	8	120000000	119000000	120000000	119000000	120000000	120000000	120000000	120000000	NM_001426	engrailed homeobox 1
EN2	EN2	EN2	8	155000000	155000000	155000000	155000000	155000000	155000000	155000000	155000000	NM_001427	engrailed homeobox 2
ENHO	ENHO	#N/A	4	34500000		34500000	34500000			34500000		NM_198573	energy homeostasis associated
ENPEP	ENPEP	#N/A	5	111000000	111000000		111000000			111000000	111000000	NM_001977	glutamyl aminopeptidase (aminopeptidase A)
ENPP2	ENPP2	#N/A	4	121000000	121000000		121000000		121000000			NM_001130863	ectonucleotide pyrophosphatase/phosphodiesterase 2
ENPP6	ENPP6	#N/A	6	185000000	185000000	185000000	185000000			185000000	185000000	NM_153343	ectonucleotide pyrophosphatase/phosphodiesterase 6
ENPP7	ENPP7	ENPP7	7	77700000	77700000		77600000	77700000	77700000	77700000	77700000	NM_178543	ectonucleotide pyrophosphatase/phosphodiesterase 7
ENTHD1	ENTHD1	#N/A	6	40200000	40200000		40200000	40200000	40200000		40200000	NM_152512	ENTH domain containing 1
EOMES	EOMES	EOMES	7	27800000	27800000	27800000	27800000	27800000		27800000	27800000	NM_005442	eomesodermin homolog (Xenopus laevis)
EPAS1	EPAS1	EPAS1	4				46600000	46600000	46500000		46500000	NM_001430	endothelial PAS domain protein 1
EPB41	EPB41	#N/A	5	29200000			29200000		29200000	29200000	29200000	NM_001166006	erythrocyte membrane protein band 4.1 (elliptocytosis 1, RH-linked)
EPB41L1	EPB41L1	#N/A	6	34700000	34700000	34700000	34700000			34700000	34700000	NM_012156	erythrocyte membrane protein band 4.1-like 1
EPB41L3	EPB41L3	#N/A	6	5627000	5454800		5.55533e+06	5634600	5526760	5587800		NM_012307	erythrocyte membrane protein band 4.1-like 3
EPB41L4B	EPB41L4B	EPB41L4B	4				112000000	112000000	112000000	112000000		NM_018424	erythrocyte membrane protein band 4.1 like 4B
EPHA10	EPHA10	EPHA10	7	38200000	38200000		38200000	38200000	38200000	38200000	38200000	NM_173641	EPH receptor A10
EPHA6	EPHA6	#N/A	5	96400000	97100000	96400000	97500000				96500000	NM_001080448	EPH receptor A6
EPHA8	EPHA8	EPHA8	7	22900000	22900000		22900000	22900000	22900000	22900000	22900000	NM_020526	EPH receptor A8
EPHB1	EPHB1	#N/A	7	135000000	135000000	135000000	135000000		135000000	135000000	135000000	NM_004441	EPH receptor B1
EPHB2	EPHB2	EPHB2	6	23200000			23300000	23300000	23200000	23300000	23300000	NM_017449	EPH receptor B2
EPHB3	EPHB3	EPHB3	8	184000000	184000000	184000000	184000000	184000000	184000000	184000000	184000000	NM_004443	EPH receptor B3
EPHB6	EPHB6	#N/A	6		143000000	143000000	143000000		143000000	143000000	143000000	NM_004445	EPH receptor B6
EPO	EPO	EPO	7	100000000	100000000	100000000	100000000		100000000	100000000	100000000	NM_000799	erythropoietin
EPPK1	EPPK1	EPPK1	4	145000000			145000000		145000000		145000000	NM_031308	Epiplakin 1
EPS8L1	EPS8L1	EPS8L1	7	55600000	55600000	55600000	55600000		55600000	55600000	55600000	NM_017729	EPS8-like 1
ERBB3	ERBB3	ERBB3	6	56500000	56500000		56500000	56500000	56500000	56500000		NM_001005915	v-erb-b2 erythroblastic leukemia viral oncogene homolog 3 (avian)
ERC2	ERC2	#N/A	6		56300000	56200000		56100000	56000000	56400000	56400000	NM_015576	ELKS/RAB6-interacting/CAST family member 2
ERG	ERG	ERG	8	40000000	39900000	39900000	40000000	39800000	39900000	40000000	39800000	NM_001136154	v-ets erythroblastosis virus E26 oncogene homolog (avian)
ESM1	ESM1	#N/A	6		54300000	54200000	54200000	54300000	54200000		54200000	NM_001135604	endothelial cell-specific molecule 1
ESPN	ESPN	ESPN	5	6513000			6512000		6509400	6514500	6497000	NM_031475	espin
ESPNP	ESPNP	ESPNP	6	17000000			17000000	17000000	17000000	17000000	17000000	NR_026567	espin pseudogene
ESR1	ESR1	ESR1	6	152000000	152000000	152000000	152000000	152000000			152000000	NM_000125	estrogen receptor 1
ESRP1	ESRP1	ESRP1	7	95700000		95600000	95700000	95700000	95700000	95600000	95600000	NM_017697	epithelial splicing regulatory protein 1
ESRRB	ESRRB	ESRRB	8	76800000	76800000	76800000	76900000	77000000	76900000	76900000	76900000	NM_004452	estrogen-related receptor beta
ESX1	ESX1	#N/A	4	104000000	104000000					104000000	103000000	NM_153448	ESX homeobox 1
ESYT3	ESYT3	ESYT3	4				138000000		138000000	138000000	138000000	NM_031913	extended synaptotagmin-like protein 3
ETS2	ETS2	ETS2	5		40300000	40300000	40300000	40300000	40300000			NM_005239	v-ets erythroblastosis virus E26 oncogene homolog 2 (avian)
ETV3L	ETV3L	#N/A	4	157000000			157000000			157000000	157000000	NM_001004341	ets variant 3-like
EVI5L	EVI5L	EVI5L	6	7890800		7889400		7891400	7884400	7.92673e+06	7.88573e+06	NM_001159944	ecotropic viral integration site 5-like
EVX1	EVX1	EVX1	6	27300000			27300000	27300000	27300000	27300000	27300000	NM_001989	even-skipped homeobox 1
EVX2	EVX2	EVX2	5	177000000			177000000	177000000		177000000	177000000	NM_001080458	even-skipped homeobox 2
EXD1	EXD1	EXD1	5	41500000			41500000	41500000	41500000		41500000	NM_152596	exonuclease 3'-5' domain containing 1
EXOC3L2	EXOC3L2	EXOC3L2	6	45700000			45700000	45700000	45700000	45700000	45700000	NM_138568	exocyst complex component 3-like 2
EYA2	EYA2	EYA2	8	45700000	45600000	45500000	45600000	45600000	45400000	45600000	45700000	NM_172110	eyes absent homolog 2 (Drosophila)
F11R	F11R	F11R	5	161000000			161000000		161000000	161000000	161000000	NM_016946	F11 receptor
F13A1	F13A1	#N/A	5		6304400		6159700	6080600	6.29287e+06		6258200	NM_000129	coagulation factor XIII, A1 polypeptide
FA2H	FA2H	FA2H	6	74800000		74800000	74800000		74800000	74800000	74800000	NM_024306	fatty acid 2-hydroxylase
FAAH	FAAH	FAAH	7	46900000	46900000		46900000	46900000	46900000	46900000	46900000	NM_001441	fatty acid amide hydrolase
FABP6	FABP6	FABP6	4	160000000					160000000	160000000	160000000	NM_001040442	fatty acid binding protein 6, ileal
FADD	FADD	#N/A	4	70000000		70100000		70100000			70000000	NM_003824	Fas (TNFRSF6)-associated via death domain
FADS6	FADS6	FADS6	7	72900000	72900000		72900000	72900000	72900000	72900000	72900000	NM_178128	fatty acid desaturase domain family, member 6
FAIM3	FAIM3	#N/A	5	207000000	207000000			207000000		207000000	207000000	NM_001142473	Fas apoptotic inhibitory molecule 3
FAM101A	FAM101A	FAM101A	7	125000000	125000000	125000000	125000000		125000000	125000000	125000000	NM_181709	family with sequence similarity 101, member A
FAM105A	FAM105A	#N/A	5		14600000	14600000	14600000	14500000			14600000	NM_019018	family with sequence similarity 105, member A
FAM110C	FAM110C	#N/A	4		42800				44600	48800	46800	NM_001077710	family with sequence similarity 110, member C
FAM113B	FAM113B	#N/A	5	47800000	47700000	47700000	47800000				47700000	NM_138371	family with sequence similarity 113, member B
FAM115A	FAM115A	#N/A	5		144000000	144000000	144000000	144000000	144000000			NM_014719	family with sequence similarity 115, member A
FAM123C	FAM123C	FAM123C	8	132000000	132000000	132000000	132000000	132000000	132000000	132000000	132000000	NM_152698	family with sequence similarity 123C
FAM124B	FAM124B	#N/A	5		225000000		225000000	225000000		225000000	225000000	NM_001122779	family with sequence similarity 124B
FAM138D	FAM138D	#N/A	8	163400	163800	152500	159600	164100	162200	159800	162800	NR_026823	family with sequence similarity 138, member D
FAM150A	FAM150A	FAM150A	7	53500000	53500000	53500000	53400000		53500000	53400000	53500000	NM_207413	family with sequence similarity 150, member A
FAM151A	FAM151A	#N/A	4	55100000				55100000		55100000	55100000	NM_176782
FAM155B	FAM155B	#N/A	4		68700000		68600000			68700000	68800000	NM_015686	family with sequence similarity 155, member B
FAM159A	FAM159A	#N/A	4	53100000			53100000	53100000		53100000		NM_001042693	family with sequence similarity 159, member A
FAM163A	FAM163A	FAM163A	8	180000000	180000000	180000000	180000000	180000000	180000000	180000000	180000000	NM_173509	family with sequence similarity 163, member A
FAM163B	FAM163B	FAM163B	6	136000000			136000000	136000000	136000000	136000000	136000000	NM_001080515	family with sequence similarity 163, member B
FAM169B	FAM169B	FAM169B	8	99100000	98900000	99000000	99000000	99000000	99100000	99000000	99100000	NM_182562	family with sequence similarity 169, member B
FAM179A	FAM179A	FAM179A	5		29200000		29200000	29200000	29200000		29300000	NM_199280	family with sequence similarity 179, member A
FAM180A	FAM180A	FAM180A	5	136000000	135000000		135000000	135000000	135000000			NM_205855	family with sequence similarity 180, member A
FAM182B	FAM182B	FAM182B	6	25800000	25800000		25800000	25900000		25800000	25900000	NR_027061
FAM183A	FAM183A	FAM183A	6	43600000			43600000	43600000	43600000	43600000	43600000	NM_001101376	family with sequence similarity 183, member A
FAM183B	FAM183B	#N/A	6	38700000	38700000	38700000	38700000		38700000		38700000	NR_028347	acyloxyacyl hydrolase (neutrophil)
FAM187B	FAM187B	#N/A	5		35700000	35700000			35700000	35700000	35700000	NM_152481	family with sequence similarity 187, member B
FAM188B	FAM188B	FAM188B	6	30800000	30900000		30900000		30900000	30900000	30900000	NM_032222	family with sequence similarity 188, member B
FAM190A	FAM190A	FAM190A	4		91600000	91300000	91100000				91500000	NM_001145065	family with sequence similarity 190, member A
FAM19A1	FAM19A1	#N/A	4		68400000	67900000		68200000			68000000	NM_213609	family with sequence similarity 19 (chemokine (C-C motif)-like), member A1
FAM19A3	FAM19A3	FAM19A3	4	113000000	113000000			113000000			113000000	NM_182759	family with sequence similarity 19 (chemokine (C-C motif)-like), member A3
FAM19A4	FAM19A4	FAM19A4	7	69000000	68900000	68900000	68900000	69000000		68900000	69000000	NM_182522	family with sequence similarity 19 (chemokine (C-C motif)-like), member A4
FAM19A5	FAM19A5	FAM19A5	7	48600000	48700000		48800000	48700000	49100000	48200000	48900000	NM_015381	family with sequence similarity 19 (chemokine (C-C motif)-like), member A5
FAM20C	FAM20C	FAM20C	8	254862	166220	223200	275886	266222	243180	291271	253445	NM_020223	family with sequence similarity 20, member C
FAM3B	FAM3B	FAM3B	6	42700000	42700000	42700000		42700000	42700000		42700000	NM_058186	family with sequence similarity 3, member B
FAM3D	FAM3D	#N/A	7	58600000	58700000	58700000	58600000	58700000		58600000	58600000	NM_138805	family with sequence similarity 3, member D
FAM43A	FAM43A	FAM43A	6	195000000			195000000	194000000	195000000	194000000	195000000	NM_153690	family with sequence similarity 43, member A
FAM43B	FAM43B	FAM43B	5	20900000			20900000	20900000	20900000		20900000	NM_207334	family with sequence similarity 43, member B
FAM46C	FAM46C	FAM46C	5	118000000			118000000	118000000	118000000		118000000	NM_017709	family with sequence similarity 46, member C
FAM53A	FAM53A	FAM53A	7	1581100	1529000	1587400	1575600		1.60957e+06	1577975	1593768	NM_001013622	family with sequence similarity 53, member A
FAM55B	FAM55B	FAM55B	5		115000000		115000000		115000000	115000000	115000000	NM_182495	family with sequence similarity 55, member B
FAM57B	FAM57B	FAM57B	4	30000000			30000000			30000000	30000000	NM_031478	family with sequence similarity 57, member B
FAM69B	FAM69B	#N/A	4	140000000				140000000		140000000	140000000	NM_152421	family with sequence similarity 69, member B
FAM69C	FAM69C	FAM69C	7	72100000	72100000	72100000	72100000	72100000		72100000	72100000	NM_001044369	family with sequence similarity 69, member C
FAM70B	FAM70B	FAM70B	4				114000000		114000000	114000000	114000000	NM_182614	family with sequence similarity 70, member B
FAM71B	FAM71B	#N/A	4	157000000			157000000	157000000			157000000	NM_130899	family with sequence similarity 71, member B
FAM78B	FAM78B	#N/A	4		166000000	166000000	166000000			166000000		NM_001017961	family with sequence similarity 78, member B
FAM81A	FAM81A	FAM81A	5	59800000			59700000	59800000	59800000		59800000	NM_152450	family with sequence similarity 81, member A
FAM83H	FAM83H	FAM83H	7	145000000		145000000	145000000	145000000	145000000	145000000	145000000	NM_198488	family with sequence similarity 83, member H
FAM84A	FAM84A	#N/A	7	14600000	14500000	14700000	14400000	14500000	14600000		14500000	NM_145175	family with sequence similarity 84, member A
FAM89A	FAM89A	FAM89A	7	231000000	231000000	231000000		231000000	231000000	231000000	231000000	NM_198552	family with sequence similarity 89, member A
FAM92A3	FAM92A3	#N/A	5	184000000			184000000		184000000	184000000	184000000	NR_003612	family with sequence similarity 92, member A3
FAM92B	FAM92B	FAM92B	6		85200000	85200000		85200000	85200000	85100000	85200000	NM_198491	family with sequence similarity 92, member B
FBLN1	FBLN1	FBLN1	5	45900000		46000000		45900000	45900000		46000000	NM_006487	fibulin 1
FBLN2	FBLN2	FBLN2	5	13600000	13600000	13600000				13600000	13600000	NM_001998	fibulin 2
FBLN5	FBLN5	#N/A	4	92400000				92300000	92400000		92400000	NM_006329	fibulin 5
FBN3	FBN3	FBN3	5	8.19417e+06	8.18733e+06	8.17513e+06			8178000	8186100		NM_032447	fibrillin 3
FBP1	FBP1	FBP1	6	97400000			97400000	97400000	97400000	97400000	97400000	NM_001127628	fructose-1,6-bisphosphatase 1
FBP2	FBP2	FBP2	4	97300000			97300000	97300000			97300000	NM_003837	fructose-1,6-bisphosphatase 2
FBRSL1	FBRSL1	FBRSL1	8	133000000	133000000	133000000	133000000	133000000	133000000	133000000	133000000	NM_001142641	fibrosin-like 1
FBXL21	FBXL21	FBXL21	4				135000000		135000000	135000000	135000000	NM_012159	F-box and leucine-rich repeat protein 21 (gene/pseudogene)
FBXO15	FBXO15	#N/A	4		71700000		71600000	71600000	71700000			NM_152676	F-box protein 15
FBXO2	FBXO2	FBXO2	7	11700000		11700000	11700000	11700000	11700000	11700000	11700000	NM_012168	F-box protein 2
FBXO24	FBXO24	FBXO24	4				100000000	100000000		100000000	100000000	NM_033506	F-box protein 24
FBXO27	FBXO27	#N/A	6	39500000	39500000	39500000		39500000	39500000		39500000	NM_178820	F-box protein 27
FBXO40	FBXO40	#N/A	4	121000000					121000000	121000000	121000000	NM_016298	F-box protein 40
FBXO47	FBXO47	#N/A	8	37200000	37200000	37100000	37200000	37100000	37100000	37200000	37100000	NM_001008777	F-box protein 47
FBXW12	FBXW12	FBXW12	5	48400000	48400000		48400000			48400000	48400000	NM_001159929	F-box and WD repeat domain containing 12
FBXW8	FBXW8	#N/A	4	117000000		117000000	117000000				117000000	NM_153348	F-box and WD repeat domain containing 8
FCAR	FCAR	#N/A	5	55400000		55400000			55400000	55400000	55400000	NM_133274	Fc fragment of IgA, receptor for
FCER2	FCER2	#N/A	6	7759300	7760300	7766000	7.76233e+06			7763200	7772700	NM_002002	Fc fragment of IgE, low affinity II, receptor for (CD23)
FCGBP	FCGBP	#N/A	7	40400000	40400000	40400000		40300000	40400000	40400000	40400000	NM_003890	Fc fragment of IgG binding protein
FCN1	FCN1	FCN1	6	138000000			138000000	138000000	138000000	138000000	138000000	NM_002003	ficolin (collagen/fibrinogen domain containing) 1
FCRL5	FCRL5	#N/A	4	157000000	157000000				157000000		157000000	NM_031281	Fc receptor-like 5
FCRL6	FCRL6	#N/A	4	160000000	160000000	160000000				160000000		NM_001004310	Fc receptor-like 6
FER1L6	FER1L6	FER1L6	7	125000000	125000000	125000000	125000000	125000000	125000000		125000000	NM_001039112	fer-1-like 6 (C. elegans)
FERD3L	FERD3L	FERD3L	6		19300000	19400000	19200000	19400000		19200000	19200000	NM_152898	Fer3-like (Drosophila)
FEV	FEV	FEV	7	220000000	220000000	220000000	220000000		220000000	220000000	220000000	NM_017521	FEV (ETS oncogene family)
FEZF1	FEZF1	FEZF1	8	122000000	122000000	122000000	122000000	122000000	122000000	122000000	122000000	NM_001024613	FEZ family zinc finger 1
FEZF2	FEZF2	FEZF2	8	62400000	62400000	62400000	62400000	62400000	62400000	62400000	62400000	NM_018008	FEZ family zinc finger 2
FFAR2	FFAR2	FFAR2	8	35900000	35900000	35900000	35900000	35900000	35900000	35900000	35900000	NM_005306	free fatty acid receptor 2
FFAR3	FFAR3	FFAR3	6	35900000	35900000	35900000	35900000		35900000	35900000		NM_005304	free fatty acid receptor 3
FGD3	FGD3	FGD3	7	95700000		95700000	95700000	95800000	95800000	95700000	95700000	NM_001083536	FYVE, RhoGEF and PH domain containing 3
FGD5	FGD5	FGD5	8	14900000	14900000	14900000	14900000	14900000	14900000	14900000	14900000	NM_152536	FYVE, RhoGEF and PH domain containing 5
FGF17	FGF17	FGF17	5	21900000			21900000		21900000	21900000	21900000	NM_003867	fibroblast growth factor 17
FGF19	FGF19	FGF19	6	69500000			69500000	69500000	69500000	69500000	69500000	NM_005117	fibroblast growth factor 19
FGF20	FGF20	#N/A	7	16700000	16700000	16700000	16700000	16800000	16800000		16800000	NM_019851	fibroblast growth factor 20
FGF21	FGF21	FGF21	6			49300000	49300000	49300000	49300000	49300000	49300000	NM_019113	fibroblast growth factor 21
FGF23	FGF23	FGF23	5	4487800		4506600			4506600	4508400	4508400	NM_020638	fibroblast growth factor 23
FGF3	FGF3	FGF3	6	69700000			69700000	69700000	69600000	69700000	69700000	NM_005247	fibroblast growth factor 3 (murine mammary tumor virus integration site (v-int-2) oncogene homolog)
FGF4	FGF4	FGF4	6	69600000			69600000	69600000	69600000	69600000	69600000	NM_002007	fibroblast growth factor 4
FGF9	FGF9	FGF9	7	22400000	22400000	22500000	22400000		22400000	22500000	22500000	NM_002010	fibroblast growth factor 9 (glia-activating factor)
FGFBP1	FGFBP1	#N/A	4		15900000		15900000		15900000		15900000	NM_005130	fibroblast growth factor binding protein 1
FGFR4	FGFR4	#N/A	4	177000000			177000000			177000000	177000000	NM_213647	fibroblast growth factor receptor 4
FGR	FGR	FGR	5	28000000			27900000	27900000		28000000	28000000	NM_005248	Gardner-Rasheed feline sarcoma viral (v-fgr) oncogene homolog
FIBCD1	FIBCD1	FIBCD1	7	134000000	134000000		134000000	134000000	134000000	134000000	134000000	NM_001145106	fibrinogen C domain containing 1
FICD	FICD	#N/A	5	109000000	109000000		109000000	109000000			109000000	NM_007076	FIC domain containing
FKBP6	FKBP6	FKBP6	6	72800000			72800000	72800000	72800000	72800000	72800000	NM_003602	FK506 binding protein 6, 36kDa
FLI1	FLI1	FLI1	7	129000000	129000000		129000000	129000000	129000000	129000000	129000000	NM_002017	Friend leukemia virus integration 1
FLJ26850	FLJ26850	#N/A	5	50600000		50600000	50600000			50600000	50600000	NR_027257	FLJ26850 protein
FLJ33360	FLJ33360	FLJ33360	5		6180280		6113000		5953600	6.11893e+06	5954600	NR_028351	FLJ33360 protein
FLJ36000	FLJ36000	#N/A	6	22300000	22100000		22000000	22200000	22100000		21900000	NR_027084	hypothetical FLJ36000
FLJ36777	FLJ36777	FLJ36777	5	7119800			7118100		7144400	7140800	7119200	NR_027441	Hypothetical protein LOC730971
FLJ42875	FLJ42875	#N/A	4	2970600			2971400		2979800		2980800	NR_015440	hypothetical LOC440556
FLJ43390	FLJ43390	#N/A	4	62600000	62700000		62600000				62600000	NR_015358	hypothetical LOC646113
FLJ43860	FLJ43860	FLJ43860	8	143000000	143000000	143000000	143000000	143000000	143000000	143000000	143000000	NM_207414	FLJ43860 protein
FLJ44054	FLJ44054	FLJ44054	4	115000000	115000000				115000000		115000000	NR_024609	Hypothetical protein LOC643365
FLJ45079	FLJ45079	FLJ45079	6	75800000			75800000	75800000	75800000	75800000	75800000	NR_028337	FLJ45079 protein
FLJ45983	FLJ45983	FLJ45983	8	8081400	8079400	8075200	8079400	8073200	8080800	8081150	8.08333e+06	NR_024255	hypothetical LOC399717
FLRT2	FLRT2	FLRT2	5		86100000		85800000	85100000	86300000		86200000	NM_013231	fibronectin leucine rich transmembrane protein 2
FLT1	FLT1	FLT1	7	29100000	29000000	29100000	29100000		29100000	29100000	29100000	NM_001160031	fms-related tyrosine kinase 1 (vascular endothelial growth factor/vascular permeability factor receptor)
FLT3	FLT3	FLT3	5		28600000	28600000	28700000		28600000		28600000	NM_004119	fms-related tyrosine kinase 3
FLT4	FLT4	FLT4	7	180000000	180000000	180000000	180000000		180000000	180000000	180000000	NM_002020	fms-related tyrosine kinase 4
FLVCR2	FLVCR2	FLVCR2	6	76100000			76000000	76000000	76000000	76000000	76000000	NM_017791	feline leukemia virus subgroup C cellular receptor family, member 2
FMOD	FMOD	FMOD	6	203000000	203000000	203000000	203000000			203000000	203000000	NM_002023	fibromodulin
FNDC1	FNDC1	FNDC1	6	160000000	160000000		160000000		160000000	160000000	160000000	NM_032532	fibronectin type III domain containing 1
FOLR2	FOLR2	FOLR2	5	71900000			71900000	71900000	71900000	71900000		NM_001113534	folate receptor 2 (fetal)
FOLR4	FOLR4	#N/A	5		94000000		94000000	94100000		94000000	94000000	NM_001080486	folate receptor 4 (delta) homolog (mouse)
FOSB	FOSB	FOSB	4				46000000		46000000	46000000	46000000	NM_001114171	FBJ murine osteosarcoma viral oncogene homolog B
FOXA1	FOXA1	FOXA1	4	38100000					38100000	38100000	38200000	NM_004496	forkhead box A1
FOXA2	FOXA2	FOXA2	6		22600000	22600000	22800000		22600000	22600000	22600000	NM_153675	forkhead box A2
FOXA3	FOXA3	FOXA3	6	46400000			46400000	46400000	46400000	46400000	46400000	NM_004497	forkhead box A3
FOXB1	FOXB1	FOXB1	7		60300000	60300000	60300000	60300000	60300000	60300000	60300000	NM_012182	forkhead box B1
FOXB2	FOXB2	FOXB2	7	79600000	79700000		79600000	79600000	79600000	79600000	79600000	NM_001013735	forkhead box B2
FOXC1	FOXC1	FOXC1	6	1591200			1563200	1606400	1605800	1520400	1605800	NM_001453	forkhead box C1
FOXD2	FOXD2	FOXD2	7	48000000	48000000		48000000	47900000	48000000	48000000	48000000	NM_004474	forkhead box D2
FOXE1	FOXE1	FOXE1	6	101000000			101000000	101000000	101000000	101000000	101000000	NM_004473	forkhead box E1 (thyroid transcription factor 2)
FOXE3	FOXE3	FOXE3	4	47900000			47900000			47900000	47900000	NM_012186	forkhead box E3
FOXF1	FOXF1	FOXF1	7	86500000	86500000		86500000	86500000	86500000	86500000	86500000	NM_001451	forkhead box F1
FOXF2	FOXF2	FOXF2	8	1392650	1369600	1442400	1390150	1423000	1380700	1.41086e+06	1.39254e+06	NM_001452	forkhead box F2
FOXI2	FOXI2	FOXI2	6	130000000	130000000	130000000	130000000			130000000	130000000	NM_207426	forkhead box I2
FOXI3	FOXI3	FOXI3	5	88700000				88700000	88800000	88800000	88700000	NM_001135649
FOXK1	FOXK1	FOXK1	8	4.59028e+06	4569980	4.57797e+06	4573418	4.56657e+06	4.59183e+06	4611725	4580672	NM_001037165	forkhead box K1
FOXL1	FOXL1	FOXL1	8	86800000	86800000	86800000	86800000	86700000	86800000	86700000	86800000	NM_005250	forkhead box L1
FOXL2	FOXL2	FOXL2	4	139000000					139000000	139000000	139000000	NM_023067	forkhead box L2
FOXN4	FOXN4	#N/A	5	110000000			110000000		110000000	110000000	110000000	NM_213596	forkhead box N4
FOXP2	FOXP2	#N/A	6	114000000	114000000	114000000	114000000	114000000	114000000			NM_148898	forkhead box P2
FOXP4	FOXP4	FOXP4	7	41500000	41500000	41400000	41400000	41500000		41500000	41500000	NM_138457	forkhead box P4
FOXQ1	FOXQ1	FOXQ1	6	1311800	1238800		1272240		1260500	1260920	1.29847e+06	NM_033260	forkhead box Q1
FOXR1	FOXR1	FOXR1	6	119000000			119000000	119000000	119000000	119000000	119000000	NM_181721	forkhead box R1
FPR1	FPR1	#N/A	5	52200000	52200000	52200000			52200000	52200000		NM_002029	formyl peptide receptor 1
FPR2	FPR2	#N/A	4		52300000		52300000		52300000	52300000		NM_001462	formyl peptide receptor 2
FPR3	FPR3	#N/A	4		52300000			52300000	52300000		52300000	NM_002030	formyl peptide receptor 3
FRAS1	FRAS1	FRAS1	4	79000000	79300000		79200000				79300000	NM_001166133	Fraser syndrome 1
FRG1	FRG1	FRG1	7	190000000	191000000	191000000	191000000	191000000	190000000		190000000	NM_004477	FSHD region gene 1
FRG1B	FRG1B	#N/A	6		29600000	29500000	29600000	29600000	29600000	29600000		NR_003579	FSHD region gene 1 family, member B
FRG2	FRG2	FRG2	6	191000000		191000000	191000000		191000000	191000000	191000000	NM_001005217	FSHD region gene 2
FRG2C	FRG2C	FRG2C	8	75700000	75700000	75700000	75700000	75700000	75700000	75700000	75700000	NM_001124759	FSHD region gene 2 family, member C
FRMPD4	FRMPD4	#N/A	5	12700000	12300000	12800000				12700000	12600000	NM_014728	FERM and PDZ domain containing 4
FSCN2	FSCN2	FSCN2	4	79500000			79500000			79500000	79500000	NM_012418	fascin homolog 2, actin-bundling protein, retinal (Strongylocentrotus purpuratus)
FSCN3	FSCN3	FSCN3	7		127000000	127000000	127000000	127000000	127000000	127000000	127000000	NM_020369	fascin homolog 3, actin-bundling protein, testicular (Strongylocentrotus purpuratus)
FSHB	FSHB	#N/A	4		30200000		30200000		30300000		30200000	NM_000510	follicle stimulating hormone, beta polypeptide
FSHR	FSHR	#N/A	4		49300000	49200000			49600000		49400000	NM_181446	follicle stimulating hormone receptor
FSTL3	FSTL3	#N/A	4					669800	669400	670600	670400	NM_005860	follistatin-like 3 (secreted glycoprotein)
FSTL4	FSTL4	FSTL4	7	133000000	133000000		133000000	133000000	133000000	133000000	133000000	NM_015082	follistatin-like 4
FUT1	FUT1	FUT1	5	49300000			49300000		49300000	49300000	49300000	NM_000148	fucosyltransferase 1 (galactoside 2-alpha-L-fucosyltransferase, H blood group)
FUT3	FUT3	#N/A	6	5.84693e+06	5855200		5854200	5849500	5851200	5852600		NM_001097640	fucosyltransferase 3 (galactoside 3(4)-L-fucosyltransferase, Lewis blood group)
FUT5	FUT5	FUT5	4	5862600	5858000				5867400		5.86787e+06	NM_002034	fucosyltransferase 5 (alpha (1,3) fucosyltransferase)
FUT6	FUT6	#N/A	5	5832000			5829400	5828400	5830400		5.83647e+06	NM_000150	fucosyltransferase 6 (alpha (1,3) fucosyltransferase)
FXYD1	FXYD1	#N/A	4		35600000			35600000		35600000	35600000	NM_005031	FXYD domain containing ion transport regulator 1
FXYD5	FXYD5	#N/A	4		35700000	35700000			35600000	35600000		NM_001164605	FXYD domain containing ion transport regulator 5
FZD10	FZD10	FZD10	5		131000000	131000000	131000000		131000000		131000000	NM_007197	frizzled homolog 10 (Drosophila)
FZD2	FZD2	#N/A	7	42600000	42700000		42700000	42600000	42600000	42600000	42700000	NM_001466	frizzled homolog 2 (Drosophila)
G6PC	G6PC	#N/A	5	41100000			41100000	41100000		41100000	41100000	NM_000151	glucose-6-phosphatase, catalytic subunit
GAB4	GAB4	#N/A	4				17400000		17500000	17500000	17500000	NM_001037814	GRB2-associated binding protein family, member 4
GABBR2	GABBR2	GABBR2	7	101000000	101000000		101000000	101000000	101000000	101000000	101000000	NM_005458	gamma-aminobutyric acid (GABA) B receptor, 2
GABRA5	GABRA5	#N/A	5		27200000		27100000	27100000		27100000	27200000	NM_001165037	gamma-aminobutyric acid (GABA) A receptor, alpha 5
GABRB2	GABRB2	#N/A	4	161000000					161000000	161000000	161000000	NM_000813	gamma-aminobutyric acid (GABA) A receptor, beta 2
GABRD	GABRD	GABRD	6	1948200			1970000	1951600	1.95333e+06	1947000	1952850	NM_000815	gamma-aminobutyric acid (GABA) A receptor, delta
GABRP	GABRP	#N/A	5		170000000		170000000		170000000	170000000	170000000	NM_014211	gamma-aminobutyric acid (GABA) A receptor, pi
GADD45G	GADD45G	GADD45G	5	92200000	92200000				92200000	92200000	92200000	NM_006705	growth arrest and DNA-damage-inducible, gamma
GADL1	GADL1	#N/A	4	31000000	30900000				30900000		31000000	NM_207359	glutamate decarboxylase-like 1
GAL	GAL	GAL	6	68500000	68400000	68400000		68400000		68400000	68400000	NM_015973	galanin prepropeptide
GAL3ST1	GAL3ST1	#N/A	4	30900000			31000000	30900000			30900000	NM_004861	galactose-3-O-sulfotransferase 1
GALNT12	GALNT12	GALNT12	5	102000000	102000000			102000000		102000000	102000000	NM_024642	UDP-N-acetyl-alpha-D-galactosamine:polypeptide N-acetylgalactosaminyltransferase 12 (GalNAc-T12)
GALNT8	GALNT8	#N/A	4		4857954	4.85597e+06	4853714			4826800		NM_017417	UDP-N-acetyl-alpha-D-galactosamine:polypeptide N-acetylgalactosaminyltransferase 8 (GalNAc-T8)
GALNT9	GALNT9	GALNT9	8	133000000	133000000	133000000	133000000	133000000	133000000	133000000	133000000	NM_001122636	UDP-N-acetyl-alpha-D-galactosamine:polypeptide N-acetylgalactosaminyltransferase 9 (GalNAc-T9)
GALNTL1	GALNTL1	#N/A	4		69700000				69700000	69700000	69800000	NM_020692	UDP-N-acetyl-alpha-D-galactosamine:polypeptide N-acetylgalactosaminyltransferase-like 1
GALNTL4	GALNTL4	GALNTL4	6	11400000			11400000	11500000	11600000	11500000	11400000	NM_198516	UDP-N-acetyl-alpha-D-galactosamine:polypeptide N-acetylgalactosaminyltransferase-like 4
GALNTL5	GALNTL5	#N/A	8	152000000	152000000	152000000	152000000	152000000	152000000	152000000	152000000	NM_145292	UDP-N-acetyl-alpha-D-galactosamine:polypeptide N-acetylgalactosaminyltransferase-like 5
GALNTL6	GALNTL6	GALNTL6	4	172000000	173000000		174000000				173000000	NM_001034845	UDP-N-acetyl-alpha-D-galactosamine:polypeptide N-acetylgalactosaminyltransferase-like 6
GALR1	GALR1	GALR1	7	75000000	75700000	75700000	75000000		75600000	75100000	75700000	NM_001480	galanin receptor 1
GALR2	GALR2	GALR2	4	74100000					74100000	74100000	74100000	NM_003857	galanin receptor 2
GAPT	GAPT	GAPT	4		57800000		57800000	57800000		57800000		NM_152687	GRB2-binding adaptor protein, transmembrane
GAS2L2	GAS2L2	GAS2L2	5	34100000			34100000	34100000		34100000	34100000	NM_139285	growth arrest-specific 2 like 2
GAS7	GAS7	GAS7	6	10100000		10100000		10100000	10100000	9860800	10100000	NM_201433	growth arrest-specific 7
GATA2	GATA2	GATA2	7	128000000		128000000	128000000	128000000	128000000	128000000	128000000	NM_001145661	GATA binding protein 2
GATA3	GATA3	GATA3	5		8601900	8211800		8337400		8627400	8565800	NM_002051	GATA binding protein 3
GATA4	GATA4	GATA4	8	11600000	11500000	11500000	11500000	11600000	11600000	11500000	11600000	NM_002052	GATA binding protein 4
GATA5	GATA5	GATA5	7	61100000		61000000	61000000	61000000	61000000	61100000	61100000	NM_080473	GATA binding protein 5
GATA6	GATA6	GATA6	8	19700000	19800000	19600000	19700000	19700000	19700000	19700000	19800000	NM_005257	GATA binding protein 6
GBA3	GBA3	#N/A	4		23100000	22900000	22900000				22800000	NM_001128432	glucosidase, beta, acid 3 (cytosolic)
GBGT1	GBGT1	#N/A	5	136000000			136000000	136000000		136000000	136000000	NM_021996	globoside alpha-1,3-N-acetylgalactosaminyltransferase 1
GBX1	GBX1	GBX1	8	151000000	151000000	151000000	151000000	151000000	151000000	151000000	151000000	NM_001098834	gastrulation brain homeobox 1
GCGR	GCGR	GCGR	5	79800000			79800000	79800000		79800000	79800000	NM_000160	glucagon receptor
GCK	GCK	GCK	4				44200000	44200000	44200000		44200000	NM_000162	glucokinase (hexokinase 4)
GCKR	GCKR	GCKR	7	27700000	27700000	27800000	27700000	27700000	27700000		27700000	NM_001486	glucokinase (hexokinase 4) regulator
GCNT1	GCNT1	#N/A	5	79100000		79100000			79100000	79100000	79100000	NM_001490	glucosaminyl (N-acetyl) transferase 1, core 2
GCNT4	GCNT4	#N/A	4		74300000		74300000		74300000		74300000	NM_016591	glucosaminyl (N-acetyl) transferase 4, core 2
GCOM1	GCOM1	GCOM1	4	58000000			57900000	57900000		58000000		NM_152451	GRINL1A complex locus
GDA	GDA	#N/A	6	74800000	74800000		74800000	74800000		74700000	74800000	NM_004293	guanine deaminase
GDF3	GDF3	#N/A	4	7842700			7845000	7849000			7.84013e+06	NM_020634	growth differentiation factor 3
GDF6	GDF6	GDF6	7	97100000	97000000	97100000	97100000		97200000	97200000	97200000	NM_001001557	growth differentiation factor 6
GDF7	GDF7	GDF7	5	20900000	20900000				20900000	20900000	20900000	NM_182828	growth differentiation factor 7
GDPD5	GDPD5	GDPD5	5	75200000			75100000	75200000	75200000		75200000	NM_030792	glycerophosphodiester phosphodiesterase domain containing 5
GFI1	GFI1	GFI1	4	92900000					92900000	92900000	93000000	NM_001127216	growth factor independent 1 transcription repressor
GFI1B	GFI1B	GFI1B	8	136000000	136000000	136000000	136000000	136000000	136000000	136000000	136000000	NM_001135031	growth factor independent 1B transcription repressor
GFPT2	GFPT2	GFPT2	7	180000000	180000000		180000000	180000000	180000000	180000000	180000000	NM_005110	glutamine-fructose-6-phosphate transaminase 2
GFRA2	GFRA2	GFRA2	8	21500000	21200000	21200000	21400000	21400000	21500000	21400000	21500000	NM_001495	GDNF family receptor alpha 2
GFRA3	GFRA3	GFRA3	4	138000000				138000000		138000000	138000000	NM_001496	GDNF family receptor alpha 3
GFRA4	GFRA4	GFRA4	4	3640000					3642200	3638700	3642000	NM_022139	GDNF family receptor alpha 4
GHRHR	GHRHR	#N/A	8	31000000	31000000	31000000	31000000	31000000	31000000	31000000	31000000	NM_000823	growth hormone releasing hormone receptor
GHSR	GHSR	GHSR	7	172000000	172000000	172000000	172000000		172000000	172000000	172000000	NM_004122	growth hormone secretagogue receptor
GIMAP1	GIMAP1	#N/A	5		150000000	150000000	150000000		150000000		150000000	NM_130759	GTPase, IMAP family member 1
GIMAP4	GIMAP4	#N/A	4		150000000	150000000			150000000	150000000		NM_018326	GTPase, IMAP family member 4
GIMAP5	GIMAP5	#N/A	6		150000000	150000000	150000000	150000000	150000000		150000000	NM_018384	GTPase, IMAP family member 5
GIMAP6	GIMAP6	#N/A	6		150000000	150000000	150000000	150000000	150000000		150000000	NM_024711	GTPase, IMAP family member 6
GIMAP7	GIMAP7	#N/A	5		150000000	150000000	150000000		150000000		150000000	NM_153236	GTPase, IMAP family member 7
GIMAP8	GIMAP8	GIMAP8	8	150000000	150000000	150000000	150000000	150000000	150000000	150000000	150000000	NM_175571	GTPase, IMAP family member 8
GINS3	GINS3	GINS3	4	58400000				58400000		58500000	58400000	NM_022770	GINS complex subunit 3 (Psf3 homolog)
GIP	GIP	#N/A	6	47000000		47100000	47100000	47000000	47000000		47000000	NM_004123	gastric inhibitory polypeptide
GIPC3	GIPC3	GIPC3	4	3584600		3581200				3583200	3586400	NM_133261	GIPC PDZ domain containing family, member 3
GIPR	GIPR	GIPR	7	46200000		46200000	46200000	46200000	46200000	46200000	46200000	NM_000164	gastric inhibitory polypeptide receptor
GJA5	GJA5	#N/A	8	147000000	147000000	147000000	147000000	147000000	147000000	147000000	147000000	NM_005266	gap junction protein, alpha 5, 40kDa
GJB3	GJB3	GJB3	4	35200000			35200000			35200000	35200000	NM_024009	gap junction protein, beta 3, 31kDa
GJB5	GJB5	GJB5	6	35100000	35200000		35100000	35200000		35200000	35100000	NM_005268	gap junction protein, beta 5, 31.1kDa
GJB6	GJB6	GJB6	4		20900000	20800000	20900000				20800000	NM_001110220	gap junction protein, beta 6, 30kDa
GJC3	GJC3	#N/A	5	99500000	99500000	99500000	99500000			99500000		NM_181538	gap junction protein, gamma 3, 30.2kDa
GJD2	GJD2	GJD2	4		35000000		35000000			35000000	35000000	NM_020660	gap junction protein, delta 2, 36kDa
GLB1L3	GLB1L3	GLB1L3	7	134000000	134000000	134000000	134000000		134000000	134000000	134000000	NM_001080407	galactosidase, beta 1-like 3
GLI1	GLI1	GLI1	5	57900000			57900000	57900000		57900000	57800000	NM_005269	GLI family zinc finger 1
GLI3	GLI3	#N/A	8	42300000	42300000	42400000	42300000	42300000	42300000	42000000	42100000	NM_000168	GLI family zinc finger 3
GLIS1	GLIS1	GLIS1	6	54000000			54100000	54100000	54100000	54000000	54100000	NM_147193	GLIS family zinc finger 1
GLP1R	GLP1R	GLP1R	6	39000000			39000000	39100000	39000000	39000000	39000000	NM_002062	glucagon-like peptide 1 receptor
GLP2R	GLP2R	#N/A	4	9761800			9741800	9727200			9712200	NM_004246	glucagon-like peptide 2 receptor
GLT1D1	GLT1D1	GLT1D1	8	129000000	129000000	129000000	129000000	129000000	129000000	129000000	129000000	NM_144669	glycosyltransferase 1 domain containing 1
GLT6D1	GLT6D1	#N/A	5	139000000	139000000		139000000			139000000	139000000	NM_182974	glycosyltransferase 6 domain containing 1
GLYATL1	GLYATL1	#N/A	4	58700000			58700000		58700000		58700000	NM_080661	glycine-N-acyltransferase-like 1
GLYCAM1	GLYCAM1	#N/A	4	55000000	55000000		55000000				55000000	NR_003039	Glycosylation dependent cell adhesion molecule 1
GML	GML	#N/A	5	144000000	144000000		144000000	144000000			144000000	NM_002066	glycosylphosphatidylinositol anchored molecule like protein
GNAI1	GNAI1	#N/A	7	79500000	79700000	79700000	79600000	79500000	79800000		79600000	NM_002069	guanine nucleotide binding protein (G protein), alpha inhibiting activity polypeptide 1
GNAL	GNAL	GNAL	7	11700000	11700000		11700000	11700000	11700000	11700000	11700000	NM_182978	guanine nucleotide binding protein (G protein), alpha activating activity polypeptide, olfactory type
GNAS	GNAS	#N/A	6	57500000	57500000	57500000		57500000		57400000	57400000	NM_001077488	GNAS complex locus
GNAT3	GNAT3	#N/A	7	80100000	80100000	80100000	80100000	80200000	80200000		80100000	NM_001102386	Guanine nucleotide binding protein, alpha transducing 3
GNB2	GNB2	GNB2	4	100000000			100000000	100000000			100000000	NM_005273	guanine nucleotide binding protein (G protein), beta polypeptide 2
GNLY	GNLY	#N/A	5		85900000	85900000		85900000	85900000		85900000	NM_006433	granulysin
GOLT1A	GOLT1A	GOLT1A	5	204000000			204000000	204000000	204000000		204000000	NM_198447	golgi transport 1 homolog A (S. cerevisiae)
GOT1L1	GOT1L1	#N/A	5	37800000				37800000	37800000	37800000	37800000	NM_152413	glutamic-oxaloacetic transaminase 1-like 1
GP2	GP2	#N/A	4	20300000	20300000		20200000				20300000	NM_001502	glycoprotein 2 (zymogen granule membrane)
GP5	GP5	GP5	4	194000000			194000000	194000000			194000000	NM_004488	glycoprotein V (platelet)
GP6	GP6	#N/A	5		55500000	55500000		55500000		55500000	55500000	NM_001083899	glycoprotein VI (platelet)
GPD1L	GPD1L	#N/A	4	32200000			32200000	32100000			32100000	NM_015141	glycerol-3-phosphate dehydrogenase 1-like
GPIHBP1	GPIHBP1	#N/A	6	144000000	144000000	144000000	144000000	144000000			144000000	NM_178172	glycosylphosphatidylinositol anchored high density lipoprotein binding protein 1
GPR114	GPR114	#N/A	5	57600000		57600000	57600000			57600000	57600000	NM_153837	G protein-coupled receptor 114
GPR12	GPR12	GPR12	4		27300000		27300000		27500000		27300000	NM_005288	G protein-coupled receptor 12
GPR124	GPR124	GPR124	4					37600000	37700000	37700000	37700000	NM_032777	G protein-coupled receptor 124
GPR132	GPR132	GPR132	7	106000000		106000000	106000000	106000000	106000000	106000000	106000000	NM_013345	G protein-coupled receptor 132
GPR133	GPR133	GPR133	8	132000000	131000000	131000000	131000000	132000000	131000000	131000000	132000000	NM_198827	G protein-coupled receptor 133
GPR139	GPR139	GPR139	6	20000000	20100000		20000000		20100000	20100000	20000000	NM_001002911	G protein-coupled receptor 139
GPR141	GPR141	#N/A	5		37700000	37700000	37700000	37700000	37700000			NM_181791	G protein-coupled receptor 141
GPR142	GPR142	GPR142	4	72400000	72400000					72400000	72400000	NM_181790	G protein-coupled receptor 142
GPR144	GPR144	GPR144	7	127000000	127000000	127000000	127000000		127000000	127000000	127000000	NM_001161808	G protein-coupled receptor 144
GPR149	GPR149	GPR149	5		154000000	154000000	154000000			154000000	154000000	NM_001038705	G protein-coupled receptor 149
GPR160	GPR160	GPR160	6	170000000			170000000	170000000	170000000	170000000	170000000	NM_014373	G protein-coupled receptor 160
GPR32	GPR32	GPR32	8	51300000	51300000	51300000	51300000	51300000	51300000	51300000	51300000	NM_001506	G protein-coupled receptor 32
GPR35	GPR35	GPR35	5	242000000	242000000	242000000			242000000		242000000	NM_005301	G protein-coupled receptor 35
GPR37	GPR37	#N/A	6	124000000	124000000		124000000	124000000	124000000		124000000	NM_005302	G protein-coupled receptor 37 (endothelin receptor type B-like)
GPR4	GPR4	GPR4	8	46100000	46100000	46100000	46100000	46100000	46100000	46100000	46100000	NM_005282	G protein-coupled receptor 4
GPR50	GPR50	GPR50	6	150000000	150000000		150000000		150000000	150000000	150000000	NM_004224	G protein-coupled receptor 50
GPR6	GPR6	GPR6	6	110000000	110000000		110000000	110000000		110000000	110000000	NM_005284	G protein-coupled receptor 6
GPR78	GPR78	GPR78	5	8547600	8577000	8548200	8559100				8562160	NM_080819	G protein-coupled receptor 78
GPR83	GPR83	GPR83	6	94100000	94100000		94100000		94100000	94100000	94100000	NM_016540	G protein-coupled receptor 83
GPRC5C	GPRC5C	GPRC5C	4			72400000			72400000	72400000	72400000	NM_022036	G protein-coupled receptor, family C, group 5, member C
GPRIN2	GPRIN2	GPRIN2	6	47000000	47000000		47000000	47000000		47000000	47000000	NM_014696	G protein regulated inducer of neurite outgrowth 2
GPX6	GPX6	GPX6	4	28500000			28500000		28500000		28500000	NM_182701	glutathione peroxidase 6 (olfactory)
GRAP2	GRAP2	GRAP2	6	40300000		40400000	40300000	40400000	40400000		40400000	NM_004810	GRB2-related adaptor protein 2
GRB10	GRB10	#N/A	4				50900000	50900000	50900000		50900000	NM_001001555	growth factor receptor-bound protein 10
GRB7	GRB7	GRB7	4	37900000			37900000		37900000		37900000	NM_005310	growth factor receptor-bound protein 7
GREB1L	GREB1L	#N/A	5	18900000	19000000	18800000		19000000			18900000	NM_001142966	growth regulation by estrogen in breast cancer-like
GRHL1	GRHL1	GRHL1	5	10200000	10100000		10200000	10200000			10200000	NM_198182	grainyhead-like 1 (Drosophila)
GRHL3	GRHL3	GRHL3	4	24600000				24600000	24700000		24700000	NM_198173	grainyhead-like 3 (Drosophila)
GRID2	GRID2	#N/A	4	93600000	94300000	93000000					92900000	NM_001510	glutamate receptor, ionotropic, delta 2
GRID2IP	GRID2IP	GRID2IP	7	6.56733e+06		6.57127e+06	6562150	6557600	6564400	6552480	6.56993e+06	NM_001145118	Glutamate receptor, ionotropic, delta 2 (Grid2) interacting protein
GRIK3	GRIK3	GRIK3	7	37200000	37200000		37200000	37300000	37100000	37400000	37300000	NM_000831	glutamate receptor, ionotropic, kainate 3
GRIK4	GRIK4	GRIK4	6	121000000	121000000		121000000	121000000	121000000	121000000		NM_014619	glutamate receptor, ionotropic, kainate 4
GRIN1	GRIN1	GRIN1	5	140000000			140000000		140000000	140000000	140000000	NM_021569	glutamate receptor, ionotropic, N-methyl D-aspartate 1
GRIN2A	GRIN2A	#N/A	6	9966500	9840000	10100000	10200000		10000000		10100000	NM_000833	glutamate receptor, ionotropic, N-methyl D-aspartate 2A
GRIN2C	GRIN2C	GRIN2C	6	72900000			72900000	72800000	72900000	72900000	72900000	NM_000835	glutamate receptor, ionotropic, N-methyl D-aspartate 2C
GRIN3B	GRIN3B	GRIN3B	6	998400			999700	997600	997200	999600	1.00033e+06	NM_138690	glutamate receptor, ionotropic, N-methyl-D-aspartate 3B
GRIP2	GRIP2	GRIP2	8	14600000	14600000	14600000	14600000	14600000	14600000	14600000	14600000	NM_001080423	glutamate receptor interacting protein 2
GRM1	GRM1	GRM1	7	146000000	146000000		146000000	147000000	146000000	146000000	146000000	NM_001114329	glutamate receptor, metabotropic 1
GRM2	GRM2	#N/A	6	51800000	51800000		51800000		51800000	51800000	51800000	NM_000839	glutamate receptor, metabotropic 2
GRM3	GRM3	#N/A	8	86300000	86200000	86000000	86300000	86000000	86300000	86400000	86000000	NM_000840	glutamate receptor, metabotropic 3
GRM4	GRM4	GRM4	8	34000000	34100000	34100000	34000000	34000000	34000000	34000000	34000000	NM_000841	glutamate receptor, metabotropic 4
GRM7	GRM7	#N/A	6	6643700	7.68557e+06	7290200	6798400		6694800	7.23733e+06		NM_181874	glutamate receptor, metabotropic 7
GRM8	GRM8	GRM8	8	126000000	126000000	126000000	126000000	126000000	127000000	127000000	126000000	NM_001127323	glutamate receptor, metabotropic 8
GRP	GRP	GRP	8	56900000	56900000	56900000	56900000	56900000	56900000	56900000	56900000	NM_001012513	gastrin-releasing peptide
GSC	GSC	GSC	5				95400000	95400000	95400000	95200000	95200000	NM_173849	goosecoid homeobox
GSC2	GSC2	GSC2	5	19100000			19100000	19100000	19100000		19100000	NM_005315	goosecoid homeobox 2
GSDMA	GSDMA	GSDMA	4	38100000			38100000	38100000			38100000	NM_178171	gasdermin A
GSDMB	GSDMB	#N/A	4	38100000			38000000	38000000			38100000	NM_018530	gasdermin B
GSDMC	GSDMC	GSDMC	5	131000000	131000000	131000000	130000000				131000000	NM_031415	gasdermin C
GSG1L	GSG1L	GSG1L	8	28000000	27900000	28000000	28000000	28000000	28000000	28000000	28100000	NM_001109763	GSG1-like
GSTP1	GSTP1	GSTP1	5	67300000			67300000	67300000	67300000		67300000	NM_000852	glutathione S-transferase pi 1
GSX1	GSX1	GSX1	6		28400000	28400000	28400000		28400000	28400000	28400000	NM_145657	GS homeobox 1
GTSF1	GTSF1	#N/A	5	54900000			54900000	54900000	54900000		54900000	NM_144594	gametocyte specific factor 1
GUCA2B	GUCA2B	GUCA2B	4	42600000			42500000		42600000		42600000	NM_007102	guanylate cyclase activator 2B (uroguanylin)
GUCY2D	GUCY2D	GUCY2D	6	7895320			7922600	7904100	7912800	7902000	7909460	NM_000180	guanylate cyclase 2D, membrane (retina-specific)
GUCY2E	GUCY2E	GUCY2E	5	76400000			76400000	76400000		76400000	76400000	NR_024042	Guanylate cyclase 2E
GYPC	GYPC	#N/A	7	127000000	127000000	127000000	128000000		127000000	127000000	127000000	NM_016815	glycophorin C (Gerbich blood group)
GYS2	GYS2	#N/A	4		21700000	21700000	21700000	21700000				NM_021957	glycogen synthase 2 (liver)
GZMB	GZMB	#N/A	5	25100000	25100000		25100000		25100000		25100000	NM_004131	granzyme B (granzyme 2, cytotoxic T-lymphocyte-associated serine esterase 1)
H19	H19	H19	6	2053350	2065700		2061400		2038700	2038240	2049680	NR_002196	H19, imprinted maternally expressed transcript (non-protein coding)
H1FNT	H1FNT	#N/A	5	48700000	48700000	48700000	48700000				48700000	NM_181788	H1 histone family, member N, testis-specific
H2AFY2	H2AFY2	#N/A	5	71800000	71800000	71800000	71800000				71800000	NM_018649	H2A histone family, member Y2
H3F3C	H3F3C	#N/A	5		32000000	32000000	32000000	32000000			32000000	NM_001013699	H3 histone, family 3C
HAMP	HAMP	#N/A	4	35800000			35800000		35800000		35800000	NM_021175	hepcidin antimicrobial peptide
HAND1	HAND1	HAND1	8	154000000	154000000	154000000	154000000	154000000	154000000	154000000	154000000	NM_004821	heart and neural crest derivatives expressed 1
HAPLN4	HAPLN4	#N/A	6	19400000	19400000	19400000	19400000			19400000	19400000	NM_023002	hyaluronan and proteoglycan link protein 4
HAR1A	HAR1A	HAR1A	8	61700000	61700000	61700000	61700000	61800000	61800000	61800000	61800000	NR_003244	Highly accelerated region 1A (non-protein-coding RNA)
HAS1	HAS1	HAS1	7		52200000	52200000	52200000	52200000	52200000	52200000	52200000	NM_001523	hyaluronan synthase 1
HAUS5	HAUS5	#N/A	4		36100000	36100000				36100000	36100000	NM_015302	HAUS augmin-like complex, subunit 5
HAVCR1	HAVCR1	#N/A	4	156000000			156000000	156000000			156000000	NM_012206	hepatitis A virus cellular receptor 1
HBM	HBM	HBM	5	215200			216600		216400	214300	213700	NM_001003938	hemoglobin, mu
HCG26	HCG26	HCG26	4	31400000			31400000		31400000		31400000	NR_002812
HCK	HCK	HCK	8	30700000	30600000	30600000	30700000	30700000	30600000	30700000	30700000	NM_002110	hemopoietic cell kinase
HCLS1	HCLS1	#N/A	4	121000000	121000000					121000000	121000000	NM_005335	hematopoietic cell-specific Lyn substrate 1
HCN1	HCN1	#N/A	5	45700000		45300000	45700000	45800000		45800000		NM_021072	hyperpolarization activated cyclic nucleotide-gated potassium channel 1
HCN4	HCN4	HCN4	6		73700000		73700000	73700000	73700000	73700000	73700000	NM_005477	hyperpolarization activated cyclic nucleotide-gated potassium channel 4
HECW1	HECW1	HECW1	7	43500000	43200000	43300000	43300000	43200000	43200000	43300000		NM_015052	HECT, C2 and WW domain containing E3 ubiquitin protein ligase 1
HELB	HELB	#N/A	6	66700000	66700000	66700000	66700000		66700000		66700000	NM_033647	helicase (DNA) B
HELT	HELT	HELT	6	186000000	186000000		186000000		186000000	186000000	186000000	NM_001029887	HES/HEY-like transcription factor
HEPACAM2	HEPACAM2	#N/A	7	92800000	92800000	92800000	92800000	92800000		92800000	92800000	NM_198151	HEPACAM family member 2
HES2	HES2	HES2	5	6.47313e+06			6475200	6467400	6469200		6477000	NM_019089	hairy and enhancer of split 2 (Drosophila)
HES3	HES3	HES3	5	6300600			6302600		6303200	6303200	6302100	NM_001024598	hairy and enhancer of split 3 (Drosophila)
HEYL	HEYL	HEYL	4	40100000			40100000			40100000	40100000	NM_014571	hairy/enhancer-of-split related with YRPW motif-like
HGF	HGF	#N/A	6	81100000	81100000	81000000	81000000	81200000	81300000			NM_001010934	hepatocyte growth factor (hepapoietin A; scatter factor)
HHAT	HHAT	#N/A	7	210000000	211000000	210000000		211000000	210000000	211000000	210000000	NM_018194	hedgehog acyltransferase
HHIPL2	HHIPL2	#N/A	4	223000000	223000000	223000000					222000000	NM_024746	HHIP-like 2
HIBADH	HIBADH	#N/A	4	27500000			27500000	27400000			27500000	NM_152740	3-hydroxyisobutyrate dehydrogenase
HIF3A	HIF3A	#N/A	8	46800000	46800000	46800000	46800000	46800000	46800000	46800000	46800000	NM_152794	hypoxia inducible factor 3, alpha subunit
HIGD2B	HIGD2B	#N/A	5	73000000	73000000		73000000	73000000	73000000			NR_002780	HIG1 hypoxia inducible domain family, member 2B (pseudogene)
HIPK2	HIPK2	#N/A	5	139000000	139000000			139000000		139000000	139000000	NM_001113239	homeodomain interacting protein kinase 2
HIST3H2BB	HIST3H2BB	#N/A	6	229000000	229000000			229000000	229000000	229000000	229000000	NM_175055	histone cluster 3, H2bb
HK2	HK2	#N/A	7	75100000	75000000	75000000	75000000	75100000	75000000		75000000	NM_000189	hexokinase 2
HLA-B	HLA-B	HLA-B	5	31300000			31300000		31300000	31300000	31300000	NM_005514	major histocompatibility complex, class I, B
HLA-DMB	HLA-DMB	#N/A	4	32900000				32900000		32900000	32900000	NM_002118	major histocompatibility complex, class II, DM beta
HLA-DOA	HLA-DOA	HLA-DOA	6	33000000			33000000	33000000	33000000	33000000	33000000	NM_002119	major histocompatibility complex, class II, DO alpha
HLA-DOB	HLA-DOB	HLA-DOB	6	32800000	32800000		32800000	32800000	32800000	32800000		NM_002120	major histocompatibility complex, class II, DO beta
HLA-DPB1	HLA-DPB1	HLA-DPB1	6	33100000	33100000		33100000		33000000	33000000	33100000	NM_002121	major histocompatibility complex, class II, DP beta 1
HLA-DPB2	HLA-DPB2	HLA-DPB2	8	33100000	33100000	33100000	33100000	33100000	33100000	33100000	33100000	NR_001435	major histocompatibility complex, class II, DP beta 2 (pseudogene)
HLA-DQA2	HLA-DQA2	#N/A	4	32700000	32700000		32700000				32700000	NM_020056	major histocompatibility complex, class II, DQ alpha 2
HLA-DRA	HLA-DRA	#N/A	6		32400000		32400000	32400000	32400000	32400000	32400000	NM_019111	major histocompatibility complex, class II, DR alpha
HLA-E	HLA-E	HLA-E	7	30400000	30400000		30400000	30400000	30400000	30400000	30400000	NM_005516	major histocompatibility complex, class I, E
HLA-F	HLA-F	HLA-F	6	29700000			29700000	29700000	29700000	29700000	29700000	NM_018950	major histocompatibility complex, class I, F
HLA-G	HLA-G	HLA-G	4	29800000			29800000			29800000	29800000	NM_002127	major histocompatibility complex, class I, G
HLX	HLX	HLX	5	221000000	221000000			221000000	221000000		221000000	NM_021958	H2.0-like homeobox
HMCN1	HMCN1	#N/A	7	186000000	186000000	186000000	186000000	186000000	186000000		186000000	NM_031935	hemicentin 1
HMGA2	HMGA2	#N/A	4	66400000	66300000				66300000		66400000	NM_003483	high mobility group AT-hook 2
HMHA1	HMHA1	HMHA1	5	1072500		1068800			1067600	1068800	1068600	NM_012292	histocompatibility (minor) HA-1
HMP19	HMP19	HMP19	6		174000000	174000000	174000000		174000000	174000000	174000000	NM_015980	HMP19 protein
HMX1	HMX1	HMX1	7	8789200	8810733	8805000	8906600		8850400	8850700	8854893	NM_018942	H6 family homeobox 1
HMX2	HMX2	HMX2	4				125000000		125000000	125000000	125000000	NM_005519	H6 family homeobox 2
HNF1B	HNF1B	HNF1B	7	36100000	36100000		36100000	36100000	36100000	36100000	36100000	NM_000458	HNF1 homeobox B
HNF4A	HNF4A	HNF4A	8	43000000	43000000	43000000	43000000	43000000	43000000	43000000	43000000	NM_178849	hepatocyte nuclear factor 4, alpha
HOTAIR	HOTAIR	HOTAIR	4	54400000	54400000					54400000	54400000	NR_003716	Hox transcript antisense intergenic RNA
HOXA1	HOXA1	HOXA1	4	27100000			27100000	27100000		27100000		NM_005522	homeobox A1
HOXA13	HOXA13	HOXA13	5	27200000			27200000	27200000		27200000	27200000	NM_000522	homeobox A13
HOXA3	HOXA3	HOXA3	4	27200000			27200000			27200000	27200000	NM_153632	homeobox A3
HOXB1	HOXB1	HOXB1	4	46600000					46600000	46600000	46600000	NM_002144	homeobox B1
HOXB13	HOXB13	HOXB13	6	46800000	46800000			46800000	46800000	46800000	46800000	NM_006361	homeobox B13
HOXB6	HOXB6	#N/A	5	46700000	46700000				46700000	46700000	46700000	NM_018952	homeobox B6
HOXB9	HOXB9	#N/A	6	46700000	46700000			46700000	46700000	46700000	46700000	NM_024017	homeobox B9
HOXC11	HOXC11	HOXC11	7	54400000	54400000	54400000		54400000	54400000	54400000	54400000	NM_014212	homeobox C11
HOXC12	HOXC12	HOXC12	8	54300000	54300000	54300000	54300000	54300000	54300000	54300000	54300000	NM_173860	homeobox C12
HOXC13	HOXC13	HOXC13	8	54300000	54300000	54300000	54300000	54300000	54300000	54300000	54300000	NM_017410	homeobox C13
HPCA	HPCA	#N/A	5	33300000			33400000	33400000		33300000	33400000	NM_002143	hippocalcin
HPCAL4	HPCAL4	HPCAL4	6	40200000			40200000	40200000	40200000	40200000	40200000	NM_016257	hippocalcin like 4
HPN	HPN	HPN	4					35500000	35600000	35500000	35500000	NM_002151	hepsin
HPSE2	HPSE2	HPSE2	7	101000000	100000000	100000000	101000000		101000000	101000000	101000000	NM_001166244	heparanase 2
HPVC1	HPVC1	#N/A	6		54200000	54100000	54100000		54200000	53900000	54000000	NR_004422
HRG	HRG	#N/A	6	186000000	186000000	186000000	186000000	186000000			186000000	NM_000412	histidine-rich glycoprotein
HRH2	HRH2	HRH2	6		175000000		175000000	175000000	175000000	175000000	175000000	NM_001131055	histamine receptor H2
HRH3	HRH3	HRH3	4	60800000			60800000			60800000	60800000	NM_007232	histamine receptor H3
HS3ST2	HS3ST2	HS3ST2	5		22800000		22900000		22900000	22800000	22900000	NM_006043	heparan sulfate (glucosamine) 3-O-sulfotransferase 2
HS3ST3B1	HS3ST3B1	HS3ST3B1	5	14200000			14300000	14200000		14700000	14400000	NM_006041	heparan sulfate (glucosamine) 3-O-sulfotransferase 3B1
HS3ST4	HS3ST4	HS3ST4	7	25700000	25700000	25800000	25700000	25800000	25800000	25800000		NM_006040	heparan sulfate (glucosamine) 3-O-sulfotransferase 4
HS3ST6	HS3ST6	HS3ST6	7	1960000		1941200	1.96007e+06	1956550	1961200	1956400	1960100	NM_001009606	heparan sulfate (glucosamine) 3-O-sulfotransferase 6
HSD17B2	HSD17B2	#N/A	6	82100000	82100000		82100000		82100000	82100000	82100000	NM_002153	hydroxysteroid (17-beta) dehydrogenase 2
HSD17B3	HSD17B3	HSD17B3	6	98900000	99000000		98900000	99000000	98900000	98900000		NM_000197	hydroxysteroid (17-beta) dehydrogenase 3
HSD17B6	HSD17B6	#N/A	6	57200000	57200000	57200000	57200000	57200000	57200000			NM_003725	hydroxysteroid (17-beta) dehydrogenase 6 homolog (mouse)
HSD3B2	HSD3B2	#N/A	6	120000000	120000000		120000000		120000000	120000000	120000000	NM_000198	hydroxy-delta-5-steroid dehydrogenase, 3 beta- and steroid delta-isomerase 2
HSF2BP	HSF2BP	#N/A	4	45000000			45000000	45000000			45000000	NM_007031	heat shock transcription factor 2 binding protein
HSF5	HSF5	#N/A	5	56500000	56500000	56500000			56500000		56500000	NM_001080439	heat shock transcription factor family member 5
HSH2D	HSH2D	HSH2D	6	16300000	16300000	16300000	16300000		16200000		16300000	NM_032855	hematopoietic SH2 domain containing
HSPB8	HSPB8	#N/A	4		120000000		120000000	120000000		120000000		NM_014365	heat shock 22kDa protein 8
HTR1A	HTR1A	HTR1A	5		63000000		63300000		63300000	63300000	63000000	NM_000524	5-hydroxytryptamine (serotonin) receptor 1A
HTR1B	HTR1B	#N/A	6	78500000		78900000	78500000		78200000	78300000	78200000	NM_000863	5-hydroxytryptamine (serotonin) receptor 1B
HTR1D	HTR1D	HTR1D	5	23500000			23500000	23500000	23500000		23500000	NM_000864	5-hydroxytryptamine (serotonin) receptor 1D
HTR1E	HTR1E	HTR1E	6	87700000	87700000		87600000		87400000	87300000	87700000	NM_000865	5-hydroxytryptamine (serotonin) receptor 1E
HTR1F	HTR1F	#N/A	5		87800000	87900000			87900000	87800000	87800000	NM_000866	5-hydroxytryptamine (serotonin) receptor 1F
HTR3A	HTR3A	HTR3A	7	114000000		114000000	114000000	114000000	114000000	114000000	114000000	NM_001161772	5-hydroxytryptamine (serotonin) receptor 3A
HTR3B	HTR3B	HTR3B	8	114000000	114000000	114000000	114000000	114000000	114000000	114000000	114000000	NM_006028	5-hydroxytryptamine (serotonin) receptor 3B
HTR3C	HTR3C	HTR3C	5	184000000		184000000	184000000	184000000			184000000	NM_130770	5-hydroxytryptamine (serotonin) receptor 3, family member C
HTR3E	HTR3E	#N/A	7	184000000		184000000	184000000	184000000	184000000	184000000	184000000	NM_182589	5-hydroxytryptamine (serotonin) receptor 3, family member E
HTR5A	HTR5A	#N/A	8	155000000	155000000	155000000	155000000	155000000	155000000	155000000	155000000	NM_024012	5-hydroxytryptamine (serotonin) receptor 5A
HTRA3	HTRA3	HTRA3	4		8304600		8295000			8279500	8286492	NM_053044	HtrA serine peptidase 3
HYAL4	HYAL4	#N/A	4		124000000	123000000	124000000				124000000	NM_012269	hyaluronoglucosaminidase 4
HYALP1	HYALP1	#N/A	5		123000000	123000000	123000000	123000000			123000000	NR_002731	Hyaluronoglucosaminidase pseudogene 1
HYDIN	HYDIN	HYDIN	8	71000000	71000000	71000000	71000000	71000000	71000000	71000000	71000000	NM_017558	hydrocephalus inducing homolog (mouse)
ICAM1	ICAM1	ICAM1	5	10400000				10400000	10400000	10400000	10400000	NM_000201	intercellular adhesion molecule 1
ICAM2	ICAM2	#N/A	4	62100000				62100000	62100000		62100000	NM_001099789	intercellular adhesion molecule 2
ICAM5	ICAM5	ICAM5	4	10400000					10400000	10400000	10400000	NM_003259	intercellular adhesion molecule 5, telencephalin
ICOSLG	ICOSLG	ICOSLG	5	45600000				45700000	45700000	45700000	45600000	NM_015259	inducible T-cell co-stimulator ligand
IFNG	IFNG	#N/A	6	68500000	68400000		68500000	68400000	68300000		68500000	NM_000619	interferon, gamma
IGF1	IGF1	#N/A	8	103000000	103000000	103000000	103000000	103000000	103000000	103000000	103000000	NM_001111285	insulin-like growth factor 1 (somatomedin C)
IGF2	IGF2	IGF2	8	2143320	2087900	2101800	2119200	2139800	2144400	2.12803e+06	2.13384e+06	NM_000612	insulin-like growth factor 2 (somatomedin A)
IGF2BP1	IGF2BP1	IGF2BP1	8	47100000	47100000	47200000	47100000	47100000	47100000	47100000	47100000	NM_006546	insulin-like growth factor 2 mRNA binding protein 1
IGFBP1	IGFBP1	#N/A	6	45900000	45900000	45900000	45900000		45900000		45900000	NM_000596	insulin-like growth factor binding protein 1
IGFBP3	IGFBP3	IGFBP3	7	46500000	46200000	46300000	46300000	46200000		46000000	46100000	NM_000598	insulin-like growth factor binding protein 3
IGFBPL1	IGFBPL1	IGFBPL1	5	38500000	38500000		38400000			38400000	38500000	NM_001007563	insulin-like growth factor binding protein-like 1
IGFL1	IGFL1	IGFL1	6	46800000		46700000	46700000	46800000	46800000		46700000	NM_198541	IGF-like family member 1
IGFL2	IGFL2	#N/A	4				46700000	46700000	46700000		46700000	NM_001135113	IGF-like family member 2
IGFL3	IGFL3	#N/A	4		46600000		46600000	46600000			46600000	NM_207393	IGF-like family member 3
IGFL4	IGFL4	IGFL4	4				46500000		46500000	46500000	46600000	NM_001002923	IGF-like family member 4
IGFN1	IGFN1	IGFN1	8	201000000	201000000	201000000	201000000	201000000	201000000	201000000	201000000	NM_001164586	immunoglobulin-like and fibronectin type III domain containing 1
IGLL1	IGLL1	IGLL1	6	23900000	23900000		23900000	23900000		23900000	23900000	NM_020070	immunoglobulin lambda-like polypeptide 1
IGLON5	IGLON5	IGLON5	5		51800000		51800000		51800000	51800000	51800000	NM_001101372	IgLON family member 5
IGSF21	IGSF21	IGSF21	6	18400000	18700000		18600000		18400000	18500000	18500000	NM_032880	immunoglobin superfamily, member 21
IGSF22	IGSF22	#N/A	5	18700000			18700000	18700000		18700000	18700000	NM_173588	immunoglobulin superfamily, member 22
IGSF5	IGSF5	#N/A	5		41100000	41200000	41200000	41100000	41200000			NM_001080444	immunoglobulin superfamily, member 5
IHH	IHH	IHH	5	220000000			220000000		220000000	220000000	220000000	NM_002181	Indian hedgehog homolog (Drosophila)
IKZF1	IKZF1	IKZF1	8	50400000	50400000	50400000	50400000	50400000	50400000	50400000	50400000	NM_006060	IKAROS family zinc finger 1 (Ikaros)
IKZF3	IKZF3	IKZF3	7	38000000	38000000	38000000	38000000	37900000	38000000		38000000	NM_012481	IKAROS family zinc finger 3 (Aiolos)
IL10	IL10	IL10	5	207000000	207000000	207000000		207000000			207000000	NM_000572	interleukin 10
IL10RA	IL10RA	IL10RA	7	118000000	118000000		118000000	118000000	118000000	118000000	118000000	NM_001558	interleukin 10 receptor, alpha
IL12B	IL12B	#N/A	6	159000000	159000000		159000000	159000000	159000000		159000000	NM_002187	interleukin 12B (natural killer cell stimulatory factor 2, cytotoxic lymphocyte maturation factor 2, p40)
IL12RB1	IL12RB1	#N/A	7	18200000		18200000	18200000	18200000	18200000	18200000	18200000	NM_153701	interleukin 12 receptor, beta 1
IL17A	IL17A	#N/A	5		52100000	52100000		52100000	52100000		52100000	NM_002190	interleukin 17A
IL17F	IL17F	IL17F	5	52100000	52100000		52100000	52100000			52100000	NM_052872	interleukin 17F
IL17REL	IL17REL	IL17REL	6	50400000		50400000		50400000	50400000	50400000	50400000	NM_001001694	interleukin 17 receptor E-like
IL18RAP	IL18RAP	IL18RAP	5	103000000	103000000		103000000	103000000			103000000	NM_003853	interleukin 18 receptor accessory protein
IL19	IL19	#N/A	5	207000000	207000000				207000000	207000000	207000000	NM_153758	interleukin 19
IL1F10	IL1F10	#N/A	4		114000000	114000000	114000000			114000000		NM_032556	interleukin 1 family, member 10 (theta)
IL1R2	IL1R2	#N/A	5	103000000	103000000	103000000	103000000				103000000	NM_173343	interleukin 1 receptor, type II
IL1RL1	IL1RL1	#N/A	4	103000000	103000000		103000000				103000000	NM_016232	interleukin 1 receptor-like 1
IL1RL2	IL1RL2	#N/A	7	103000000	103000000	103000000	103000000	103000000	103000000		103000000	NM_003854	interleukin 1 receptor-like 2
IL1RN	IL1RN	#N/A	7	114000000	114000000	114000000	114000000	114000000	114000000		114000000	NM_173841	interleukin 1 receptor antagonist
IL20	IL20	#N/A	5		207000000			207000000	207000000	207000000	207000000	NM_018724	interleukin 20
IL20RA	IL20RA	#N/A	4	137000000				137000000		137000000	137000000	NM_014432	interleukin 20 receptor, alpha
IL21R	IL21R	IL21R	7	27400000	27400000		27400000	27400000	27400000	27500000	27400000	NM_021798	interleukin 21 receptor
IL27	IL27	IL27	4	28500000			28500000			28500000	28500000	NM_145659	interleukin 27
IL28A	IL28A	IL28A	6	39800000		39800000		39800000	39800000	39800000	39800000	NM_172138	interleukin 28A (interferon, lambda 2)
IL28B	IL28B	IL28B	7	39700000	39700000	39700000	39700000	39700000		39700000	39700000	NM_172139	interleukin 28B (interferon, lambda 3)
IL28RA	IL28RA	IL28RA	5	24500000			24500000	24500000	24500000		24500000	NM_170743	interleukin 28 receptor, alpha (interferon, lambda receptor)
IL29	IL29	#N/A	7	39800000	39800000	39800000		39800000	39800000	39800000	39800000	NM_172140	interleukin 29 (interferon, lambda 1)
IL2RB	IL2RB	IL2RB	6	37500000	37500000		37500000	37500000	37500000		37500000	NM_000878	interleukin 2 receptor, beta
IL32	IL32	#N/A	4	3117100			3123400	3124800			3124000	NM_001012636	interleukin 32
IL4R	IL4R	#N/A	6	27300000	27400000		27400000		27300000	27400000	27300000	NM_000418	interleukin 4 receptor
IL9	IL9	#N/A	4	135000000			135000000			135000000	135000000	NM_000590	interleukin 9
ILDR1	ILDR1	#N/A	4	122000000	122000000		122000000				122000000	NM_175924	immunoglobulin-like domain containing receptor 1
IMMP2L	IMMP2L	#N/A	6	111000000	110000000	111000000	110000000	111000000	111000000			NM_032549	IMP2 inner mitochondrial membrane peptidase-like (S. cerevisiae)
IMPDH1	IMPDH1	IMPDH1	4	128000000			128000000	128000000			128000000	NM_001142573	IMP (inosine 5'-monophosphate) dehydrogenase 1
INHBA	INHBA	#N/A	7	41700000	41500000	41500000	41500000		41600000	41500000	41500000	NM_002192	inhibin, beta A
INHBB	INHBB	INHBB	8	121000000	121000000	121000000	121000000	121000000	121000000	121000000	121000000	NM_002193	inhibin, beta B
INMT	INMT	INMT	8	30800000	30800000	30800000	30800000	30800000	30800000	30800000	30800000	NM_006774	indolethylamine N-methyltransferase
INSR	INSR	#N/A	4		7301000	7297600	7151800			7.25787e+06		NM_000208	insulin receptor
IQCF1	IQCF1	#N/A	7	51900000	51900000	51900000		51900000	51900000	51900000	51900000	NM_152397	IQ motif containing F1
IQCF3	IQCF3	IQCF3	8	51800000	51900000	51900000	51800000	51900000	51900000	51900000	51800000	NM_001085479	IQ motif containing F3
IQCF6	IQCF6	IQCF6	6	51800000	51800000	51800000			51800000	51800000	51800000	NM_001143833
IQCJ	IQCJ	#N/A	4		159000000		159000000	159000000			159000000	NM_001042706	IQ motif containing J
IQSEC1	IQSEC1	IQSEC1	8	13200000	13200000	13200000	13200000	13000000	13200000	13100000	13100000	NM_001134382	IQ motif and Sec7 domain 1
IQSEC3	IQSEC3	IQSEC3	8	236667	217147	225850	214071	233000	203400	236467	232891	NM_015232	IQ motif and Sec7 domain 3
IRAK3	IRAK3	#N/A	6	66600000	66600000	66600000	66600000	66600000			66600000	NM_001142523	interleukin-1 receptor-associated kinase 3
IRF4	IRF4	IRF4	6		372000		379667	401333	394250	392933	390160	NM_002460	interferon regulatory factor 4
IRF5	IRF5	IRF5	6	129000000		129000000	129000000		129000000	129000000	129000000	NM_002200	interferon regulatory factor 5
IRF8	IRF8	IRF8	8	86000000	86000000	86200000	86000000	86100000	86000000	86000000	86000000	NM_002163	interferon regulatory factor 8
IRGC	IRGC	IRGC	6	44200000		44200000		44200000	44200000	44200000	44200000	NM_019612	immunity-related GTPase family, cinema
IRS4	IRS4	#N/A	4		108000000	108000000				108000000	108000000	NM_003604	insulin receptor substrate 4
IRX1	IRX1	IRX1	7	3583000	3584200		3405275	3583800	3.41318e+06	3585511	3.39413e+06	NM_024337	iroquois homeobox 1
IRX2	IRX2	IRX2	4		2512100		2.60569e+06			2343000	2.59533e+06	NM_001134222	iroquois homeobox 2
IRX3	IRX3	IRX3	7	54400000	54500000		54400000	54400000	54400000	54300000	54400000	NM_024336	iroquois homeobox 3
IRX4	IRX4	IRX4	7	1903020	2.12351e+06		1954850	1867200	2013082	1.91578e+06	1982174	NM_016358	iroquois homeobox 4
IRX5	IRX5	IRX5	6	54900000	55100000		55000000		55000000	55000000	55000000	NM_005853	iroquois homeobox 5
IRX6	IRX6	IRX6	7	55300000	55300000	55200000	55300000		55300000	55300000	55300000	NM_024335	iroquois homeobox 6
ISL1	ISL1	ISL1	5		50700000		50800000		50700000	50700000	50800000	NM_002202	ISL LIM homeobox 1
ISLR2	ISLR2	ISLR2	4	74400000					74400000	74400000	74400000	NM_020851	immunoglobulin superfamily containing leucine-rich repeat 2
ISM1	ISM1	ISM1	8	13200000	13200000	13200000	13200000	13200000	13200000	13200000	13200000	NM_080826	isthmin 1 homolog (zebrafish)
ISM2	ISM2	ISM2	4	78000000			78000000		78000000		78000000	NM_199296	isthmin 2 homolog (zebrafish)
ISOC2	ISOC2	ISOC2	4	56000000			56000000		56000000		56000000	NM_001136202	isochorismatase domain containing 2
ISX	ISX	#N/A	7	35500000	35200000		35500000	35500000	35400000	35500000	35500000	NM_001008494	intestine-specific homeobox
ITGA5	ITGA5	ITGA5	4	54800000				54800000		54800000	54800000	NM_002205	integrin, alpha 5 (fibronectin receptor, alpha polypeptide)
ITGA9	ITGA9	ITGA9	6	37500000			37600000	37500000	37600000	37500000	37500000	NM_002207	integrin, alpha 9
ITGAD	ITGAD	#N/A	7	31400000	31400000		31400000	31400000	31400000	31400000	31400000	NM_005353	integrin, alpha D
ITGAL	ITGAL	ITGAL	6	30500000			30500000	30500000	30500000	30500000	30500000	NM_002209	integrin, alpha L (antigen CD11A (p180), lymphocyte function-associated antigen 1; alpha polypeptide)
ITGAM	ITGAM	ITGAM	8	31300000	31300000	31300000	31300000	31300000	31300000	31300000	31300000	NM_001145808	integrin, alpha M (complement component 3 receptor 3 subunit)
ITGAX	ITGAX	ITGAX	5	31400000			31400000	31400000	31400000		31400000	NM_000887	integrin, alpha X (complement component 3 receptor 4 subunit)
ITGB1BP3	ITGB1BP3	ITGB1BP3	5	3938400				3933200	3930400	3931600	3933200	NM_170678	integrin beta 1 binding protein 3
ITGB2	ITGB2	ITGB2	8	46300000	46300000	46300000	46300000	46300000	46300000	46300000	46300000	NM_001127491	integrin, beta 2 (complement component 3 receptor 3 and 4 subunit)
ITGB7	ITGB7	#N/A	4	53600000			53600000			53600000	53600000	NM_000889	integrin, beta 7
ITIH3	ITIH3	ITIH3	5	52800000			52800000		52800000	52800000	52800000	NM_002217	inter-alpha (globulin) inhibitor H3
ITIH5	ITIH5	ITIH5	4		7641200				7547000	7713000	7665600	NM_001001851	inter-alpha (globulin) inhibitor H5
ITK	ITK	#N/A	6	157000000		157000000	157000000	157000000	157000000		157000000	NM_005546	IL2-inducible T-cell kinase
ITLN1	ITLN1	#N/A	5	161000000	161000000	161000000				161000000	161000000	NM_017625	intelectin 1 (galactofuranose binding)
ITLN2	ITLN2	#N/A	4	161000000	161000000	161000000					161000000	NM_080878	intelectin 2
ITM2C	ITM2C	ITM2C	4	232000000			232000000	232000000	232000000			NM_001012514	integral membrane protein 2C
JAG2	JAG2	JAG2	6	106000000	106000000	106000000	106000000	106000000			106000000	NM_002226	jagged 2
JAK3	JAK3	JAK3	6	17900000			17900000	17900000	17900000	17900000	17900000	NM_000215	Janus kinase 3
JAKMIP1	JAKMIP1	JAKMIP1	7	6127600	6.13703e+06	6100800	6.11916e+06		6085650	6145160	6123850	NM_144720	janus kinase and microtubule interacting protein 1
JAKMIP3	JAKMIP3	JAKMIP3	5	134000000	134000000		134000000		134000000		134000000	NM_001105521	Janus kinase and microtubule interacting protein 3
JHDM1D	JHDM1D	JHDM1D	4				140000000	140000000	140000000		140000000	NM_030647	jumonji C domain containing histone demethylase 1 homolog D (S. cerevisiae)
JPH2	JPH2	#N/A	7	42700000		42700000	42800000	42800000	42800000	42800000	42800000	NM_020433	junctophilin 2
JPH3	JPH3	JPH3	8	87600000	87700000	87700000	87600000	87600000	87700000	87600000	87600000	NM_020655	junctophilin 3
JPH4	JPH4	JPH4	5		24000000		24100000		24100000	24000000	24100000	NM_032452	junctophilin 4
KALRN	KALRN	KALRN	6	124000000	124000000		124000000	124000000		124000000	124000000	NM_003947	kalirin, RhoGEF kinase
KANK3	KANK3	KANK3	5	8402500				8405800	8404600	8402800	8401600	NM_198471	KN motif and ankyrin repeat domains 3
KANK4	KANK4	KANK4	6	62700000			62800000	62800000	62700000	62800000	62800000	NM_181712	KN motif and ankyrin repeat domains 4
KBTBD12	KBTBD12	#N/A	5	128000000	128000000		128000000	128000000			128000000	NM_207335	kelch repeat and BTB (POZ) domain containing 12
KCNA1	KCNA1	KCNA1	8	5017200	5029280	5028720	5022400	5003700	5017000	5004600	5025150	NM_000217	potassium voltage-gated channel, shaker-related subfamily, member 1 (episodic ataxia with myokymia)
KCNA10	KCNA10	#N/A	5	111000000			111000000		111000000	111000000	111000000	NM_005549	potassium voltage-gated channel, shaker-related subfamily, member 10
KCNA2	KCNA2	KCNA2	4	111000000			111000000		111000000	111000000		NM_004974	potassium voltage-gated channel, shaker-related subfamily, member 2
KCNA3	KCNA3	KCNA3	4		111000000	111000000			111000000	111000000		NM_002232	potassium voltage-gated channel, shaker-related subfamily, member 3
KCNA4	KCNA4	KCNA4	7	29400000		29400000	29900000	29400000	29700000	29400000	29700000	NM_002233	potassium voltage-gated channel, shaker-related subfamily, member 4
KCNA5	KCNA5	KCNA5	8	5288600	5.22811e+06	5.23727e+06	5219500	5221000	5243400	5240200	5219500	NM_002234	potassium voltage-gated channel, shaker-related subfamily, member 5
KCNA6	KCNA6	#N/A	5		4930060	4937800	4940000			4929000	4975600	NM_002235	potassium voltage-gated channel, shaker-related subfamily, member 6
KCNA7	KCNA7	KCNA7	6	49600000	49600000		49600000		49600000	49600000	49600000	NM_031886	potassium voltage-gated channel, shaker-related subfamily, member 7
KCNAB2	KCNAB2	KCNAB2	4					6122200	6122600	6.11053e+06	6.13053e+06	NM_003636	potassium voltage-gated channel, shaker-related subfamily, beta member 2
KCNB1	KCNB1	KCNB1	5		48100000	48100000	48000000		48100000		48000000	NM_004975	potassium voltage-gated channel, Shab-related subfamily, member 1
KCNB2	KCNB2	KCNB2	7	73900000	73800000	73900000	73700000		73600000	73500000	73600000	NM_004770	potassium voltage-gated channel, Shab-related subfamily, member 2
KCNC3	KCNC3	KCNC3	7	50800000	50800000		50800000	50800000	50800000	50800000	50800000	NM_004977	potassium voltage-gated channel, Shaw-related subfamily, member 3
KCNC4	KCNC4	KCNC4	5	111000000	111000000		111000000	111000000			111000000	NM_153763	potassium voltage-gated channel, Shaw-related subfamily, member 4
KCND2	KCND2	#N/A	8	120000000	120000000	120000000	120000000	120000000	120000000	120000000	120000000	NM_012281	potassium voltage-gated channel, Shal-related subfamily, member 2
KCNF1	KCNF1	#N/A	4	11100000			11000000			11100000	11200000	NM_002236	potassium voltage-gated channel, subfamily F, member 1
KCNG1	KCNG1	KCNG1	8	49700000	49700000	49700000	49700000	49700000	49700000	49700000	49700000	NM_002237	potassium voltage-gated channel, subfamily G, member 1
KCNG2	KCNG2	KCNG2	6	77600000	77600000			77600000	77600000	77600000	77600000	NM_012283	potassium voltage-gated channel, subfamily G, member 2
KCNG4	KCNG4	KCNG4	4	84300000			84300000			84300000	84300000	NM_172347	potassium voltage-gated channel, subfamily G, member 4
KCNH2	KCNH2	KCNH2	7	151000000	151000000	151000000	151000000	151000000		151000000	151000000	NM_172056	potassium voltage-gated channel, subfamily H (eag-related), member 2
KCNH3	KCNH3	KCNH3	4	49900000			49900000	49900000			49900000	NM_012284	potassium voltage-gated channel, subfamily H (eag-related), member 3
KCNH5	KCNH5	KCNH5	5		63400000	63300000	63500000		63500000		63400000	NM_172376	potassium voltage-gated channel, subfamily H (eag-related), member 5
KCNH6	KCNH6	KCNH6	5	61600000			61600000	61600000		61600000	61600000	NM_030779	potassium voltage-gated channel, subfamily H (eag-related), member 6
KCNIP1	KCNIP1	KCNIP1	5		170000000		170000000		170000000	170000000	170000000	NM_014592	Kv channel interacting protein 1
KCNIP3	KCNIP3	KCNIP3	4			96000000	96000000			96000000	96000000	NM_013434	Kv channel interacting protein 3, calsenilin
KCNJ12	KCNJ12	KCNJ12	7	21300000	21300000	21300000	21300000		21300000	21300000	21300000	NM_021012	potassium inwardly-rectifying channel, subfamily J, member 12
KCNK1	KCNK1	KCNK1	7	234000000	234000000	234000000		234000000	234000000	234000000	234000000	NM_002245	potassium channel, subfamily K, member 1
KCNK10	KCNK10	KCNK10	7	88600000	88700000	88600000	88600000	88600000	88600000	88700000		NM_021161	potassium channel, subfamily K, member 10
KCNK12	KCNK12	KCNK12	7	47800000	47800000	47800000	47800000	47900000	47800000		47800000	NM_022055	potassium channel, subfamily K, member 12
KCNK13	KCNK13	KCNK13	7	90600000	90600000	90600000	90600000	90600000		90500000	90500000	NM_022054	potassium channel, subfamily K, member 13
KCNK15	KCNK15	#N/A	4	43400000		43400000		43400000		43400000		NM_022358	potassium channel, subfamily K, member 15
KCNK16	KCNK16	#N/A	6	39300000			39300000	39300000	39300000	39300000	39300000	NM_032115	potassium channel, subfamily K, member 16
KCNK17	KCNK17	#N/A	5	39300000			39300000	39300000		39300000	39300000	NM_031460	potassium channel, subfamily K, member 17
KCNK2	KCNK2	#N/A	4	215000000	215000000	215000000					215000000	NM_014217	potassium channel, subfamily K, member 2
KCNK3	KCNK3	KCNK3	8	26900000	26900000	26900000	26900000	26900000	26900000	26900000	26900000	NM_002246	potassium channel, subfamily K, member 3
KCNK4	KCNK4	KCNK4	4	64100000					64100000	64100000	64100000	NM_033310	potassium channel, subfamily K, member 4
KCNK5	KCNK5	KCNK5	5	39200000	39100000		39200000			39200000	39200000	NM_003740	potassium channel, subfamily K, member 5
KCNK6	KCNK6	KCNK6	5		38800000		38800000		38800000	38800000	38800000	NM_004823	potassium channel, subfamily K, member 6
KCNK9	KCNK9	KCNK9	8	141000000	140000000	140000000	141000000	141000000	141000000	141000000	141000000	NM_016601	potassium channel, subfamily K, member 9
KCNN1	KCNN1	KCNN1	8	18100000	18100000	18100000	18100000	18100000	18100000	18100000	18100000	NM_002248	potassium intermediate/small conductance calcium-activated channel, subfamily N, member 1
KCNN3	KCNN3	#N/A	7	155000000	155000000		155000000	155000000	155000000	155000000	155000000	NM_002249	potassium intermediate/small conductance calcium-activated channel, subfamily N, member 3
KCNQ1	KCNQ1	KCNQ1	8	2.61183e+06	2830900	2666100	2.69583e+06	2643360	2760625	2624225	2.63105e+06	NM_181798	potassium voltage-gated channel, KQT-like subfamily, member 1
KCNQ2	KCNQ2	KCNQ2	6	62100000		62100000	62100000	62000000		62100000	62100000	NM_172109	potassium voltage-gated channel, KQT-like subfamily, member 2
KCNQ3	KCNQ3	KCNQ3	7	133000000	133000000	133000000	133000000		133000000	133000000	133000000	NM_004519	potassium voltage-gated channel, KQT-like subfamily, member 3
KCNS2	KCNS2	KCNS2	4	99400000			99400000			99400000	99400000	NM_020697	potassium voltage-gated channel, delayed-rectifier, subfamily S, member 2
KCNS3	KCNS3	#N/A	6	18200000	18200000	18100000	18000000			18100000	18100000	NM_002252	potassium voltage-gated channel, delayed-rectifier, subfamily S, member 3
KCNT1	KCNT1	KCNT1	6	139000000			139000000	139000000	139000000	139000000	139000000	NM_020822	potassium channel, subfamily T, member 1
KCNU1	KCNU1	KCNU1	8	37000000	37000000	36600000	37100000	37100000	37000000	36800000	36900000	NM_001031836	Potassium channel, subfamily U, member 1
KCNV1	KCNV1	#N/A	6		111000000	111000000	111000000	111000000	111000000		111000000	NM_014379	potassium channel, subfamily V, member 1
KCP	KCP	KCP	6	129000000			129000000	129000000	129000000	129000000	129000000	NM_199349	kielin/chordin-like protein
KCTD15	KCTD15	#N/A	8	34300000	34400000	34400000	34400000	34300000	34400000	34400000	34400000	NM_024076	potassium channel tetramerisation domain containing 15
KCTD19	KCTD19	#N/A	5	67300000			67300000	67400000	67400000		67300000	NM_001100915	potassium channel tetramerisation domain containing 19
KDM3A	KDM3A	#N/A	6	86600000	86700000	86700000	86700000	86600000			86600000	NM_001146688	lysine (K)-specific demethylase 3A
KDR	KDR	#N/A	4	56000000	55800000		55900000				56000000	NM_002253	kinase insert domain receptor (a type III receptor tyrosine kinase)
KEL	KEL	#N/A	6		143000000	143000000	143000000		143000000	143000000	143000000	NM_000420	Kell blood group, metallo-endopeptidase
KIAA0125	KIAA0125	#N/A	7	106000000	106000000		106000000	106000000	106000000	106000000	106000000	NR_026800	KIAA0125
KIAA0284	KIAA0284	KIAA0284	6	105000000	105000000		105000000		105000000	105000000	105000000	NM_001112726	KIAA0284
KIAA1045	KIAA1045	#N/A	4	34900000	35000000		35000000		35000000			NM_015297	KIAA1045
KIAA1244	KIAA1244	KIAA1244	4	138000000	139000000		138000000	138000000				NM_020340	KIAA1244
KIAA1324L	KIAA1324L	#N/A	6		86600000	86600000	86700000	86600000	86700000	86700000		NM_152748	KIAA1324-like
KIAA1549	KIAA1549	#N/A	5	139000000			139000000	139000000	139000000	139000000		NM_001164665	KIAA1549
KIAA1644	KIAA1644	KIAA1644	7	44800000	44600000		44700000	44700000	44800000	44700000	44700000	NM_001099294	KIAA1644
KIAA1751	KIAA1751	KIAA1751	6	1.90242e+06			1.88867e+06	1909400	1933000	1.88273e+06	1.90225e+06	NM_001080484	KIAA1751
KIAA1755	KIAA1755	#N/A	6		36900000	36900000	36900000		36800000	36900000	36800000	NM_001029864	KIAA1755
KIAA1804	KIAA1804	#N/A	5	234000000	234000000	234000000		234000000			234000000	NM_032435	mixed lineage kinase 4
KIF12	KIF12	KIF12	7	117000000		117000000	117000000	117000000	117000000	117000000	117000000	NM_138424	kinesin family member 12
KIF16B	KIF16B	#N/A	5		16200000	16200000			16500000	16200000	16600000	NM_024704	kinesin family member 16B
KIF19	KIF19	KIF19	4	72300000		72300000				72300000	72300000	NM_153209	kinesin family member 19
KIF1A	KIF1A	KIF1A	7	242000000	242000000		242000000	242000000	242000000	242000000	242000000	NM_004321	kinesin family member 1A
KIF25	KIF25	KIF25	4	168000000				168000000		168000000	168000000	NM_005355	kinesin family member 25
KIF26A	KIF26A	KIF26A	5	105000000	105000000				105000000	105000000	105000000	NM_015656	kinesin family member 26A
KIF26B	KIF26B	KIF26B	5	245000000	246000000	246000000			245000000		246000000	NM_018012	kinesin family member 26B
KIF2B	KIF2B	#N/A	6	52400000	51800000		52100000	51500000	51900000		51800000	NM_032559	kinesin family member 2B
KIF4B	KIF4B	#N/A	8	155000000	155000000	154000000	155000000	154000000	154000000	154000000	155000000	NM_001099293	kinesin family member 4B
KIF6	KIF6	#N/A	8	39500000	39600000	39700000	39600000	39300000	39700000	39300000	39400000	NM_145027	kinesin family member 6
KIR2DL4	KIR2DL4	#N/A	4	55300000	55300000	55300000			55300000			NM_001080772	killer cell immunoglobulin-like receptor, two domains, long cytoplasmic tail, 4
KIR3DX1	KIR3DX1	#N/A	4	55100000					55000000	55100000	55100000	NR_026716	killer cell immunoglobulin-like receptor, three domains, X1
KIRREL	KIRREL	#N/A	7	158000000	158000000	158000000	158000000	158000000		158000000	158000000	NM_018240	kin of IRRE like (Drosophila)
KIRREL2	KIRREL2	#N/A	4	36300000		36300000			36300000		36300000	NM_199180	kin of IRRE like 2 (Drosophila)
KISS1	KISS1	KISS1	5	204000000			204000000	204000000	204000000		204000000	NM_002256	KiSS-1 metastasis-suppressor
KISS1R	KISS1R	KISS1R	4	916400			918600			918200	921000	NM_032551	KISS1 receptor
KIT	KIT	KIT	6	55500000	55500000		55600000		55600000	55500000	55400000	NM_001093772	v-kit Hardy-Zuckerman 4 feline sarcoma viral oncogene homolog
KLC3	KLC3	KLC3	6	45800000		45800000	45800000	45800000		45800000	45800000	NM_177417	kinesin light chain 3
KLF1	KLF1	KLF1	4	13000000			13000000			13000000	13000000	NM_006563	Kruppel-like factor 1 (erythroid)
KLF14	KLF14	KLF14	6	130000000	130000000	130000000	130000000	130000000	130000000			NM_138693	Kruppel-like factor 14
KLF15	KLF15	KLF15	6	126000000	126000000	126000000	126000000			126000000	126000000	NM_014079	Kruppel-like factor 15
KLF17	KLF17	#N/A	7	44600000	44600000		44600000	44600000	44600000	44600000	44600000	NM_173484	Kruppel-like factor 17
KLHDC7A	KLHDC7A	KLHDC7A	4				18800000		18900000	18900000	18800000	NM_152375	kelch domain containing 7A
KLHDC7B	KLHDC7B	KLHDC7B	4				51000000		51000000	51000000	51000000	NM_138433	kelch domain containing 7B
KLHL29	KLHL29	KLHL29	8	23500000	23100000	23100000	23500000	23600000	23200000	23400000	23700000	NM_052920	kelch-like 29 (Drosophila)
KLHL6	KLHL6	KLHL6	5	183000000		183000000	183000000	183000000			183000000	NM_130446	kelch-like 6 (Drosophila)
KLK1	KLK1	KLK1	8	51300000	51300000	51300000	51300000	51300000	51300000	51300000	51300000	NM_002257	kallikrein 1
KLK10	KLK10	KLK10	7	51500000	51500000		51500000	51500000	51500000	51500000	51500000	NM_145888	kallikrein-related peptidase 10
KLK11	KLK11	#N/A	4		51500000		51500000		51500000		51500000	NM_001136032	kallikrein-related peptidase 11
KLK12	KLK12	#N/A	7	51500000	51500000	51500000	51500000		51500000	51500000	51500000	NM_019598	kallikrein-related peptidase 12
KLK13	KLK13	KLK13	8	51600000	51600000	51600000	51600000	51600000	51600000	51600000	51600000	NM_015596	kallikrein-related peptidase 13
KLK15	KLK15	#N/A	8	51300000	51300000	51300000	51300000	51300000	51300000	51300000	51300000	NM_017509	kallikrein-related peptidase 15
KLK2	KLK2	#N/A	6	51400000	51400000		51400000		51400000	51400000	51400000	NM_001002231	kallikrein-related peptidase 2
KLK3	KLK3	#N/A	6		51400000	51400000	51400000		51400000	51400000	51400000	NM_001030050	kallikrein-related peptidase 3
KLK4	KLK4	KLK4	8	51400000	51400000	51400000	51400000	51400000	51400000	51400000	51400000	NM_004917	kallikrein-related peptidase 4
KLK5	KLK5	#N/A	5	51400000	51500000	51400000			51400000		51400000	NM_001077491	kallikrein-related peptidase 5
KLK6	KLK6	#N/A	7	51500000	51500000		51500000	51500000	51500000	51500000	51500000	NM_001012965	kallikrein-related peptidase 6
KLK7	KLK7	#N/A	5		51500000		51500000		51500000	51500000	51500000	NM_005046	kallikrein-related peptidase 7
KLKP1	KLKP1	#N/A	4		51400000				51400000	51400000	51400000	NR_002948	kallikrein pseudogene 1
KLRF1	KLRF1	#N/A	6	9963800	9987533	9966400	9978578		9964200		9979600	NM_016523	killer cell lectin-like receptor subfamily F, member 1
KLRG1	KLRG1	#N/A	4		9151900	9151200	9147400	9175200				NM_005810	killer cell lectin-like receptor subfamily G, member 1
KLRG2	KLRG2	KLRG2	8	139000000	139000000	139000000	139000000	139000000	139000000	139000000	139000000	NM_198508	killer cell lectin-like receptor subfamily G, member 2
KMO	KMO	#N/A	4		242000000	242000000		242000000	242000000			NM_003679	kynurenine 3-monooxygenase (kynurenine 3-hydroxylase)
KNCN	KNCN	KNCN	5	47000000			47000000	47000000		47000000	47000000	NM_001097611	kinocilin
KNDC1	KNDC1	KNDC1	4	135000000				135000000		135000000	135000000	NM_152643	kinase non-catalytic C-lobe domain (KIND) containing 1
KNG1	KNG1	#N/A	4	186000000			186000000	186000000			186000000	NM_000893	kininogen 1
KPNA7	KPNA7	KPNA7	8	98800000	98800000	98800000	98800000	98800000	98800000	98800000	98800000	NM_001145715	karyopherin alpha 7 (importin alpha 8)
KRBA1	KRBA1	KRBA1	7	149000000		149000000	149000000	149000000	149000000	149000000	149000000	NM_032534	KRAB-A domain containing 1
KREMEN2	KREMEN2	KREMEN2	5	3007000	3008400				3002000	3008200	3007000	NM_024507	kringle containing transmembrane protein 2
KRT14	KRT14	KRT14	5		39800000		39700000	39700000		39700000	39700000	NM_000526	keratin 14
KRT18	KRT18	KRT18	4	53300000			53300000		53300000		53300000	NM_000224	keratin 18
KRT19	KRT19	KRT19	4		39700000				39700000	39700000	39700000	NM_002276	keratin 19
KRT2	KRT2	#N/A	5		53000000	53000000	53000000			53000000	53000000	NM_000423	keratin 2
KRT222	KRT222	#N/A	6	38800000		38800000	38800000	38800000		38800000	38800000	NM_152349	keratin 222
KRT23	KRT23	#N/A	6	39100000	39100000		39100000		39100000	39100000	39100000	NM_015515	keratin 23 (histone deacetylase inducible)
KRT24	KRT24	#N/A	8	38900000	38900000	38900000	38900000	38900000	38900000	38900000	38900000	NM_019016	keratin 24
KRT25	KRT25	KRT25	4		38900000			38900000		38900000	38900000	NM_181534	keratin 25
KRT28	KRT28	#N/A	8	39000000	39000000	39000000	39000000	39000000	39000000	39000000	39000000	NM_181535	keratin 28
KRT3	KRT3	KRT3	4		53200000		53200000			53200000	53200000	NM_057088	keratin 3
KRT7	KRT7	KRT7	5	52600000			52600000		52600000	52600000	52600000	NM_005556	keratin 7
KRT71	KRT71	KRT71	6		52900000	52900000	52900000	52900000	52900000	52900000		NM_033448	keratin 71
KRT72	KRT72	KRT72	4	53000000	53000000		53000000				53000000	NM_001146225	keratin 72
KRT73	KRT73	KRT73	8	53000000	53000000	53000000	53000000	53000000	53000000	53000000	53000000	NM_175068	keratin 73
KRT74	KRT74	KRT74	4		53000000	53000000	53000000				53000000	NM_175053	keratin 74
KRT75	KRT75	#N/A	4		52800000	52800000	52800000				52800000	NM_004693	keratin 75
KRT76	KRT76	#N/A	4		53200000		53200000			53100000	53200000	NM_015848	keratin 76
KRT77	KRT77	KRT77	7	53100000	53100000	53100000	53100000		53100000	53100000	53100000	NM_175078	keratin 77
KRT78	KRT78	#N/A	7	53200000	53200000	53200000	53200000		53200000	53200000	53300000	NM_173352	keratin 78
KRT8	KRT8	KRT8	6	53300000	53300000		53300000	53300000		53300000	53300000	NM_002273	keratin 8
KRT83	KRT83	#N/A	4		52700000		52700000			52700000	52700000	NM_002282	keratin 83
KRT84	KRT84	#N/A	4	52800000	52800000	52800000	52800000					NM_033045	keratin 84
KRT85	KRT85	#N/A	6		52700000	52700000	52700000	52700000	52700000		52800000	NM_002283	keratin 85
KRT86	KRT86	KRT86	4	52700000			52700000	52700000			52700000	NM_002284	keratin 86
KRT9	KRT9	#N/A	7	39700000	39700000		39700000	39700000	39700000	39700000	39700000	NM_000226	keratin 9
KRTAP11-1	KRTAP11-1	#N/A	5		32300000	32300000	32300000			32200000	32300000	NM_175858	keratin associated protein 11-1
KRTAP17-1	KRTAP17-1	#N/A	6		39500000		39500000	39500000	39500000	39500000	39500000	NM_031964	keratin associated protein 17-1
KRTAP19-8	KRTAP19-8	#N/A	5	32400000	32400000	32400000	32400000				32400000	NM_001099219	keratin associated protein 19-8
KRTDAP	KRTDAP	#N/A	7	36000000	36000000	36000000	36000000		36000000	36000000	36000000	NM_207392	keratinocyte differentiation-associated protein
KSR2	KSR2	KSR2	7		118000000	118000000	118000000	118000000	118000000	118000000	118000000	NM_173598	kinase suppressor of ras 2
KYNU	KYNU	#N/A	7	144000000	144000000	143000000	144000000	144000000	144000000		144000000	NM_001032998	kynureninase (L-kynurenine hydrolase)
L1CAM	L1CAM	#N/A	4		153000000	153000000			153000000	153000000		NM_001143963	L1 cell adhesion molecule
L1TD1	L1TD1	L1TD1	5	62700000			62700000	62700000	62700000		62700000	NM_001164835	LINE-1 type transposase domain containing 1
LACRT	LACRT	#N/A	4		55000000		55000000		55000000	55000000		NM_033277	lacritin
LAD1	LAD1	LAD1	7	201000000	201000000	201000000	201000000		201000000	201000000	201000000	NM_005558	ladinin 1
LAIR1	LAIR1	LAIR1	5		54900000	54900000	54900000		54900000	54900000		NM_002287	leukocyte-associated immunoglobulin-like receptor 1
LAIR2	LAIR2	#N/A	5	55000000	55000000		55000000			55000000	55000000	NM_002288	leukocyte-associated immunoglobulin-like receptor 2
LALBA	LALBA	#N/A	6	49000000	49000000	49000000	49000000			49000000	49000000	NM_002289	lactalbumin, alpha-
LAMA3	LAMA3	#N/A	5	21400000			21500000	21300000	21300000		21300000	NM_198129	laminin, alpha 3
LAMC3	LAMC3	LAMC3	7	134000000	134000000		134000000	134000000	134000000	134000000	134000000	NM_006059	laminin, gamma 3
LAMP3	LAMP3	LAMP3	5	183000000		183000000	183000000	183000000	183000000			NM_014398	lysosomal-associated membrane protein 3
LANCL2	LANCL2	LANCL2	7	55400000	55400000	55400000	55400000	55400000	55400000		55400000	NM_018697	LanC lantibiotic synthetase component C-like 2 (bacterial)
LAPTM5	LAPTM5	LAPTM5	4	31200000			31300000			31200000	31200000	NM_006762	lysosomal protein transmembrane 5
LBP	LBP	LBP	7		37000000	37000000	37000000	37000000	37000000	37000000	37000000	NM_004139	lipopolysaccharide binding protein
LBX1	LBX1	LBX1	5	103000000			103000000		103000000	103000000	103000000	NM_006562	ladybird homeobox 1
LCK	LCK	LCK	5	32700000			32700000	32700000		32700000	32700000	NM_001042771	lymphocyte-specific protein tyrosine kinase
LCN1	LCN1	#N/A	4	138000000					138000000	138000000	138000000	NM_002297	lipocalin 1 (tear prealbumin)
LCN10	LCN10	LCN10	5	140000000			140000000		140000000	140000000	140000000	NM_001001712	lipocalin 10
LCN9	LCN9	LCN9	4	139000000				139000000	139000000		139000000	NM_001001676	lipocalin 9
LCNL1	LCNL1	LCNL1	5	140000000			140000000		140000000	140000000	140000000	NM_207510	lipocalin-like 1
LDLRAD1	LDLRAD1	LDLRAD1	5	54500000			54500000	54500000	54500000		54500000	NM_001010978	low density lipoprotein receptor class A domain containing 1
LEP	LEP	LEP	8	128000000	128000000	128000000	128000000	128000000	128000000	128000000	128000000	NM_000230	leptin
LEUTX	LEUTX	#N/A	8	40300000	40300000	40300000	40300000	40300000	40300000	40300000	40300000	NM_001143832
LFNG	LFNG	#N/A	5	2551000	2556600		2533900			2533200	2532625	NM_001166355	LFNG O-fucosylpeptide 3-beta-N-acetylglucosaminyltransferase
LGALS13	LGALS13	#N/A	4		40100000		40100000	40100000			40100000	NM_013268	lectin, galactoside-binding, soluble, 13
LGI3	LGI3	LGI3	7	22000000	22000000	22000000	22000000		22000000	22000000	22000000	NM_139278	leucine-rich repeat LGI family, member 3
LGR5	LGR5	LGR5	5	71800000	71900000		71800000	71800000			71800000	NM_003667	leucine-rich repeat-containing G protein-coupled receptor 5
LGR6	LGR6	LGR6	8	202000000	202000000	202000000	202000000	202000000	202000000	202000000	202000000	NM_001017404	leucine-rich repeat-containing G protein-coupled receptor 6
LHFPL3	LHFPL3	#N/A	5	104000000	104000000	104000000	104000000			104000000		NM_199000	lipoma HMGIC fusion partner-like 3
LHFPL4	LHFPL4	LHFPL4	6	9606686		9629800	9583867	9579500		9566100	9605750	NM_198560	lipoma HMGIC fusion partner-like 4
LHX1	LHX1	LHX1	8	35200000	35200000	35200000	35200000	35200000	35200000	35200000	35200000	NM_005568	LIM homeobox 1
LHX2	LHX2	LHX2	7	127000000	127000000		127000000	127000000	127000000	127000000	127000000	NM_004789	LIM homeobox 2
LHX3	LHX3	LHX3	6	139000000		139000000	139000000	139000000	139000000		139000000	NM_014564	LIM homeobox 3
LHX4	LHX4	LHX4	8	180000000	180000000	180000000	180000000	180000000	180000000	180000000	180000000	NM_033343	LIM homeobox 4
LHX5	LHX5	LHX5	8	114000000	114000000	114000000	114000000	114000000	114000000	114000000	114000000	NM_022363	LIM homeobox 5
LHX6	LHX6	LHX6	5	125000000			125000000	125000000		125000000	125000000	NM_199160	LIM homeobox 6
LHX8	LHX8	LHX8	7	75600000	75600000		75600000	75600000	75600000	75600000	75600000	NM_001001933	LIM homeobox 8
LHX9	LHX9	LHX9	5	198000000	198000000	198000000		198000000		198000000		NM_001014434	LIM homeobox 9
LILRA5	LILRA5	#N/A	5			54800000	54800000	54800000		54800000	54800000	NM_021250	leukocyte immunoglobulin-like receptor, subfamily A (with TM domain), member 5
LILRA6	LILRA6	#N/A	7	54700000	54700000	54700000	54700000	54700000	54700000		54700000	NM_024318
LILRB1	LILRB1	#N/A	5		55100000	55100000	55100000		55100000		55100000	NM_006669	leukocyte immunoglobulin-like receptor, subfamily B (with TM and ITIM domains), member 1
LILRB5	LILRB5	#N/A	4				54800000		54800000	54800000	54800000	NM_001081443	leukocyte immunoglobulin-like receptor, subfamily B (with TM and ITIM domains), member 5
LIM2	LIM2	#N/A	6	51900000	51900000		51900000		51900000	51900000	51900000	NM_001161748	lens intrinsic membrane protein 2, 19kDa
LIN28B	LIN28B	LIN28B	6	105000000		105000000	105000000	105000000	105000000	105000000		NM_001004317	lin-28 homolog B (C. elegans)
LMO2	LMO2	LMO2	5	33900000			33900000	33800000	33800000		33900000	NM_005574	LIM domain only 2 (rhombotin-like 1)
LMOD1	LMOD1	LMOD1	4	202000000		202000000	202000000				202000000	NM_012134	leiomodin 1 (smooth muscle)
LMTK2	LMTK2	#N/A	7	97700000	97700000	97700000	97700000		97700000	97700000	97700000	NM_014916	lemur tyrosine kinase 2
LMX1A	LMX1A	LMX1A	8	165000000	165000000	165000000	165000000	165000000	165000000	165000000	165000000	NM_177398	LIM homeobox transcription factor 1, alpha
LMX1B	LMX1B	LMX1B	8	129000000	129000000	129000000	129000000	129000000	129000000	129000000	129000000	NM_002316	LIM homeobox transcription factor 1, beta
LOC100124692	LOC100124692	#N/A	4		142000000	142000000	142000000	142000000				NR_003717	Maltase-glucoamylase-like pseudogene
LOC100128023	LOC100128023	LOC100128023	4		194000000		194000000	194000000			194000000	NR_027764
LOC100128675	LOC100128675	#N/A	6		35600000	35600000	35600000		35600000	35600000	35600000	NR_024562
LOC100130238	LOC100130238	LOC100130238	5	133000000			133000000		133000000	133000000	133000000	NR_024563
LOC100131551	LOC100131551	LOC100131551	5		194000000		194000000	194000000	194000000		194000000	NR_024480
LOC100132707	LOC100132707	#N/A	4		155000000			155000000		155000000	155000000	NR_024477
LOC100133669	LOC100133669	#N/A	6	144000000	144000000		144000000		144000000	144000000	144000000	NR_026913
LOC100134229	LOC100134229	LOC100134229	8	140000000	140000000	140000000	140000000	140000000	140000000	140000000	140000000	NR_024451
LOC100144604	LOC100144604	LOC100144604	4		93100000		93100000		93100000	93100000		NR_021493
LOC100190940	LOC100190940	LOC100190940	4		131000000	130000000	131000000		130000000			NR_024457
LOC100272217	LOC100272217	LOC100272217	5	133000000			133000000	133000000		133000000	133000000	NR_027440
LOC100292680	LOC100292680	LOC100292680	6		1633000	1.63167e+06	1630400		1632800	1.62793e+06	1632600	NR_028415
LOC116437	LOC116437	LOC116437	6	132000000	132000000		132000000		132000000	132000000	132000000	NR_026670	Hypothetical protein LOC116437
LOC126536	LOC126536	#N/A	7	16100000	16100000	16100000	16100000		16100000	16100000	16100000	NR_026828	hypothetical LOC126536
LOC127841	LOC127841	LOC127841	5	204000000			204000000	204000000	204000000		204000000	NR_027022	Hypothetical protein LOC127841
LOC146336	LOC146336	LOC146336	5	1119200				1114600	1117900	1.09673e+06	1.11083e+06	NR_027242	hypothetical LOC146336
LOC149134	LOC149134	#N/A	4	247000000		247000000		247000000			247000000	NR_015422	hypothetical LOC149134
LOC150185	LOC150185	LOC150185	4	19600000				19500000	19600000		19600000	NR_024381	Hypothetical LOC150185
LOC150197	LOC150197	LOC150197	7	20200000	20200000		20200000	20200000	20200000	20200000	20200000	NR_026919	hypothetical LOC150197
LOC154449	LOC154449	LOC154449	7	170000000	170000000	171000000	170000000		170000000	170000000	170000000	NR_002787	Hypothetical protein LOC154449
LOC154822	LOC154822	LOC154822	7	159000000	159000000	159000000	159000000	159000000	159000000	159000000		NR_024394	Hypothetical protein LOC154822
LOC157627	LOC157627	LOC157627	7	9740133	9736600	9735150		9719500	9722000	9746400	9711400	NR_024281	Hypothetical protein LOC157627
LOC221122	LOC221122	LOC221122	5	45000000			45000000		45100000	45000000	45100000	NR_026681	Hypothetical protein LOC221122
LOC255167	LOC255167	LOC255167	5	6582200				6579000	6553700	6564100	6.55527e+06	NR_024423	Hypothetical protein LOC255167
LOC255411	LOC255411	#N/A	5	49100000	49100000		49100000	49100000			49100000	NR_029448	hypothetical LOC255411
LOC283731	LOC283731	#N/A	5	74400000			74400000	74400000		74400000	74400000	NR_027073	Hypothetical protein LOC283731
LOC283856	LOC283856	#N/A	4		56200000		56100000		56100000		56100000	NR_027078	Hypothetical protein LOC283856
LOC283867	LOC283867	LOC283867	6	66000000	65600000		65800000		65800000	65800000	65800000	NR_027755	Hypothetical protein LOC283867
LOC284100	LOC284100	LOC284100	7	36200000	36200000		36200000	36200000	36200000	36200000	36200000	NR_024178	Hypothetical protein LOC284100
LOC284379	LOC284379	#N/A	4		54100000	54100000		54100000			54100000	NR_002938	solute carrier family 7 (cationic amino acid transporter, y+ system), member 3 pseudogene
LOC284551	LOC284551	LOC284551	5	32000000	32000000		32000000	32000000			32000000	NR_027085	Hypothetical protein LOC284551
LOC284578	LOC284578	LOC284578	5	206000000		206000000		206000000		206000000	206000000	NR_027086	Hypothetical protein LOC284578
LOC284632	LOC284632	LOC284632	6	24500000			24600000	24600000	24600000	24500000	24600000	NR_027087	Hypothetical protein LOC284632
LOC284661	LOC284661	LOC284661	6	4290450		4208200	4333900		4278280	4167200	4227400	NR_027088	Hypothetical protein LOC284661
LOC284798	LOC284798	LOC284798	7	25100000		25100000	25100000	25100000	25100000	25100000	25100000	NR_027093	Hypothetical protein LOC284798
LOC285370	LOC285370	LOC285370	7	10800000	10700000		10800000	10700000	10700000	10800000	10700000	NR_027102	Hypothetical protein LOC285370
LOC285375	LOC285375	#N/A	8	13700000	13800000	13700000	13700000	13700000	13700000	13800000	13700000	NR_027103	Hypothetical protein LOC285375
LOC285401	LOC285401	#N/A	5	63100000		63200000	63100000		63100000		63200000	NR_027104	Hypothetical protein LOC285401
LOC285593	LOC285593	#N/A	5		173000000		173000000	173000000	173000000	173000000		NR_027108	Hypothetical protein LOC285593
LOC285627	LOC285627	LOC285627	4		159000000		159000000	159000000			159000000	NR_027110	Hypothetical protein LOC285627
LOC285768	LOC285768	LOC285768	6	1045800	1063840		1.03463e+06		1014920	1033750	1.00291e+06	NR_027115	Hypothetical protein LOC285768
LOC285954	LOC285954	#N/A	7	41800000	41800000	41800000	41800000	41900000	41900000		41800000	NR_027118	Hypothetical protein LOC285954
LOC286002	LOC286002	LOC286002	5	107000000			107000000	107000000		107000000	107000000	NR_028137	Hypothetical protein LOC286002
LOC286094	LOC286094	#N/A	5	136000000	136000000		136000000		136000000	136000000		NR_026706	Hypothetical protein LOC286094
LOC286238	LOC286238	#N/A	5	91200000	91400000		91200000		91300000		91300000	NM_001100111	Hypothetical protein LOC286238
LOC338651	LOC338651	#N/A	8	1613000	1618800	1598400	1596400	1598800	1594200	1596600	1605500	NR_021489	Hypothetical protein LOC338651
LOC339568	LOC339568	#N/A	6		38000000	37900000	38200000	37900000		38000000	37800000	NR_027124	Hypothetical protein LOC339568
LOC340094	LOC340094	LOC340094	6		5099200		4938400	4906600	4873800	4.44787e+06	4.94151e+06	NR_026994	Hypothetical LOC340094
LOC388387	LOC388387	LOC388387	5	41000000			41000000	41000000		41000000	41000000	NR_027254	hypothetical LOC388387
LOC389033	LOC389033	LOC389033	8	131000000	130000000	130000000	130000000	130000000	130000000	130000000	130000000	NR_026740	Hypothetical LOC389033
LOC389458	LOC389458	LOC389458	8	5139760	5147500	5117700	5136200	5144800	5.12933e+06	5132350	5.14267e+06	NR_015343	hypothetical LOC389458
LOC389493	LOC389493	#N/A	8	56200000	56300000	56300000	56200000	56200000	56200000	56200000	56200000	NM_001145712	hypothetical protein LOC389493
LOC389791	LOC389791	LOC389791	5	131000000		131000000		131000000		131000000	131000000	NR_024425	hypothetical LOC389791
LOC400043	LOC400043	LOC400043	4	54500000			54500000			54500000	54500000	NR_026656	Hypothetical gene supported by BC009385
LOC400794	LOC400794	#N/A	8	165000000	165000000	166000000	165000000	166000000	165000000	166000000	165000000	NR_026744	Hypothetical gene supported by BC030596
LOC400940	LOC400940	#N/A	4		6415337	6.42433e+06	6358800			6276500		NR_026833	hypothetical LOC400940
LOC401463	LOC401463	LOC401463	4	65500000		65500000	65500000				65500000	NR_015374	Hypothetical gene supported by BC022555; BC050012
LOC441177	LOC441177	LOC441177	5				166000000	166000000	166000000	166000000	166000000	NR_027284	hypothetical LOC441177
LOC441455	LOC441455	#N/A	4	99500000			99500000	99500000	99500000			NR_026792	Similar to Makorin-1 (RING finger protein 61)
LOC643406	LOC643406	#N/A	6	5413400	5.43513e+06	5418000	5411800			5401050	5437400	NR_029405	hypothetical LOC643406
LOC644145	LOC644145	LOC644145	4		56700000		56700000		56600000		56600000	NR_003935
LOC645752	LOC645752	LOC645752	5		78100000		78100000	78100000	78100000	78100000		NR_027024	Similar to Golgin subfamily A member 6 (Golgin linked to PML) (Golgin-like protein)
LOC646214	LOC646214	#N/A	6	21900000	21900000	21900000	21900000		21900000	21900000		NR_027053	p21-activated kinase 2 pseudogene
LOC648691	LOC648691	#N/A	5	22900000			22900000	22900000	22900000		22900000	NR_027426	Hypothetical protein LOC648691
LOC653486	LOC653486	LOC653486	4		191600			189800		191000	191200	NM_001097610
LOC654342	LOC654342	LOC654342	8	91800000	91800000	91700000	91800000	91800000	91800000	91800000	91800000	NR_027238	lymphocyte-specific protein 1 pseudogene
LOC731779	LOC731779	LOC731779	5	142000000	142000000		142000000	142000000			142000000	NR_024441
LOC732275	LOC732275	LOC732275	8	86300000	86300000	86300000	86300000	86300000	86300000	86300000	86300000	NR_024406	similar to hCG1645603
LOC80054	LOC80054	LOC80054	6		33800000	33800000	33800000	33800000	33800000		33800000	NR_026887	hypothetical LOC80054
LOC84931	LOC84931	LOC84931	7	121000000	121000000	121000000	121000000		121000000	121000000	121000000	NR_027181	hypothetical LOC84931
LOC90246	LOC90246	LOC90246	7	128000000	128000000		128000000	128000000	128000000	128000000	128000000	NR_026954	Hypothetical protein LOC90246
LOC93432	LOC93432	#N/A	7	142000000	142000000	142000000	142000000	142000000		142000000	142000000	NR_003715	maltase-glucoamylase-like pseudogene
LOR	LOR	#N/A	4		153000000		153000000		153000000		153000000	NM_000427	loricrin
LOXHD1	LOXHD1	LOXHD1	8	44100000	44100000	44100000	44100000	44100000	44100000	44100000	44100000	NM_144612	lipoxygenase homology domains 1
LPAR3	LPAR3	#N/A	4	85300000			85300000		85300000		85400000	NM_012152	lysophosphatidic acid receptor 3
LPO	LPO	LPO	8	56300000	56300000	56300000	56300000	56300000	56300000	56300000	56300000	NM_006151	lactoperoxidase
LRFN1	LRFN1	LRFN1	4	39800000				39800000		39800000	39800000	NM_020862	leucine rich repeat and fibronectin type III domain containing 1
LRFN2	LRFN2	LRFN2	6	40600000	40600000		40600000		40600000	40600000	40600000	NM_020737	leucine rich repeat and fibronectin type III domain containing 2
LRFN5	LRFN5	#N/A	8	42100000	42100000	41800000	41400000	41500000	42100000	42100000	41800000	NM_152447	leucine rich repeat and fibronectin type III domain containing 5
LRGUK	LRGUK	#N/A	4			134000000	134000000	134000000		134000000		NM_144648	leucine-rich repeats and guanylate kinase domain containing
LRP2	LRP2	LRP2	8	170000000	170000000	170000000	170000000	170000000	170000000	170000000	170000000	NM_004525	low density lipoprotein receptor-related protein 2
LRRC15	LRRC15	LRRC15	5	194000000			194000000		194000000	194000000	194000000	NM_130830	leucine rich repeat containing 15
LRRC3	LRRC3	LRRC3	5	45900000	45900000		45900000		45900000		45900000	NM_030891	leucine rich repeat containing 3
LRRC30	LRRC30	#N/A	4		7390200				7212400	7290000	7.26873e+06	NM_001105581	Leucine rich repeat containing 30
LRRC31	LRRC31	#N/A	4	170000000			170000000	170000000			170000000	NM_024727	leucine rich repeat containing 31
LRRC32	LRRC32	LRRC32	4	76400000			76400000			76400000	76400000	NM_005512	leucine rich repeat containing 32
LRRC33	LRRC33	LRRC33	4	196000000			196000000	196000000			196000000	NM_198565	leucine rich repeat containing 33
LRRC36	LRRC36	#N/A	4	67400000			67400000	67400000			67400000	NM_001161575	leucine rich repeat containing 36
LRRC4B	LRRC4B	#N/A	4			51100000	51100000			51100000	51100000	NM_001080457	leucine rich repeat containing 4B
LRRC52	LRRC52	#N/A	5	166000000	166000000		166000000			166000000	166000000	NM_001005214	leucine rich repeat containing 52
LRRC55	LRRC55	#N/A	7	56900000	57000000		56900000	56900000	56900000	56900000	56900000	NM_001005210	leucine rich repeat containing 55
LRRC7	LRRC7	#N/A	4	70200000	70600000		70100000	70600000				NM_020794	leucine rich repeat containing 7
LRRC8E	LRRC8E	LRRC8E	4	7946400					7953600	7951600	7955800	NM_025061	leucine rich repeat containing 8 family, member E
LRRIQ4	LRRIQ4	#N/A	4	170000000		170000000		170000000	170000000			NM_001080460	leucine-rich repeats and IQ motif containing 4
LRRK1	LRRK1	LRRK1	4	102000000	102000000	102000000			102000000			NM_024652	leucine-rich repeat kinase 1
LRRN2	LRRN2	LRRN2	5	205000000			205000000	205000000		205000000	205000000	NM_201630	leucine rich repeat neuronal 2
LRTM2	LRTM2	LRTM2	7	1.93467e+06	1931200	1936800	1936000		1933400	1928200	1937000	NM_001039029	leucine-rich repeats and transmembrane domains 2
LSM14A	LSM14A	#N/A	8	34600000	34500000	34600000	34600000	34700000	34600000	34500000	34600000	NM_001114093	LSM14A, SCD6 homolog A (S. cerevisiae)
LSM14B	LSM14B	LSM14B	6	60700000	60700000	60700000			60700000	60700000	60700000	NM_144703	LSM14B, SCD6 homolog B (S. cerevisiae)
LSP1	LSP1	LSP1	7	1.91847e+06	1912700		1900000	1898700	1868600	1894450	1891375	NM_001013255	lymphocyte-specific protein 1
LSR	LSR	LSR	6		35700000	35700000	35700000		35700000	35700000	35700000	NM_205835	lipolysis stimulated lipoprotein receptor
LTA	LTA	#N/A	4					31500000	31500000	31500000	31500000	NM_001159740	lymphotoxin alpha (TNF superfamily, member 1)
LTBR	LTBR	#N/A	4	6.51607e+06			6493500		6493600		6.50837e+06	NM_002342	lymphotoxin beta receptor (TNFR superfamily, member 3)
LTF	LTF	LTF	8	46500000	46500000	46500000	46500000	46500000	46500000	46500000	46500000	NM_002343	lactotransferrin
LY6D	LY6D	#N/A	4	144000000			144000000			144000000	144000000	NM_003695	lymphocyte antigen 6 complex, locus D
LY6H	LY6H	LY6H	7	144000000		144000000	144000000	144000000	144000000	144000000	144000000	NM_001130478	lymphocyte antigen 6 complex, locus H
LY6K	LY6K	LY6K	4	144000000	144000000	144000000					144000000	NM_001160354	lymphocyte antigen 6 complex, locus K
LY86	LY86	LY86	6	6754300			6728280	6769000	6828200	6612000	6819800	NM_004271	lymphocyte antigen 86
LY9	LY9	#N/A	4		161000000	161000000	161000000		161000000			NM_002348	lymphocyte antigen 9
LYNX1	LYNX1	#N/A	5	144000000	144000000	144000000			144000000		144000000	NM_177457	Ly6/neurotoxin 1
LYPD4	LYPD4	#N/A	8	42300000	42300000	42300000	42300000	42300000	42300000	42300000	42300000	NM_173506	LY6/PLAUR domain containing 4
LYPD5	LYPD5	LYPD5	4		44300000	44300000			44300000	44300000		NM_182573	LY6/PLAUR domain containing 5
LYPD6	LYPD6	#N/A	4		150000000			150000000	150000000		150000000	NM_194317	LY6/PLAUR domain containing 6
LYPD6B	LYPD6B	LYPD6B	4					150000000	150000000	150000000	150000000	NM_177964	LY6/PLAUR domain containing 6B
LYZL4	LYZL4	LYZL4	5	42400000	42400000	42400000			42400000		42400000	NM_144634	lysozyme-like 4
MACROD2	MACROD2	MACROD2	4		14900000	14400000	15600000				14000000	NM_001033087	MACRO domain containing 2
MAFA	MAFA	MAFA	6	144000000			144000000	145000000	144000000	145000000	145000000	NM_201589	v-maf musculoaponeurotic fibrosarcoma oncogene homolog A (avian)
MAFB	MAFB	MAFB	7	39400000	39000000	38900000	39300000		39300000	39200000	39400000	NM_005461	v-maf musculoaponeurotic fibrosarcoma oncogene homolog B (avian)
MAFK	MAFK	MAFK	7	1562200		1563800	1558900	1559100	1561000	1557800	1558800	NM_002360	v-maf musculoaponeurotic fibrosarcoma oncogene homolog K (avian)
MAG	MAG	MAG	5				35800000	35800000	35800000	35800000	35800000	NM_080600	myelin associated glycoprotein
MAL	MAL	MAL	8	95600000	95600000	95700000	95700000	95700000	95700000	95700000	95700000	NM_022439	mal, T-cell differentiation protein
MAL2	MAL2	#N/A	4		120000000		120000000		120000000		120000000	NM_052886	mal, T-cell differentiation protein 2
MAN2B2	MAN2B2	MAN2B2	7	6557600	6570000	6562600	6556840		6564600	6560760	6.55383e+06	NM_015274	mannosidase, alpha, class 2B, member 2
MAP1LC3B2	MAP1LC3B2	MAP1LC3B2	6	117000000	117000000	117000000	117000000		117000000		117000000	NM_001085481	microtubule-associated protein 1 light chain 3 beta 2
MAP3K9	MAP3K9	#N/A	6	71200000	71300000		71300000		71300000	71300000	71300000	NM_033141	mitogen-activated protein kinase kinase kinase 9
MAP4K1	MAP4K1	#N/A	4	39100000			39100000			39100000	39100000	NM_001042600	mitogen-activated protein kinase kinase kinase kinase 1
MAPK15	MAPK15	#N/A	4	145000000			145000000			145000000	145000000	NM_139021	mitogen-activated protein kinase 15
MAPK4	MAPK4	MAPK4	6	48200000	48100000		48200000	48300000		48100000	48300000	NM_002747	mitogen-activated protein kinase 4
MARCO	MARCO	#N/A	7	120000000	120000000	120000000	120000000		120000000	120000000	120000000	NM_006770	macrophage receptor with collagenous structure
MARVELD3	MARVELD3	MARVELD3	6	71700000	71700000	71700000	71700000			71700000	71700000	NM_052858	MARVEL domain containing 3
MAS1	MAS1	#N/A	7	160000000	160000000		160000000	160000000	160000000	160000000	160000000	NM_002377	MAS1 oncogene
MASP1	MASP1	#N/A	8	187000000	187000000	187000000	187000000	187000000	187000000	187000000	187000000	NM_001879	mannan-binding lectin serine peptidase 1 (C4/C2 activating component of Ra-reactive factor)
MAST3	MAST3	MAST3	5	18200000				18200000	18200000	18200000	18200000	NM_015016	microtubule associated serine/threonine kinase 3
MAST4	MAST4	#N/A	4				65900000	66200000	66100000		65900000	NM_198828	microtubule associated serine/threonine kinase family member 4
MATK	MATK	MATK	5	3.78807e+06			3785900		3795000	3789600	3.78213e+06	NM_139354	megakaryocyte-associated tyrosine kinase
MATN1	MATN1	MATN1	7	31100000	31100000		30900000	31100000	30800000	30800000	31000000	NM_002379	matrilin 1, cartilage matrix protein
MATN4	MATN4	#N/A	4	43900000	43900000	43900000				43900000		NM_030590	matrilin 4
MBD3L1	MBD3L1	#N/A	5	8949133	8948400	8943800	8949800	8949600				NM_145208	methyl-CpG binding domain protein 3-like 1
MC2R	MC2R	MC2R	5	13900000	13900000			13900000	13900000	13900000		NM_000529	melanocortin 2 receptor (adrenocorticotropic hormone)
MC3R	MC3R	#N/A	7		54800000	54800000	54800000	54800000	54700000	54800000	54800000	NM_019888	melanocortin 3 receptor
MC4R	MC4R	#N/A	4		58100000		57900000	57800000			58100000	NM_005912	melanocortin 4 receptor
MCF2L	MCF2L	MCF2L	4	114000000			114000000			114000000	114000000	NM_001112732	MCF.2 cell line derived transforming sequence-like
MCF2L2	MCF2L2	MCF2L2	5	183000000	183000000	183000000	183000000				183000000	NM_015078	MCF.2 cell line derived transforming sequence-like 2
MCTP2	MCTP2	#N/A	5		94900000	94700000	94900000		94800000	95100000		NM_001159643	multiple C2 domains, transmembrane 2
MDFI	MDFI	#N/A	5	41600000	41600000	41600000				41600000	41600000	NM_005586	MyoD family inhibitor
MDFIC	MDFIC	#N/A	6		115000000	115000000	115000000	115000000	115000000		115000000	NM_199072	MyoD family inhibitor domain containing
MDM1	MDM1	#N/A	4	68800000			68800000	68700000			68800000	NM_020128	Mdm1 nuclear protein homolog (mouse)
MDS2	MDS2	MDS2	8	24000000	23900000	23900000	24000000	24000000	23900000	23900000	24000000	NR_027042	myelodysplastic syndrome 2 translocation associated
MED30	MED30	#N/A	5	119000000	119000000	119000000	119000000				119000000	NM_080651	mediator complex subunit 30
MEFV	MEFV	#N/A	5	3296200			3292600	3302200	3298600		3298280	NM_000243	Mediterranean fever
MEGF6	MEGF6	MEGF6	5	3532000			3404200		3520800	3468000	3.45933e+06	NM_001409	multiple EGF-like-domains 6
MEI1	MEI1	MEI1	6	42100000		42100000	42100000	42100000	42100000		42100000	NM_152513	meiosis inhibitor 1
MEOX1	MEOX1	MEOX1	7	41700000	41700000		41800000	41800000	41800000	41700000	41800000	NM_001040002	mesenchyme homeobox 1
MET	MET	#N/A	4		116000000		116000000		116000000		116000000	NM_001127500	met proto-oncogene (hepatocyte growth factor receptor)
METRNL	METRNL	METRNL	4		81100000		81100000			81000000	81100000	NM_001004431	meteorin, glial cell differentiation regulator-like
MFAP5	MFAP5	#N/A	6	8817867	8807500	8811400		8817700	8815000		8823200	NM_003480	microfibrillar associated protein 5
MFSD4	MFSD4	MFSD4	7	206000000	206000000	206000000		206000000	206000000	206000000	206000000	NM_181644	major facilitator superfamily domain containing 4
MFSD6L	MFSD6L	MFSD6L	4	8681400			8702800			8703000	8694000	NM_152599	major facilitator superfamily domain containing 6-like
MGAM	MGAM	#N/A	7		142000000	142000000	142000000	142000000	142000000	142000000	142000000	NM_004668	maltase-glucoamylase (alpha-glucosidase)
MGC14436	MGC14436	MGC14436	6	110000000	110000000		110000000	110000000	110000000		110000000	NR_026661	hypothetical LOC84983
MGC23270	MGC23270	#N/A	5	105000000			105000000		105000000	105000000	105000000	NR_024396	hypothetical LOC196872
MGC34034	MGC34034	MGC34034	7	134000000	134000000	134000000	134000000	134000000		134000000	134000000	NR_027030
MGST3	MGST3	#N/A	5	166000000			166000000	166000000		166000000	166000000	NM_004528	microsomal glutathione S-transferase 3
MIAT	MIAT	MIAT	8	27200000	27400000	27300000	27400000	27400000	27300000	27400000	27400000	NR_003491	Myocardial infarction associated transcript (non-protein coding)
MICALL2	MICALL2	MICALL2	8	1.42558e+06	1420000	1.41253e+06	1424150	1.42497e+06	1425575	1.41376e+06	1.42602e+06	NM_182924	MICAL-like 2
MICB	MICB	MICB	4					31500000	31500000	31500000	31500000	NM_005931	MHC class I polypeptide-related sequence B
MIMT1	MIMT1	#N/A	5		57500000	57400000			57500000	57400000	57400000	NR_024059	MER1 repeat containing imprinted transcript 1
MIR124-1	MIR124-1	MIR124-1	8	9795440	9796089	9800600	9784920	9794000	9788467	9789150	9826000	NR_029668	microRNA 124-1
MIR124-2	MIR124-2	MIR124-2	4		65300000				65300000	65300000	65300000	NR_029669	microRNA 124-2
MIR124-3	MIR124-3	MIR124-3	7	61800000	61800000	61800000	61800000		61800000	61800000	61800000	NR_029670	microRNA 124-3
MIR129-1	MIR129-1	MIR129-1	8	128000000	128000000	128000000	128000000	128000000	128000000	128000000	128000000	NR_029596	microRNA 129-1
MIR129-2	MIR129-2	MIR129-2	7	43600000	43600000		43600000	43600000	43600000	43600000	43600000	NR_029697	microRNA 129-2
MIR130A	MIR130A	MIR130A	5	57400000	57400000			57400000	57400000		57400000	NR_029673	microRNA 130a
MIR135B	MIR135B	MIR135B	7	205000000	205000000	205000000	205000000		205000000	205000000	205000000	NR_029893
MIR148A	MIR148A	MIR148A	8	26000000	25800000	25900000	25900000	26000000	26000000	25900000	26000000	NR_029597	microRNA 148a
MIR183	MIR183	MIR183	7	129000000		129000000	129000000	129000000	129000000	129000000	129000000	NR_029615	microRNA 183
MIR184	MIR184	#N/A	7		79500000	79500000	79500000	79500000	79500000	79500000	79500000	NR_029705	microRNA 184
MIR196A1	MIR196A1	MIR196A1	5	46700000				46700000	46700000	46700000	46700000	NR_029582	microRNA 196a-1
MIR203	MIR203	MIR203	5	105000000	105000000		105000000		105000000		105000000	NR_029620	microRNA 203
MIR296	MIR296	MIR296	8	57400000	57300000	57400000	57300000	57400000	57400000	57400000	57400000	NR_029844	microRNA 296
MIR492	MIR492	MIR492	4	95200000			95200000	95200000			95300000	NR_030171	microRNA 492
MIR512-2	MIR512-2	#N/A	5		54200000	54200000		54200000	54200000		54200000	NR_030181
MIR802	MIR802	MIR802	4	37100000	37200000				36900000		37100000	NR_030414
MIR9-3	MIR9-3	MIR9-3	4	89900000			89900000	89900000		89900000		NR_029692	microRNA 9-3
MLN	MLN	MLN	6	33800000			33800000	33800000	33800000	33800000	33800000	NM_002418	motilin
MLPH	MLPH	MLPH	7	238000000	238000000	238000000		238000000	238000000	238000000	238000000	NM_001042467	melanophilin
MLXIPL	MLXIPL	MLXIPL	6	73000000			73000000	73000000	73000000	73000000	73000000	NM_032954	MLX interacting protein-like
MMD2	MMD2	MMD2	7	4967000	4957200	4.96637e+06	4979575	4.97207e+06		4979200	4977754	NM_198403	monocyte to macrophage differentiation-associated 2
MME	MME	#N/A	7	155000000	155000000	155000000	155000000	155000000	155000000		155000000	NM_000902	membrane metallo-endopeptidase
MMP17	MMP17	#N/A	4			132000000			132000000	132000000	132000000	NM_016155	matrix metallopeptidase 17 (membrane-inserted)
MMP2	MMP2	#N/A	6	55500000	55400000		55500000		55500000	55500000	55500000	NM_004530	matrix metallopeptidase 2 (gelatinase A, 72kDa gelatinase, 72kDa type IV collagenase)
MMP25	MMP25	MMP25	5	3096000		3087600			3093400	3095000	3094500	NM_022468	matrix metallopeptidase 25
MMP28	MMP28	MMP28	4	34100000				34100000		34100000	34100000	NM_001032278	matrix metallopeptidase 28
MMP9	MMP9	MMP9	8	44600000	44600000	44600000	44600000	44600000	44600000	44600000	44600000	NM_004994	matrix metallopeptidase 9 (gelatinase B, 92kDa gelatinase, 92kDa type IV collagenase)
MN1	MN1	MN1	7	27900000	28000000		27900000	27900000	27900000	27900000	28000000	NM_002430	meningioma (disrupted in balanced translocation) 1
MNX1	MNX1	MNX1	8	157000000	157000000	157000000	157000000	157000000	157000000	157000000	157000000	NM_005515	motor neuron and pancreas homeobox 1
MOBP	MOBP	#N/A	5	39500000	39500000		39600000		39600000		39600000	NR_003090	myelin-associated oligodendrocyte basic protein
MOCS1	MOCS1	#N/A	5	39900000	39900000		39900000		39900000		39900000	NM_001075098	molybdenum cofactor synthesis 1
MOGAT2	MOGAT2	MOGAT2	5	75400000		75400000	75400000	75400000			75400000	NM_025098	monoacylglycerol O-acyltransferase 2
MOGAT3	MOGAT3	MOGAT3	5	101000000			101000000		101000000	101000000	101000000	NM_178176	monoacylglycerol O-acyltransferase 3
MORN5	MORN5	MORN5	7	125000000	125000000		125000000	125000000	125000000	125000000	125000000	NM_198469	MORN repeat containing 5
MPO	MPO	MPO	4	56400000			56400000			56400000	56400000	NM_000250	myeloperoxidase
MPP2	MPP2	#N/A	4	42000000			42000000			42000000	41900000	NM_005374	membrane protein, palmitoylated 2 (MAGUK p55 subfamily member 2)
MPPED1	MPPED1	MPPED1	7	43800000	43800000		43800000	43800000	43800000	43900000	43800000	NM_001044370	metallophosphoesterase domain containing 1
MPZL2	MPZL2	MPZL2	4	118000000			118000000	118000000	118000000			NM_144765	myelin protein zero-like 2
MRGPRD	MRGPRD	MRGPRD	6	68700000	68800000		68700000	68700000	68700000		68800000	NM_198923	MAS-related GPR, member D
MRGPRE	MRGPRE	MRGPRE	5	3248900			3252900	3259200	3249200		3248900	NM_001039165	MAS-related GPR, member E
MRGPRF	MRGPRF	#N/A	5	68800000		68800000		68800000		68800000	68800000	NM_145015	MAS-related GPR, member F
MRGPRG	MRGPRG	MRGPRG	5	3.22707e+06			3232600		3228000	3230100	3220900	NM_001164377	MAS-related GPR, member G
MRGPRX2	MRGPRX2	#N/A	4		19000000				19000000	19100000	19100000	NM_054030	MAS-related GPR, member X2
MRPS24	MRPS24	MRPS24	4	43900000			43900000	43900000			43900000	NM_032014	mitochondrial ribosomal protein S24
MRVI1	MRVI1	MRVI1	5	10700000	10600000		10700000	10700000			10700000	NM_130385	murine retrovirus integration site 1 homolog
MS4A10	MS4A10	#N/A	7	60600000	60500000	60600000	60600000	60600000		60600000	60600000	NM_206893	membrane-spanning 4-domains, subfamily A, member 10
MS4A15	MS4A15	MS4A15	5	60500000		60500000	60500000	60500000			60500000	NM_001098835	membrane-spanning 4-domains, subfamily A, member 15
MS4A8B	MS4A8B	#N/A	7	60500000	60500000		60500000	60500000	60500000	60500000	60500000	NM_031457	membrane-spanning 4-domains, subfamily A, member 8B
MSC	MSC	MSC	4		72700000	72700000	72700000			72800000		NM_005098	musculin
MSLN	MSLN	#N/A	4	803200					801200	800400	806200	NM_013404	mesothelin
MSR1	MSR1	#N/A	5		16000000	16100000	16200000		16100000		16100000	NM_002445	macrophage scavenger receptor 1
MSRB3	MSRB3	#N/A	6	65800000	65800000	65800000	65900000	65900000			65900000	NM_198080	methionine sulfoxide reductase B3
MSX1	MSX1	MSX1	7	4902300	4.87433e+06	4888000	4834543		4900200	4.87827e+06	4878300	NM_002448	msh homeobox 1
MSX2	MSX2	MSX2	6	174000000		174000000	174000000		174000000	174000000	174000000	NM_002449	msh homeobox 2
MTL5	MTL5	MTL5	8	68500000	68500000	68500000	68500000	68500000	68500000	68500000	68500000	NM_001039656	metallothionein-like 5, testis-specific (tesmin)
MTMR14	MTMR14	MTMR14	6	9669828			9653600	9666700	9665000	9648600	9668667	NM_001077525	myotubularin related protein 14
MTNR1A	MTNR1A	MTNR1A	4	187000000	187000000					187000000	187000000	NM_005958	melatonin receptor 1A
MTR	MTR	#N/A	4	237000000	237000000	237000000				237000000		NM_000254	5-methyltetrahydrofolate-homocysteine methyltransferase
MTUS2	MTUS2	MTUS2	5		29700000	29900000	29900000		30000000		29900000	NM_001033602	microtubule associated tumor suppressor candidate 2
MUC12	MUC12	MUC12	8	101000000	101000000	101000000	101000000	101000000	101000000	101000000	101000000	NM_001164462	mucin 12, cell surface associated
MUC16	MUC16	#N/A	8	9073440	9062060	9053350	9031125	9039400	9094600	9083667	9079933	NM_024690	mucin 16, cell surface associated
MUC17	MUC17	MUC17	8	101000000	101000000	101000000	101000000	101000000	101000000	101000000	101000000	NM_001040105	mucin 17, cell surface associated
MUC2	MUC2	MUC2	6	1.11347e+06			1116880	1099900	1057100	1.09357e+06	1.09827e+06	NM_002457	mucin 2, oligomeric mucus/gel-forming
MUC4	MUC4	MUC4	8	196000000	196000000	196000000	196000000	195000000	196000000	196000000	196000000	NM_004532	mucin 4, cell surface associated
MUC5B	MUC5B	MUC5B	6	1225400			1.22707e+06	1230200	1237800	1212800	1240850	NM_002458	mucin 5B, oligomeric mucus/gel-forming
MUC6	MUC6	MUC6	6	1038300			1045400	1039900	1047600	1044800	1042450	NM_005961	mucin 6, oligomeric mucus/gel-forming
MX2	MX2	MX2	4		42800000	42800000			42800000	42800000		NM_002463	myxovirus (influenza virus) resistance 2 (mouse)
MYBPC2	MYBPC2	MYBPC2	5	51000000	50900000				51000000	51000000	51000000	NM_004533	myosin binding protein C, fast type
MYCBPAP	MYCBPAP	MYCBPAP	4	48600000				48600000		48600000	48600000	NM_032133	MYCBP associated protein
MYCL1	MYCL1	MYCL1	5	40400000		40400000	40400000			40400000	40400000	NM_005376	v-myc myelocytomatosis viral oncogene homolog 1, lung carcinoma derived (avian)
MYCNOS	MYCNOS	MYCNOS	6		16000000	16000000	16100000		16000000	16000000	16000000	NR_026766	v-myc myelocytomatosis viral related oncogene, neuroblastoma derived (avian) opposite strand
MYEOV	MYEOV	MYEOV	7		69000000	69100000	69000000	69000000	69200000	69000000	69100000	NM_138768	myeloma overexpressed (in a subset of t(11;14) positive multiple myelomas)
MYF6	MYF6	#N/A	4		81100000		81100000		81100000		81100000	NM_002469	myogenic factor 6 (herculin)
MYH13	MYH13	#N/A	4		10300000	10200000			10200000	10200000		NM_003802	myosin, heavy chain 13, skeletal muscle
MYH14	MYH14	#N/A	6	50800000			50800000	50700000	50700000	50800000	50700000	NM_024729	myosin, heavy chain 14, non-muscle
MYH6	MYH6	MYH6	4	23900000			23900000		23900000		23900000	NM_002471	myosin, heavy chain 6, cardiac muscle, alpha
MYL10	MYL10	MYL10	8	101000000	101000000	101000000	101000000	101000000	101000000	101000000	101000000	NM_138403	myosin, light chain 10, regulatory
MYL2	MYL2	MYL2	7	111000000	111000000	111000000	111000000	111000000	111000000		111000000	NM_000432	myosin, light chain 2, regulatory, cardiac, slow
MYL3	MYL3	MYL3	7	46900000	46900000		46900000	46900000	46900000	46900000	46900000	NM_000258	myosin, light chain 3, alkali; ventricular, skeletal, slow
MYLIP	MYLIP	#N/A	6	16100000	16000000		16000000	16100000	16000000	16100000		NM_013262	myosin regulatory light chain interacting protein
MYO15A	MYO15A	MYO15A	6	18000000			18000000	18100000	18100000	18000000	18000000	NM_016239	myosin XVA
MYO15B	MYO15B	MYO15B	6	73600000			73600000	73600000	73600000	73600000	73600000	NR_003587	myosin XVB pseudogene
MYO18B	MYO18B	MYO18B	5	26200000	26200000		26200000		26200000		26200000	NM_032608	myosin XVIIIB
MYO1A	MYO1A	#N/A	6	57400000	57400000		57400000		57400000	57400000	57400000	NM_005379	myosin IA
MYO1F	MYO1F	#N/A	7	8612067	8638200	8618000		8611800	8627100	8591000	8623133	NM_012335	myosin IF
MYO1G	MYO1G	MYO1G	8	45000000	45000000	45000000	45000000	45000000	45000000	45000000	45000000	NM_033054	myosin IG
MYO1H	MYO1H	MYO1H	6	110000000			110000000	110000000	110000000	110000000	110000000	NM_001101421	myosin IH
MYO7B	MYO7B	MYO7B	7	128000000	128000000	128000000	128000000	128000000	128000000		128000000	NM_001080527	myosin VIIB
MYOC	MYOC	MYOC	4	172000000			172000000	172000000			172000000	NM_000261	myocilin, trabecular meshwork inducible glucocorticoid response
MYOCD	MYOCD	MYOCD	7	12600000	12400000		12600000	12600000	12600000	12600000	12600000	NM_153604	myocardin
MYOD1	MYOD1	MYOD1	8	17700000	17700000	17700000	17700000	17700000	17700000	17700000	17700000	NM_002478	myogenic differentiation 1
MYOM2	MYOM2	MYOM2	8	1979200	2.21176e+06	2161400	2148000	2208200	2.11933e+06	2.15597e+06	2129160	NM_003970	myomesin (M-protein) 2, 165kDa
MYOM3	MYOM3	MYOM3	5	24400000			24400000	24400000	24400000		24400000	NM_152372	myomesin family, member 3
MYRIP	MYRIP	MYRIP	4		39800000	40000000	40000000				40100000	NM_015460	myosin VIIA and Rab interacting protein
MYT1	MYT1	MYT1	4	62800000			62800000			62800000	62800000	NM_004535	myelin transcription factor 1
MYT1L	MYT1L	MYT1L	8	1849300	2326459	2.28987e+06	2.32702e+06	2.14987e+06	2.09324e+06	2.38618e+06	2.06137e+06	NM_015025	myelin transcription factor 1-like
N4BP3	N4BP3	N4BP3	6	178000000			178000000	178000000	178000000	178000000	178000000	NM_015111	Nedd4 binding protein 3
NACA2	NACA2	NACA2	4	59700000			59700000	59700000			59700000	NM_199290	nascent polypeptide-associated complex alpha subunit 2
NAPSB	NAPSB	NAPSB	4		50800000		50800000			50800000	50800000	NR_002798	napsin B aspartic peptidase pseudogene
NAT1	NAT1	#N/A	7	18100000	18100000	18000000	18100000	18000000	18100000		18000000	NM_001160174	N-acetyltransferase 1 (arylamine N-acetyltransferase)
NAT2	NAT2	#N/A	5	18300000		18300000	18200000		18300000		18200000	NM_000015	N-acetyltransferase 2 (arylamine N-acetyltransferase)
NAT8B	NAT8B	#N/A	5	73900000	73900000		73900000		73900000		73900000	NM_016347	N-acetyltransferase 8B (GCN5-related, putative, gene/pseudogene)
NBPF3	NBPF3	NBPF3	4	21800000			21800000	21700000			21800000	NM_032264	neuroblastoma breakpoint family, member 3
NCAN	NCAN	NCAN	5	19300000	19400000	19400000	19300000			19300000		NM_004386	neurocan
NCCRP1	NCCRP1	NCCRP1	7	39700000	39700000		39700000	39700000	39700000	39700000	39700000	NM_001001414	non-specific cytotoxic cell receptor protein 1 homolog (zebrafish)
NCF4	NCF4	NCF4	7	37300000	37300000		37300000	37300000	37300000	37300000	37300000	NM_013416	neutrophil cytosolic factor 4, 40kDa
NCKAP1L	NCKAP1L	#N/A	8	54900000	54900000	54900000	54900000	54900000	54900000	54900000	54900000	NM_005337	NCK-associated protein 1-like
NCR1	NCR1	#N/A	6	55400000	55400000	55400000	55400000		55400000	55400000		NM_001145458	natural cytotoxicity triggering receptor 1
NCR2	NCR2	NCR2	7	41400000	41300000		41300000	41300000	41300000	41400000	41400000	NM_004828	natural cytotoxicity triggering receptor 2
NDRG4	NDRG4	NDRG4	6	58500000			58500000	58500000	58500000	58500000	58500000	NM_001130487	NDRG family member 4
NDST3	NDST3	#N/A	4	119000000		119000000	119000000				119000000	NM_004784	N-deacetylase/N-sulfotransferase (heparan glucosaminyl) 3
NDUFA11	NDUFA11	NDUFA11	5	5885100			5889800		5886200	5889400	5886400	NM_175614	NADH dehydrogenase (ubiquinone) 1 alpha subcomplex, 11, 14.7kDa
NDUFV1	NDUFV1	NDUFV1	4	67400000			67400000	67400000			67400000	NM_001166102	NADH dehydrogenase (ubiquinone) flavoprotein 1, 51kDa
NECAB2	NECAB2	NECAB2	4	84000000			84000000			84000000	84000000	NM_019065	N-terminal EF-hand calcium binding protein 2
NEFH	NEFH	NEFH	4	29900000			29900000			29900000	29900000	NM_021076	neurofilament, heavy polypeptide
NEFL	NEFL	NEFL	6	24800000	24800000	24800000			24800000	24800000	24800000	NM_006158	neurofilament, light polypeptide
NEFM	NEFM	NEFM	7	24700000	24700000	24600000	24800000		24800000	24700000	24700000	NM_005382	neurofilament, medium polypeptide
NELL1	NELL1	NELL1	5		20900000	21200000	20900000		20700000		21000000	NM_006157	NEL-like 1 (chicken)
NEURL3	NEURL3	NEURL3	5	97100000	97100000		97200000	97200000			97200000	NR_026875	neuralized homolog 3 (Drosophila) pseudogene
NEUROD1	NEUROD1	NEUROD1	5		183000000	183000000	183000000			183000000	183000000	NM_002500	neurogenic differentiation 1
NEUROD2	NEUROD2	NEUROD2	7	37700000	37800000		37800000	37800000	37800000	37800000	37800000	NM_006160	neurogenic differentiation 2
NEUROD6	NEUROD6	#N/A	8	31400000	31400000	31300000	31400000	31400000	31400000	31300000	31400000	NM_022728	neurogenic differentiation 6
NEUROG1	NEUROG1	NEUROG1	6		135000000	135000000	135000000	135000000		135000000	135000000	NM_006161	neurogenin 1
NEUROG2	NEUROG2	NEUROG2	5	113000000			113000000		113000000	113000000	113000000	NM_024019	neurogenin 2
NEUROG3	NEUROG3	NEUROG3	4	71300000			71300000		71300000		71300000	NM_020999	neurogenin 3
NFAM1	NFAM1	NFAM1	6	42800000		42900000	42800000	42900000	42800000		42800000	NM_145912	NFAT activating protein with ITAM motif 1
NFASC	NFASC	NFASC	7	205000000	205000000		205000000	205000000	205000000	205000000	205000000	NM_001005389	neurofascin homolog (chicken)
NFATC1	NFATC1	NFATC1	7	77300000	77400000		77300000	77300000	77300000	77300000	77300000	NM_172389	nuclear factor of activated T-cells, cytoplasmic, calcineurin-dependent 1
NFATC2	NFATC2	NFATC2	8	49900000	50000000	50100000	49900000	49900000	50000000	50000000	50100000	NM_173091	nuclear factor of activated T-cells, cytoplasmic, calcineurin-dependent 2
NFATC4	NFATC4	#N/A	4	24800000	24800000		24900000			24800000		NM_004554	nuclear factor of activated T-cells, cytoplasmic, calcineurin-dependent 4
NFE2	NFE2	#N/A	5	54700000			54700000	54700000		54700000	54700000	NM_001136023	nuclear factor (erythroid-derived 2), 45kDa
NFE2L3	NFE2L3	#N/A	6	26100000	26200000		26200000		26200000	26200000	26200000	NM_004289	nuclear factor (erythroid-derived 2)-like 3
NGF	NGF	#N/A	6	116000000	116000000		116000000		116000000	116000000	116000000	NM_002506	nerve growth factor (beta polypeptide)
NGFR	NGFR	NGFR	8	47600000	47600000	47600000	47600000	47600000	47600000	47600000	47600000	NM_002507	nerve growth factor receptor
NHLH2	NHLH2	NHLH2	4				116000000		116000000	116000000	116000000	NM_005599	nescient helix loop helix 2
NINJ2	NINJ2	NINJ2	4	697600		805600	747560				777800	NM_016533	ninjurin 2
NIPAL2	NIPAL2	#N/A	4	99300000			99400000		99300000		99200000	NM_024759	NIPA-like domain containing 2
NKAIN1	NKAIN1	#N/A	4	31600000			31700000	31600000			31600000	NM_024522	Na+/K+ transporting ATPase interacting 1
NKAIN2	NKAIN2	#N/A	5	125000000	125000000		125000000		125000000		124000000	NM_001040214	Na+/K+ transporting ATPase interacting 2
NKD1	NKD1	NKD1	5	50600000			50500000	50500000		50600000	50600000	NM_033119	naked cuticle homolog 1 (Drosophila)
NKD2	NKD2	NKD2	6	978000	983600		1.00547e+06		1027800	1.00777e+06	1007300	NM_033120	naked cuticle homolog 2 (Drosophila)
NKX2-1	NKX2-1	NKX2-1	5		37000000		37000000		37000000	37000000	37000000	NM_001079668	NK2 homeobox 1
NKX2-3	NKX2-3	NKX2-3	8	101000000	101000000	101000000	101000000	101000000	101000000	101000000	101000000	NM_145285	NK2 transcription factor related, locus 3 (Drosophila)
NKX2-5	NKX2-5	NKX2-5	6	173000000			173000000	173000000	173000000	173000000	173000000	NM_004387	NK2 transcription factor related, locus 5 (Drosophila)
NKX2-6	NKX2-6	NKX2-6	8	23600000	23600000	23600000	23600000	23600000	23600000	23600000	23600000	NM_001136271	NK2 transcription factor related, locus 6 (Drosophila)
NKX2-8	NKX2-8	NKX2-8	5		37000000		37100000		37000000	37100000	37000000	NM_014360	NK2 homeobox 8
NKX3-1	NKX3-1	NKX3-1	7	23500000	23500000	23500000	23500000	23500000		23500000	23500000	NM_006167	NK3 homeobox 1
NKX3-2	NKX3-2	NKX3-2	6	13500000		13500000	13500000		13500000	13500000	13500000	NM_001189	NK3 homeobox 2
NKX6-1	NKX6-1	NKX6-1	7	85400000	85200000		85300000	85400000	85400000	85400000	85400000	NM_006168	NK6 homeobox 1
NLRP1	NLRP1	NLRP1	6	5445600			5557125	5441800	5505600	5617200	5.55911e+06	NM_014922	NLR family, pyrin domain containing 1
NLRP11	NLRP11	#N/A	6		56300000	56300000		56300000	56300000	56300000	56300000	NM_145007	NLR family, pyrin domain containing 11
NLRP12	NLRP12	NLRP12	4	54300000		54300000		54300000			54300000	NM_033297	NLR family, pyrin domain containing 12
NLRP13	NLRP13	#N/A	5		56400000	56400000			56400000	56400000	56400000	NM_176810	NLR family, pyrin domain containing 13
NLRP2	NLRP2	#N/A	7	55500000	55500000	55500000	55500000		55500000	55500000	55500000	NM_017852	NLR family, pyrin domain containing 2
NLRP3	NLRP3	#N/A	6	248000000	248000000	248000000		248000000	248000000		248000000	NM_004895	NLR family, pyrin domain containing 3
NLRP4	NLRP4	#N/A	6	56400000	56400000	56400000		56400000	56400000		56400000	NM_134444	NLR family, pyrin domain containing 4
NLRP5	NLRP5	#N/A	6		56500000	56500000		56500000	56600000	56600000	56500000	NM_153447	NLR family, pyrin domain containing 5
NLRP6	NLRP6	NLRP6	6	273000			276600	271800	273600	276400	281100	NM_138329	NLR family, pyrin domain containing 6
NLRP7	NLRP7	#N/A	7	55400000	55400000	55400000	55400000		55500000	55500000	55500000	NM_001127255	NLR family, pyrin domain containing 7
NLRP8	NLRP8	#N/A	5			56500000	56500000	56500000	56500000		56500000	NM_176811	NLR family, pyrin domain containing 8
NLRP9	NLRP9	#N/A	7	56200000	56200000	56200000	56200000	56200000	56200000		56200000	NM_176820	NLR family, pyrin domain containing 9
NMNAT2	NMNAT2	NMNAT2	7	183000000		183000000	183000000	183000000	183000000	183000000	183000000	NM_015039	nicotinamide nucleotide adenylyltransferase 2
NMS	NMS	#N/A	7	101000000	101000000	101000000	101000000	101000000		101000000	101000000	NM_001011717	neuromedin S
NMUR1	NMUR1	NMUR1	6	232000000	232000000	232000000	232000000		232000000		232000000	NM_006056	neuromedin U receptor 1
NOBOX	NOBOX	#N/A	6	144000000	144000000	144000000	144000000		144000000		144000000	NM_001080413	NOBOX oogenesis homeobox
NOD2	NOD2	NOD2	4	50700000			50700000		50800000		50700000	NM_022162	nucleotide-binding oligomerization domain containing 2
NOG	NOG	#N/A	7	54700000	54700000	54700000		54700000	54700000	54700000	54700000	NM_005450	noggin
NOM1	NOM1	#N/A	6	157000000			157000000	157000000	157000000	157000000	157000000	NM_138400	nucleolar protein with MIF4G domain 1
NOS1	NOS1	NOS1	8	118000000	118000000	118000000	118000000	118000000	118000000	118000000	118000000	NM_000620	nitric oxide synthase 1 (neuronal)
NOS3	NOS3	NOS3	8	151000000	151000000	151000000	151000000	151000000	151000000	151000000	151000000	NM_000603	nitric oxide synthase 3 (endothelial cell)
NOTCH3	NOTCH3	#N/A	4	15300000		15300000				15300000	15300000	NM_000435	Notch homolog 3 (Drosophila)
NOTO	NOTO	NOTO	8	73400000	73400000	73400000	73400000	73400000	73400000	73400000	73400000	NM_001134462	Notochord homeobox
NOTUM	NOTUM	NOTUM	6	79900000		79900000	79900000		79900000	79900000	79900000	NM_178493	notum pectinacetylesterase homolog (Drosophila)
NOX5	NOX5	NOX5	5	69200000			69300000	69200000	69300000		69300000	NM_024505	NADPH oxidase, EF-hand calcium binding domain 5
NPAS1	NPAS1	NPAS1	5	47500000			47500000		47500000	47500000	47500000	NM_002517	neuronal PAS domain protein 1
NPAS4	NPAS4	NPAS4	7	66200000	66200000	66200000	66200000	66200000		66200000	66200000	NM_178864	neuronal PAS domain protein 4
NPBWR1	NPBWR1	NPBWR1	5		53800000	53900000	53800000			53900000	53800000	NM_005285	neuropeptides B/W receptor 1
NPC1L1	NPC1L1	#N/A	8	44600000	44600000	44600000	44600000	44600000	44500000	44600000	44600000	NM_001101648	NPC1 (Niemann-Pick disease, type C1, gene)-like 1
NPHS1	NPHS1	NPHS1	8	36300000	36300000	36300000	36300000	36300000	36300000	36300000	36300000	NM_004646	nephrosis 1, congenital, Finnish type (nephrin)
NPHS2	NPHS2	NPHS2	4	180000000	180000000	180000000		180000000				NM_014625	nephrosis 2, idiopathic, steroid-resistant (podocin)
NPPB	NPPB	NPPB	6	11900000		11900000	11900000		11900000	11900000	11900000	NM_002521	natriuretic peptide precursor B
NPPC	NPPC	NPPC	7	233000000		233000000	233000000	233000000	233000000	233000000	233000000	NM_024409	natriuretic peptide precursor C
NPR3	NPR3	NPR3	5	32700000			32700000	32700000		32700000	32700000	NM_000908	natriuretic peptide receptor C/guanylate cyclase C (atrionatriuretic peptide receptor C)
NPSR1	NPSR1	#N/A	5		34600000	34700000	34700000		34700000		34900000	NM_207172	neuropeptide S receptor 1
NPTX1	NPTX1	NPTX1	6	78500000		78400000	78500000		78500000	78500000	78500000	NM_002522	neuronal pentraxin I
NPTX2	NPTX2	NPTX2	8	98200000	98300000	98200000	98200000	98200000	98300000	98300000	98200000	NM_002523	neuronal pentraxin II
NPVF	NPVF	#N/A	8	25500000	25500000	25600000	25500000	25500000	25400000	25600000	25500000	NM_022150	neuropeptide VF precursor
NPY	NPY	NPY	5		24200000		24300000	24200000	24400000		24200000	NM_000905	neuropeptide Y
NR4A2	NR4A2	NR4A2	6		157000000	157000000	157000000	157000000	157000000	157000000		NM_006186	nuclear receptor subfamily 4, group A, member 2
NR5A1	NR5A1	NR5A1	6	127000000			127000000	127000000	127000000	127000000	127000000	NM_004959	nuclear receptor subfamily 5, group A, member 1
NR5A2	NR5A2	NR5A2	8	200000000	200000000	200000000	200000000	200000000	200000000	200000000	200000000	NM_205860	nuclear receptor subfamily 5, group A, member 2
NRARP	NRARP	NRARP	4	140000000			140000000			140000000	140000000	NM_001004354	NOTCH-regulated ankyrin repeat protein
NRG1	NRG1	#N/A	6	31600000	31900000	31900000	32000000	31800000			32200000	NM_013962	neuregulin 1
NRN1	NRN1	NRN1	4	6036000			6074200			5994400	6015600	NM_016588	neuritin 1
NRTN	NRTN	NRTN	7	5816000		5817000	5814200	5817800	5819600	5819400	5817400	NM_004558	neurturin
NRXN2	NRXN2	NRXN2	6	64400000	64400000	64400000	64400000		64400000	64400000		NM_138734	neurexin 2
NRXN3	NRXN3	#N/A	5		78800000		78800000		79400000	78800000	79500000	NM_004796	neurexin 3
NTF3	NTF3	NTF3	7	5585800	5512956	5495000	5.50227e+06		5552900	5557800	5541100	NM_002527	neurotrophin 3
NTF4	NTF4	NTF4	6	49600000			49600000	49600000	49600000	49600000	49600000	NM_006179	neurotrophin 4
NTM	NTM	NTM	6		132000000	132000000	132000000	131000000	131000000	131000000		NM_016522	neurotrimin
NTN1	NTN1	NTN1	6		9006550	9007200	8930500		9005900	8973300	9049200	NM_004822	netrin 1
NTN4	NTN4	#N/A	4	96200000	96100000		96100000		96100000			NM_021229	netrin 4
NTNG2	NTNG2	NTNG2	6	135000000	135000000		135000000		135000000	135000000	135000000	NM_032536	netrin G2
NTRK1	NTRK1	NTRK1	6	157000000			157000000	157000000	157000000	157000000	157000000	NM_002529	neurotrophic tyrosine kinase, receptor, type 1
NTRK2	NTRK2	NTRK2	4				87700000		87400000	87600000	87600000	NM_006180	neurotrophic tyrosine kinase, receptor, type 2
NTRK3	NTRK3	#N/A	7	88400000	88700000		88700000	88900000	88900000	88600000	88400000	NM_001007156	neurotrophic tyrosine kinase, receptor, type 3
NTSR2	NTSR2	NTSR2	7	11800000	11800000	11800000	11800000	11800000		11800000	11800000	NM_012344	neurotensin receptor 2
NUB1	NUB1	NUB1	6	151000000	151000000	151000000	151000000		151000000		151000000	NM_016118	negative regulator of ubiquitin-like proteins 1
NUDT14	NUDT14	NUDT14	4	106000000			106000000			106000000	106000000	NM_177533	nudix (nucleoside diphosphate linked moiety X)-type motif 14
NWD1	NWD1	NWD1	7	16900000	16900000		16900000	16900000	16900000	16900000	16900000	NM_001007525	NACHT and WD repeat domain containing 1
NXN	NXN	NXN	6	820000		818133		847600	816800	804533	810720	NM_022463	nucleoredoxin
NXNL1	NXNL1	NXNL1	5	17600000				17600000	17600000	17600000	17600000	NM_138454	nucleoredoxin-like 1
NXNL2	NXNL2	NXNL2	4	91200000		91200000			91200000		91200000	NM_001161625	nucleoredoxin-like 2
NXPH1	NXPH1	NXPH1	4		8657088	8524650	8586714			8472467		NM_152745	neurexophilin 1
NXPH2	NXPH2	NXPH2	8	140000000	139000000	140000000	140000000	140000000	140000000	140000000	140000000	NM_007226	neurexophilin 2
NXPH3	NXPH3	NXPH3	4	47600000			47600000			47700000	47600000	NM_007225	neurexophilin 3
NXPH4	NXPH4	NXPH4	5	57600000			57600000	57600000		57600000	57600000	NM_007224	neurexophilin 4
OASL	OASL	OASL	6	122000000	122000000	122000000	121000000		121000000		121000000	NM_003733	2'-5'-oligoadenylate synthetase-like
OBP2A	OBP2A	#N/A	4	138000000					138000000	138000000	138000000	NM_014582	odorant binding protein 2A
OBP2B	OBP2B	OBP2B	6	136000000			136000000	136000000	136000000	136000000	136000000	NM_014581	odorant binding protein 2B
OCA2	OCA2	OCA2	5			28300000	28000000		28300000	28200000	28300000	NM_000275	oculocutaneous albinism II
OCLN	OCLN	#N/A	5	68800000			68800000	68800000	68800000		68800000	NM_002538	occludin
OCM2	OCM2	#N/A	7	97600000	97600000	97600000	97700000	97600000		97600000	97600000	NM_006188	oncomodulin 2
OLFM1	OLFM1	OLFM1	7	138000000	138000000		138000000	138000000	138000000	138000000	138000000	NM_014279	olfactomedin 1
OLIG1	OLIG1	OLIG1	4	34400000			34500000			34400000	34500000	NM_138983	oligodendrocyte transcription factor 1
OLIG3	OLIG3	OLIG3	7	138000000	138000000		138000000	138000000	138000000	138000000	138000000	NM_175747	oligodendrocyte transcription factor 3
OLR1	OLR1	#N/A	6	10300000	10300000	10300000	10300000	10300000			10300000	NM_002543	oxidized low density lipoprotein (lectin-like) receptor 1
ONECUT1	ONECUT1	ONECUT1	6		53100000		53100000	53100000	53100000	53100000	53100000	NM_004498	one cut homeobox 1
ONECUT3	ONECUT3	ONECUT3	8	1.73964e+06	1749800	1.74967e+06	1740420	1.74327e+06	1.74083e+06	1741025	1.74927e+06	NM_001080488	One cut homeobox 3
OPCML	OPCML	OPCML	5	132000000			133000000	133000000	133000000	133000000		NM_001012393	opioid binding protein/cell adhesion molecule-like
OPLAH	OPLAH	#N/A	4	145000000			145000000			145000000	145000000	NM_017570	5-oxoprolinase (ATP-hydrolysing)
OPRD1	OPRD1	OPRD1	6	29100000		29100000	29200000		29200000	29200000	29100000	NM_000911	opioid receptor, delta 1
OPRL1	OPRL1	OPRL1	4				62700000		62700000	62700000	62700000	NM_182647	opiate receptor-like 1
OPRM1	OPRM1	#N/A	5	154000000	154000000		154000000		154000000		154000000	NM_001008504	opioid receptor, mu 1
OR10AD1	OR10AD1	#N/A	7	48600000	48600000	48600000	48600000	48600000	48600000		48700000	NM_001004134	olfactory receptor, family 10, subfamily AD, member 1
OR10H1	OR10H1	#N/A	4	15900000	15900000				15900000	15900000		NM_013940	olfactory receptor, family 10, subfamily H, member 1
OR10H4	OR10H4	#N/A	5	16100000				16100000	16100000	16100000	16100000	NM_001004465	olfactory receptor, family 10, subfamily H, member 4
OR10H5	OR10H5	#N/A	4	15900000	15900000					15900000	15900000	NM_001004466	olfactory receptor, family 10, subfamily H, member 5
OR10P1	OR10P1	#N/A	6	56000000	56000000	56000000	56000000	56000000			56000000	NM_206899	olfactory receptor, family 10, subfamily P, member 1
OR11L1	OR11L1	#N/A	4	248000000	248000000	248000000					248000000	NM_001001959	olfactory receptor, family 11, subfamily L, member 1
OR1F1	OR1F1	OR1F1	7	3.23847e+06		3245000	3245000	3.23273e+06	3236100	3227600	3235467	NM_012360	olfactory receptor, family 1, subfamily F, member 1
OR1F2P	OR1F2P	#N/A	6	3261200		3262600		3260000	3258000	3261400	3261300	NR_002169	olfactory receptor, family 1, subfamily F, member 2
OR1I1	OR1I1	#N/A	7	15200000	15200000	15200000	15200000		15200000	15200000	15200000	NM_001004713	olfactory receptor, family 1, subfamily I, member 1
OR1J1	OR1J1	#N/A	4	125000000	125000000		125000000				125000000	NM_001004451	olfactory receptor, family 1, subfamily J, member 1
OR1M1	OR1M1	#N/A	7	9186150	9198300	9156600		9198600	9194200	9178500	9162933	NM_001004456	olfactory receptor, family 1, subfamily M, member 1
OR2A5	OR2A5	#N/A	4		144000000	144000000	144000000	144000000				NM_012365	olfactory receptor, family 2, subfamily A, member 5
OR2AT4	OR2AT4	OR2AT4	6	74800000			74800000	74800000	74800000	74800000	74800000	NM_001005285	olfactory receptor, family 2, subfamily AT, member 4
OR2B11	OR2B11	#N/A	5	248000000	248000000	248000000			248000000		248000000	NM_001004492	olfactory receptor, family 2, subfamily B, member 11
OR2C1	OR2C1	#N/A	4	3391700			3397600			3399600	3.40307e+06	NM_012368	olfactory receptor, family 2, subfamily C, member 1
[truncated: 2,615 more rows]
