# Supplementary material for: Global analysis of H3K4me3 and H3K27me3 profiles in glioblastoma stem cells and identification of SLC17A7 as a bivalent tumor suppressor gene
Source: Oncotarget. 2015 Jan 22;6(7):5369–81. doi: 10.18632/oncotarget.3030 (PMC4467155; doi:10.18632/oncotarget.3030)
Supplement: Supplementary file 4 [file oncotarget-06-5369-s004.xls]

## Sheet: H3K4me3 genes
Supplementary Table 4. Comparisons of H3K4me3 and H3K27me3 profiles between GSCs and human ESC (hESC)
REFSEQ ID	GENE SYMBOL	ES BG01	ES BGO3	ES WIBR1	ES WIBR2	ES WIBR3	ES WIBR7	Numbers of hESC marked	GSC * (marked by H3K3me3 in more than 4 of 8 GSCs)
NM_145800	SEPT6	1	1	1	1	1	1	6	Yes
NM_145802	SEPT6	1	1	1	1	1	1	6	Yes
NM_015129	SEPT6	1	1	1	1	1	1	6	Yes
NM_145799	SEPT6	1	1	1	1	1	1	6	Yes
NM_144710	SEPT10	1	1	1	1	1	1	6	Yes
NM_178584	SEPT10	1	1	1	1	1	1	6	Yes
NM_018723	A2BP1	1	1	1	1	1	1	6	Yes
NM_015665	AAAS	1	1	1	1	1	1	6	Yes
NM_023928	AACS	1	1	1	1	1	1	6	Yes
NM_016228	AADAT	1	1	1	1	1	1	6	Yes
NM_182662	AADAT	1	1	1	1	1	1	6	Yes
NM_014911	AAK1	1	1	1	1	1	1	6	Yes
NM_001087	AAMP	1	1	1	1	1	1	6	Yes
NM_001605	AARS	1	1	1	1	1	1	6	Yes
NM_020745	AARS2	1	1	1	1	1	1	6	Yes
NM_025267	AARSD1	1	1	1	1	1	1	6	Yes
NM_181806	AASDH	1	1	1	1	1	1	6	Yes
NM_015423	AASDHPPT	1	1	1	1	1	1	6	Yes
NM_012138	AATF	1	1	1	1	1	1	6	Yes
NM_020686	ABAT	1	1	1	1	1	1	6	Yes
NM_005502	ABCA1	1	1	1	1	1	1	6	Yes
NM_172232	ABCA5	1	1	1	1	1	1	6	Yes
NM_019112	ABCA7	1	1	1	1	1	1	6	Yes
NM_005689	ABCB6	1	1	1	1	1	1	6	Yes
NM_007188	ABCB8	1	1	1	1	1	1	6	Yes
NM_004996	ABCC1	1	1	1	1	1	1	6	Yes
NM_019862	ABCC1	1	1	1	1	1	1	6	Yes
NM_019898	ABCC1	1	1	1	1	1	1	6	Yes
NM_019899	ABCC1	1	1	1	1	1	1	6	Yes
NM_019900	ABCC1	1	1	1	1	1	1	6	Yes
NM_005845	ABCC4	1	1	1	1	1	1	6	Yes
NM_001105515	ABCC4	1	1	1	1	1	1	6	Yes
NM_005688	ABCC5	1	1	1	1	1	1	6	Yes
NM_001023587	ABCC5	1	1	1	1	1	1	6	Yes
NM_001122674	ABCD3	1	1	1	1	1	1	6	Yes
NM_002858	ABCD3	1	1	1	1	1	1	6	Yes
NM_005050	ABCD4	1	1	1	1	1	1	6	Yes
NM_001040876	ABCE1	1	1	1	1	1	1	6	Yes
NM_002940	ABCE1	1	1	1	1	1	1	6	Yes
NM_001025091	ABCF1	1	1	1	1	1	1	6	Yes
NM_001090	ABCF1	1	1	1	1	1	1	6	Yes
NM_005692	ABCF2	1	1	1	1	1	1	6	Yes
NM_007189	ABCF2	1	1	1	1	1	1	6	Yes
NM_018358	ABCF3	1	1	1	1	1	1	6	Yes
NM_018394	ABHD10	1	1	1	1	1	1	6	Yes
NM_148912	ABHD11	1	1	1	1	1	1	6	Yes
NM_015600	ABHD12	1	1	1	1	1	1	6	Yes
NM_001042472	ABHD12	1	1	1	1	1	1	6	Yes
NM_032859	ABHD13	1	1	1	1	1	1	6	Yes
NM_032750	ABHD14B	1	1	1	1	1	1	6	Yes
NM_007011	ABHD2	1	1	1	1	1	1	6	Yes
NM_152924	ABHD2	1	1	1	1	1	1	6	Yes
NM_138340	ABHD3	1	1	1	1	1	1	6	Yes
NM_022060	ABHD4	1	1	1	1	1	1	6	Yes
NM_016006	ABHD5	1	1	1	1	1	1	6	Yes
NM_020676	ABHD6	1	1	1	1	1	1	6	Yes
NM_001012750	ABI1	1	1	1	1	1	1	6	Yes
NM_001012751	ABI1	1	1	1	1	1	1	6	Yes
NM_001012752	ABI1	1	1	1	1	1	1	6	Yes
NM_005470	ABI1	1	1	1	1	1	1	6	Yes
NM_005759	ABI2	1	1	1	1	1	1	6	Yes
NM_007313	ABL1	1	1	1	1	1	1	6	Yes
NM_005157	ABL1	1	1	1	1	1	1	6	Yes
NM_007314	ABL2	1	1	1	1	1	1	6	Yes
NM_032432	ABLIM2	1	1	1	1	1	1	6	Yes
NM_001092	ABR	1	1	1	1	1	1	6	Yes
NM_021962	ABR	1	1	1	1	1	1	6	Yes
NM_013375	ABT1	1	1	1	1	1	1	6	Yes
NM_032548	ABTB1	1	1	1	1	1	1	6	Yes
NM_172027	ABTB1	1	1	1	1	1	1	6	Yes
NM_172028	ABTB1	1	1	1	1	1	1	6	Yes
NM_145804	ABTB2	1	1	1	1	1	1	6	Yes
NM_001607	ACAA1	1	1	1	1	1	1	6	Yes
NM_006111	ACAA2	1	1	1	1	1	1	6	Yes
NM_198836	ACACA	1	1	1	1	1	1	6	Yes
NM_198834	ACACA	1	1	1	1	1	1	6	Yes
NM_198839	ACACA	1	1	1	1	1	1	6	Yes
NM_025247	ACAD10	1	1	1	1	1	1	6	Yes
NM_014384	ACAD8	1	1	1	1	1	1	6	Yes
NM_014049	ACAD9	1	1	1	1	1	1	6	Yes
NM_000016	ACADM	1	1	1	1	1	1	6	Yes
NM_001127328	ACADM	1	1	1	1	1	1	6	Yes
NM_005891	ACAT2	1	1	1	1	1	1	6	Yes
NM_022735	ACBD3	1	1	1	1	1	1	6	Yes
NM_145698	ACBD5	1	1	1	1	1	1	6	Yes
NM_001042473	ACBD5	1	1	1	1	1	1	6	Yes
NM_032360	ACBD6	1	1	1	1	1	1	6	Yes
NM_001095	ACCN2	1	1	1	1	1	1	6	Yes
NM_020039	ACCN2	1	1	1	1	1	1	6	Yes
NM_001082486	ACD	1	1	1	1	1	1	6	Yes
NM_001082487	ACD	1	1	1	1	1	1	6	Yes
NM_022914	ACD	1	1	1	1	1	1	6	Yes
NM_000789	ACE	1	1	1	1	1	1	6	Yes
NM_000665	ACHE	1	1	1	1	1	1	6	Yes
NM_015831	ACHE	1	1	1	1	1	1	6	Yes
NM_014977	ACIN1	1	1	1	1	1	1	6	Yes
NM_001096	ACLY	1	1	1	1	1	1	6	Yes
NM_198830	ACLY	1	1	1	1	1	1	6	Yes
NM_020186	ACN9	1	1	1	1	1	1	6	Yes
NM_002197	ACO1	1	1	1	1	1	1	6	Yes
NM_001098	ACO2	1	1	1	1	1	1	6	Yes
NM_005469	ACOT8	1	1	1	1	1	1	6	Yes
NM_183386	ACOT8	1	1	1	1	1	1	6	Yes
NM_001101667	ACOX3	1	1	1	1	1	1	6	Yes
NM_003501	ACOX3	1	1	1	1	1	1	6	Yes
NM_001040649	ACP1	1	1	1	1	1	1	6	Yes
NM_004300	ACP1	1	1	1	1	1	1	6	Yes
NM_007099	ACP1	1	1	1	1	1	1	6	Yes
NM_001037172	ACPL2	1	1	1	1	1	1	6	Yes
NM_152282	ACPL2	1	1	1	1	1	1	6	Yes
NM_025149	ACSF2	1	1	1	1	1	1	6	Yes
NM_004457	ACSL3	1	1	1	1	1	1	6	Yes
NM_203372	ACSL3	1	1	1	1	1	1	6	Yes
NM_004458	ACSL4	1	1	1	1	1	1	6	Yes
NM_022977	ACSL4	1	1	1	1	1	1	6	Yes
NM_001076552	ACSS2	1	1	1	1	1	1	6	Yes
NM_018677	ACSS2	1	1	1	1	1	1	6	Yes
NM_001101	ACTB	1	1	1	1	1	1	6	Yes
NM_001614	ACTG1	1	1	1	1	1	1	6	Yes
NM_004301	ACTL6A	1	1	1	1	1	1	6	Yes
NM_177989	ACTL6A	1	1	1	1	1	1	6	Yes
NM_178042	ACTL6A	1	1	1	1	1	1	6	Yes
NM_001102	ACTN1	1	1	1	1	1	1	6	Yes
NM_004924	ACTN4	1	1	1	1	1	1	6	Yes
NM_018477	ACTR10	1	1	1	1	1	1	6	Yes
NM_005736	ACTR1A	1	1	1	1	1	1	6	Yes
NM_005735	ACTR1B	1	1	1	1	1	1	6	Yes
NM_001005386	ACTR2	1	1	1	1	1	1	6	Yes
NM_005722	ACTR2	1	1	1	1	1	1	6	Yes
NM_005721	ACTR3	1	1	1	1	1	1	6	Yes
NM_001040135	ACTR3B	1	1	1	1	1	1	6	Yes
NM_020445	ACTR3B	1	1	1	1	1	1	6	Yes
NM_024855	ACTR5	1	1	1	1	1	1	6	Yes
NM_022496	ACTR6	1	1	1	1	1	1	6	Yes
NM_022899	ACTR8	1	1	1	1	1	1	6	Yes
NM_001105	ACVR1	1	1	1	1	1	1	6	Yes
NM_001111067	ACVR1	1	1	1	1	1	1	6	Yes
NM_020328	ACVR1B	1	1	1	1	1	1	6	Yes
NM_020327	ACVR1B	1	1	1	1	1	1	6	Yes
NM_004302	ACVR1B	1	1	1	1	1	1	6	Yes
NM_001111032	ACVR1C	1	1	1	1	1	1	6	Yes
NM_001111033	ACVR1C	1	1	1	1	1	1	6	Yes
NM_145259	ACVR1C	1	1	1	1	1	1	6	Yes
NM_001616	ACVR2A	1	1	1	1	1	1	6	Yes
NM_000666	ACY1	1	1	1	1	1	1	6	Yes
NM_001107	ACYP1	1	1	1	1	1	1	6	Yes
NM_203488	ACYP1	1	1	1	1	1	1	6	Yes
NM_138448	ACYP2	1	1	1	1	1	1	6	Yes
NM_001110	ADAM10	1	1	1	1	1	1	6	Yes
NM_003815	ADAM15	1	1	1	1	1	1	6	Yes
NM_207191	ADAM15	1	1	1	1	1	1	6	Yes
NM_207194	ADAM15	1	1	1	1	1	1	6	Yes
NM_207195	ADAM15	1	1	1	1	1	1	6	Yes
NM_207196	ADAM15	1	1	1	1	1	1	6	Yes
NM_207197	ADAM15	1	1	1	1	1	1	6	Yes
NM_003183	ADAM17	1	1	1	1	1	1	6	Yes
NM_033274	ADAM19	1	1	1	1	1	1	6	Yes
NM_023038	ADAM19	1	1	1	1	1	1	6	Yes
NM_004194	ADAM22	1	1	1	1	1	1	6	Yes
NM_021721	ADAM22	1	1	1	1	1	1	6	Yes
NM_016351	ADAM22	1	1	1	1	1	1	6	Yes
NM_021722	ADAM22	1	1	1	1	1	1	6	Yes
NM_021723	ADAM22	1	1	1	1	1	1	6	Yes
NM_003812	ADAM23	1	1	1	1	1	1	6	Yes
NM_001005845	ADAM9	1	1	1	1	1	1	6	Yes
NM_003816	ADAM9	1	1	1	1	1	1	6	Yes
NM_006988	ADAMTS1	1	1	1	1	1	1	6	Yes
NM_030957	ADAMTS10	1	1	1	1	1	1	6	Yes
NM_139055	ADAMTS15	1	1	1	1	1	1	6	Yes
NM_014243	ADAMTS3	1	1	1	1	1	1	6	Yes
NM_007038	ADAMTS5	1	1	1	1	1	1	6	Yes
NM_197941	ADAMTS6	1	1	1	1	1	1	6	Yes
NM_182920	ADAMTS9	1	1	1	1	1	1	6	Yes
NM_207517	ADAMTSL3	1	1	1	1	1	1	6	Yes
NM_025008	ADAMTSL4	1	1	1	1	1	1	6	Yes
NM_019032	ADAMTSL4	1	1	1	1	1	1	6	Yes
NM_001111	ADAR	1	1	1	1	1	1	6	Yes
NM_015840	ADAR	1	1	1	1	1	1	6	Yes
NM_015841	ADAR	1	1	1	1	1	1	6	Yes
NM_001025107	ADAR	1	1	1	1	1	1	6	Yes
NM_012091	ADAT1	1	1	1	1	1	1	6	Yes
NM_052998	ADC	1	1	1	1	1	1	6	Yes
NM_052853	ADCK2	1	1	1	1	1	1	6	Yes
NM_024876	ADCK4	1	1	1	1	1	1	6	Yes
NM_174922	ADCK5	1	1	1	1	1	1	6	Yes
NM_183357	ADCY5	1	1	1	1	1	1	6	Yes
NM_020983	ADCY6	1	1	1	1	1	1	6	Yes
NM_001119	ADD1	1	1	1	1	1	1	6	Yes
NM_014189	ADD1	1	1	1	1	1	1	6	Yes
NM_014190	ADD1	1	1	1	1	1	1	6	Yes
NM_176801	ADD1	1	1	1	1	1	1	6	Yes
NM_001617	ADD2	1	1	1	1	1	1	6	Yes
NM_017483	ADD2	1	1	1	1	1	1	6	Yes
NM_017488	ADD2	1	1	1	1	1	1	6	Yes
NM_017482	ADD2	1	1	1	1	1	1	6	Yes
NM_017484	ADD2	1	1	1	1	1	1	6	Yes
NM_019903	ADD3	1	1	1	1	1	1	6	Yes
NM_001121	ADD3	1	1	1	1	1	1	6	Yes
NM_016824	ADD3	1	1	1	1	1	1	6	Yes
NM_000671	ADH5	1	1	1	1	1	1	6	Yes
NM_018269	ADI1	1	1	1	1	1	1	6	Yes
NM_015999	ADIPOR1	1	1	1	1	1	1	6	Yes
NM_024551	ADIPOR2	1	1	1	1	1	1	6	Yes
NM_006721	ADK	1	1	1	1	1	1	6	Yes
NM_001123	ADK	1	1	1	1	1	1	6	Yes
NM_001124	ADM	1	1	1	1	1	1	6	Yes
NM_015339	ADNP	1	1	1	1	1	1	6	Yes
NM_181442	ADNP	1	1	1	1	1	1	6	Yes
NM_014913	ADNP2	1	1	1	1	1	1	6	Yes
NM_032804	ADO	1	1	1	1	1	1	6	Yes
NM_017825	ADPRHL2	1	1	1	1	1	1	6	Yes
NM_033303	ADRA1A	1	1	1	1	1	1	6	Yes
NM_033302	ADRA1A	1	1	1	1	1	1	6	Yes
NM_033304	ADRA1A	1	1	1	1	1	1	6	Yes
NM_000680	ADRA1A	1	1	1	1	1	1	6	Yes
NM_000024	ADRB2	1	1	1	1	1	1	6	Yes
NM_001619	ADRBK1	1	1	1	1	1	1	6	Yes
NM_007002	ADRM1	1	1	1	1	1	1	6	Yes
NM_175573	ADRM1	1	1	1	1	1	1	6	Yes
NM_000026	ADSL	1	1	1	1	1	1	6	Yes
NM_001123378	ADSL	1	1	1	1	1	1	6	Yes
NM_001126	ADSS	1	1	1	1	1	1	6	Yes
NM_001114176	AEBP2	1	1	1	1	1	1	6	Yes
NM_153207	AEBP2	1	1	1	1	1	1	6	Yes
NM_001130	AES	1	1	1	1	1	1	6	Yes
NM_198970	AES	1	1	1	1	1	1	6	Yes
NM_198969	AES	1	1	1	1	1	1	6	Yes
NM_152406	AFAP1L1	1	1	1	1	1	1	6	Yes
NM_001001936	AFAP1L2	1	1	1	1	1	1	6	Yes
NM_032550	AFAP1L2	1	1	1	1	1	1	6	Yes
NM_005935	AFF1	1	1	1	1	1	1	6	Yes
NM_014423	AFF4	1	1	1	1	1	1	6	Yes
NM_006796	AFG3L2	1	1	1	1	1	1	6	Yes
NM_001002243	AFTPH	1	1	1	1	1	1	6	Yes
NM_017657	AFTPH	1	1	1	1	1	1	6	Yes
NM_203437	AFTPH	1	1	1	1	1	1	6	Yes
NM_000027	AGA	1	1	1	1	1	1	6	Yes
NM_024783	AGBL2	1	1	1	1	1	1	6	Yes
NM_001035507	AGBL5	1	1	1	1	1	1	6	Yes
NM_021831	AGBL5	1	1	1	1	1	1	6	Yes
NM_018238	AGK	1	1	1	1	1	1	6	Yes
NM_000642	AGL	1	1	1	1	1	1	6	Yes
NM_000028	AGL	1	1	1	1	1	1	6	Yes
NM_000643	AGL	1	1	1	1	1	1	6	Yes
NM_000644	AGL	1	1	1	1	1	1	6	Yes
NM_000646	AGL	1	1	1	1	1	1	6	Yes
NM_006411	AGPAT1	1	1	1	1	1	1	6	Yes
NM_032741	AGPAT1	1	1	1	1	1	1	6	Yes
NM_020133	AGPAT4	1	1	1	1	1	1	6	Yes
NM_018361	AGPAT5	1	1	1	1	1	1	6	Yes
NM_032717	AGPAT9	1	1	1	1	1	1	6	Yes
NM_003659	AGPS	1	1	1	1	1	1	6	Yes
NM_198576	AGRN	1	1	1	1	1	1	6	Yes
NM_015239	AGTPBP1	1	1	1	1	1	1	6	Yes
NM_001040194	AGTRAP	1	1	1	1	1	1	6	Yes
NM_001040195	AGTRAP	1	1	1	1	1	1	6	Yes
NM_001040196	AGTRAP	1	1	1	1	1	1	6	Yes
NM_001040197	AGTRAP	1	1	1	1	1	1	6	Yes
NM_020350	AGTRAP	1	1	1	1	1	1	6	Yes
NM_031279	AGXT2L1	1	1	1	1	1	1	6	Yes
NM_006621	AHCYL1	1	1	1	1	1	1	6	Yes
NM_015328	AHCYL2	1	1	1	1	1	1	6	Yes
NM_001029882	AHDC1	1	1	1	1	1	1	6	Yes
NM_024060	AHNAK	1	1	1	1	1	1	6	Yes
NM_001620	AHNAK	1	1	1	1	1	1	6	Yes
NM_001621	AHR	1	1	1	1	1	1	6	Yes
NM_012111	AHSA1	1	1	1	1	1	1	6	Yes
NM_004208	AIFM1	1	1	1	1	1	1	6	Yes
NM_145812	AIFM1	1	1	1	1	1	1	6	Yes
NM_145813	AIFM1	1	1	1	1	1	1	6	Yes
NM_016108	AIG1	1	1	1	1	1	1	6	Yes
NM_001624	AIM1	1	1	1	1	1	1	6	Yes
NM_001625	AK2	1	1	1	1	1	1	6	Yes
NM_013411	AK2	1	1	1	1	1	1	6	Yes
NM_016282	AK3	1	1	1	1	1	1	6	Yes
NM_003488	AKAP1	1	1	1	1	1	1	6	Yes
NM_007202	AKAP10	1	1	1	1	1	1	6	Yes
NM_016248	AKAP11	1	1	1	1	1	1	6	Yes
NM_005100	AKAP12	1	1	1	1	1	1	6	Yes
NM_144497	AKAP12	1	1	1	1	1	1	6	Yes
NM_006738	AKAP13	1	1	1	1	1	1	6	Yes
NM_007200	AKAP13	1	1	1	1	1	1	6	Yes
NM_001004065	AKAP2	1	1	1	1	1	1	6	Yes
NM_005858	AKAP8	1	1	1	1	1	1	6	Yes
NM_014371	AKAP8L	1	1	1	1	1	1	6	Yes
NM_147166	AKAP9	1	1	1	1	1	1	6	Yes
NM_005751	AKAP9	1	1	1	1	1	1	6	Yes
NM_147171	AKAP9	1	1	1	1	1	1	6	Yes
NM_147185	AKAP9	1	1	1	1	1	1	6	Yes
NM_006066	AKR1A1	1	1	1	1	1	1	6	Yes
NM_153326	AKR1A1	1	1	1	1	1	1	6	Yes
NM_001628	AKR1B1	1	1	1	1	1	1	6	Yes
NM_003689	AKR7A2	1	1	1	1	1	1	6	Yes
NM_032375	AKT1S1	1	1	1	1	1	1	6	Yes
NM_001098633	AKT1S1	1	1	1	1	1	1	6	Yes
NM_001098632	AKT1S1	1	1	1	1	1	1	6	Yes
NM_001626	AKT2	1	1	1	1	1	1	6	Yes
NM_001012398	AKTIP	1	1	1	1	1	1	6	Yes
NM_022476	AKTIP	1	1	1	1	1	1	6	Yes
NM_000031	ALAD	1	1	1	1	1	1	6	Yes
NM_001003945	ALAD	1	1	1	1	1	1	6	Yes
NM_199166	ALAS1	1	1	1	1	1	1	6	Yes
NM_000688	ALAS1	1	1	1	1	1	1	6	Yes
NM_001627	ALCAM	1	1	1	1	1	1	6	Yes
NM_153329	ALDH16A1	1	1	1	1	1	1	6	Yes
NM_000692	ALDH1B1	1	1	1	1	1	1	6	Yes
NM_001031806	ALDH3A2	1	1	1	1	1	1	6	Yes
NM_000382	ALDH3A2	1	1	1	1	1	1	6	Yes
NM_003748	ALDH4A1	1	1	1	1	1	1	6	Yes
NM_170726	ALDH4A1	1	1	1	1	1	1	6	Yes
NM_005589	ALDH6A1	1	1	1	1	1	1	6	Yes
NM_001182	ALDH7A1	1	1	1	1	1	1	6	Yes
NM_000696	ALDH9A1	1	1	1	1	1	1	6	Yes
NM_000034	ALDOA	1	1	1	1	1	1	6	Yes
NM_184043	ALDOA	1	1	1	1	1	1	6	Yes
NM_184041	ALDOA	1	1	1	1	1	1	6	Yes
NM_032834	ALG10	1	1	1	1	1	1	6	Yes
NM_001004127	ALG11	1	1	1	1	1	1	6	Yes
NM_144988	ALG14	1	1	1	1	1	1	6	Yes
NM_033087	ALG2	1	1	1	1	1	1	6	Yes
NM_005787	ALG3	1	1	1	1	1	1	6	Yes
NM_013338	ALG5	1	1	1	1	1	1	6	Yes
NM_001007027	ALG8	1	1	1	1	1	1	6	Yes
NM_024079	ALG8	1	1	1	1	1	1	6	Yes
NM_001077691	ALG9	1	1	1	1	1	1	6	Yes
NM_001077692	ALG9	1	1	1	1	1	1	6	Yes
NM_001077690	ALG9	1	1	1	1	1	1	6	Yes
NM_024740	ALG9	1	1	1	1	1	1	6	Yes
NM_004304	ALK	1	1	1	1	1	1	6	Yes
NM_139178	ALKBH3	1	1	1	1	1	1	6	Yes
NM_017621	ALKBH4	1	1	1	1	1	1	6	Yes
NM_017758	ALKBH5	1	1	1	1	1	1	6	Yes
NM_032878	ALKBH6	1	1	1	1	1	1	6	Yes
NM_198867	ALKBH6	1	1	1	1	1	1	6	Yes
NM_032306	ALKBH7	1	1	1	1	1	1	6	Yes
NM_138775	ALKBH8	1	1	1	1	1	1	6	Yes
NM_015120	ALMS1	1	1	1	1	1	1	6	Yes
NM_021628	ALOXE3	1	1	1	1	1	1	6	Yes
NM_020919	ALS2	1	1	1	1	1	1	6	Yes
NM_152388	ALS2CR4	1	1	1	1	1	1	6	Yes
NM_001044385	ALS2CR4	1	1	1	1	1	1	6	Yes
NM_014324	AMACR	1	1	1	1	1	1	6	Yes
NM_203382	AMACR	1	1	1	1	1	1	6	Yes
NM_017749	AMBRA1	1	1	1	1	1	1	6	Yes
NM_001634	AMD1	1	1	1	1	1	1	6	Yes
NM_001033059	AMD1	1	1	1	1	1	1	6	Yes
NM_152435	AMDHD1	1	1	1	1	1	1	6	Yes
NM_001144	AMFR	1	1	1	1	1	1	6	Yes
NM_181847	AMIGO2	1	1	1	1	1	1	6	Yes
NM_001025580	AMMECR1	1	1	1	1	1	1	6	Yes
NM_015365	AMMECR1	1	1	1	1	1	1	6	Yes
NM_001113402	AMN1	1	1	1	1	1	1	6	Yes
NM_133265	AMOT	1	1	1	1	1	1	6	Yes
NM_130847	AMOTL1	1	1	1	1	1	1	6	Yes
NM_016201	AMOTL2	1	1	1	1	1	1	6	Yes
NM_139156	AMPD2	1	1	1	1	1	1	6	Yes
NM_004037	AMPD2	1	1	1	1	1	1	6	Yes
NM_001033569	AMZ2	1	1	1	1	1	1	6	Yes
NM_001033570	AMZ2	1	1	1	1	1	1	6	Yes
NM_001033571	AMZ2	1	1	1	1	1	1	6	Yes
NM_001033572	AMZ2	1	1	1	1	1	1	6	Yes
NM_001033574	AMZ2	1	1	1	1	1	1	6	Yes
NM_016627	AMZ2	1	1	1	1	1	1	6	Yes
NM_022662	ANAPC1	1	1	1	1	1	1	6	Yes
NM_013366	ANAPC2	1	1	1	1	1	1	6	Yes
NM_013367	ANAPC4	1	1	1	1	1	1	6	Yes
NM_016237	ANAPC5	1	1	1	1	1	1	6	Yes
NM_016238	ANAPC7	1	1	1	1	1	1	6	Yes
NM_001145	ANG	1	1	1	1	1	1	6	Yes
NM_015305	ANGEL1	1	1	1	1	1	1	6	Yes
NM_144567	ANGEL2	1	1	1	1	1	1	6	Yes
NM_001146	ANGPT1	1	1	1	1	1	1	6	Yes
NM_012098	ANGPTL2	1	1	1	1	1	1	6	Yes
NM_016376	ANKFY1	1	1	1	1	1	1	6	Yes
NM_020740	ANKFY1	1	1	1	1	1	1	6	Yes
NM_054027	ANKH	1	1	1	1	1	1	6	Yes
NM_017978	ANKHD1	1	1	1	1	1	1	6	Yes
NM_024668	ANKHD1	1	1	1	1	1	1	6	Yes
NM_017747	ANKHD1	1	1	1	1	1	1	6	Yes
NM_015114	ANKLE2	1	1	1	1	1	1	6	Yes
NM_020319	ANKMY2	1	1	1	1	1	1	6	Yes
NM_023039	ANKRA2	1	1	1	1	1	1	6	Yes
NM_017664	ANKRD10	1	1	1	1	1	1	6	Yes
NM_013275	ANKRD11	1	1	1	1	1	1	6	Yes
NM_001083625	ANKRD12	1	1	1	1	1	1	6	Yes
NM_015208	ANKRD12	1	1	1	1	1	1	6	Yes
NM_033121	ANKRD13A	1	1	1	1	1	1	6	Yes
NM_152345	ANKRD13B	1	1	1	1	1	1	6	Yes
NM_030816	ANKRD13C	1	1	1	1	1	1	6	Yes
NM_207354	ANKRD13D	1	1	1	1	1	1	6	Yes
NM_032217	ANKRD17	1	1	1	1	1	1	6	Yes
NM_198889	ANKRD17	1	1	1	1	1	1	6	Yes
NM_015199	ANKRD28	1	1	1	1	1	1	6	Yes
NM_173505	ANKRD29	1	1	1	1	1	1	6	Yes
NM_001039888	ANKRD34A	1	1	1	1	1	1	6	Yes
NM_016466	ANKRD39	1	1	1	1	1	1	6	Yes
NM_052855	ANKRD40	1	1	1	1	1	1	6	Yes
NM_182603	ANKRD42	1	1	1	1	1	1	6	Yes
NM_198401	ANKRD46	1	1	1	1	1	1	6	Yes
NM_017704	ANKRD49	1	1	1	1	1	1	6	Yes
NM_020337	ANKRD50	1	1	1	1	1	1	6	Yes
NM_173595	ANKRD52	1	1	1	1	1	1	6	Yes
NM_152326	ANKRD9	1	1	1	1	1	1	6	Yes
NM_015245	ANKS1A	1	1	1	1	1	1	6	Yes
NM_152788	ANKS1B	1	1	1	1	1	1	6	Yes
NM_018089	ANKZF1	1	1	1	1	1	1	6	Yes
NM_001042410	ANKZF1	1	1	1	1	1	1	6	Yes
NM_018685	ANLN	1	1	1	1	1	1	6	Yes
NM_006305	ANP32A	1	1	1	1	1	1	6	Yes
NM_006401	ANP32B	1	1	1	1	1	1	6	Yes
NM_030920	ANP32E	1	1	1	1	1	1	6	Yes
NM_018153	ANTXR1	1	1	1	1	1	1	6	Yes
NM_053034	ANTXR1	1	1	1	1	1	1	6	Yes
NM_032208	ANTXR1	1	1	1	1	1	1	6	Yes
NM_058172	ANTXR2	1	1	1	1	1	1	6	Yes
NM_001002857	ANXA2	1	1	1	1	1	1	6	Yes
NM_001002858	ANXA2	1	1	1	1	1	1	6	Yes
NM_004039	ANXA2	1	1	1	1	1	1	6	Yes
NM_001154	ANXA5	1	1	1	1	1	1	6	Yes
NM_001155	ANXA6	1	1	1	1	1	1	6	Yes
NM_004033	ANXA6	1	1	1	1	1	1	6	Yes
NM_001156	ANXA7	1	1	1	1	1	1	6	Yes
NM_004034	ANXA7	1	1	1	1	1	1	6	Yes
NM_001127	AP1B1	1	1	1	1	1	1	6	Yes
NM_145730	AP1B1	1	1	1	1	1	1	6	Yes
NM_001030007	AP1G1	1	1	1	1	1	1	6	Yes
NM_001128	AP1G1	1	1	1	1	1	1	6	Yes
NM_032493	AP1M1	1	1	1	1	1	1	6	Yes
NM_001283	AP1S1	1	1	1	1	1	1	6	Yes
NM_057089	AP1S1	1	1	1	1	1	1	6	Yes
NM_003916	AP1S2	1	1	1	1	1	1	6	Yes
NM_001039569	AP1S3	1	1	1	1	1	1	6	Yes
NM_014203	AP2A1	1	1	1	1	1	1	6	Yes
NM_130787	AP2A1	1	1	1	1	1	1	6	Yes
NM_012305	AP2A2	1	1	1	1	1	1	6	Yes
NM_001030006	AP2B1	1	1	1	1	1	1	6	Yes
NM_001282	AP2B1	1	1	1	1	1	1	6	Yes
NM_001025205	AP2M1	1	1	1	1	1	1	6	Yes
NM_004068	AP2M1	1	1	1	1	1	1	6	Yes
NM_004069	AP2S1	1	1	1	1	1	1	6	Yes
NM_021575	AP2S1	1	1	1	1	1	1	6	Yes
NM_003664	AP3B1	1	1	1	1	1	1	6	Yes
NM_004644	AP3B2	1	1	1	1	1	1	6	Yes
NM_001077523	AP3D1	1	1	1	1	1	1	6	Yes
NM_003938	AP3D1	1	1	1	1	1	1	6	Yes
NM_012095	AP3M1	1	1	1	1	1	1	6	Yes
NM_207012	AP3M1	1	1	1	1	1	1	6	Yes
NM_006803	AP3M2	1	1	1	1	1	1	6	Yes
NM_005829	AP3S2	1	1	1	1	1	1	6	Yes
NM_007347	AP4E1	1	1	1	1	1	1	6	Yes
NM_007077	AP4S1	1	1	1	1	1	1	6	Yes
NM_001160	APAF1	1	1	1	1	1	1	6	Yes
NM_013229	APAF1	1	1	1	1	1	1	6	Yes
NM_181861	APAF1	1	1	1	1	1	1	6	Yes
NM_181868	APAF1	1	1	1	1	1	1	6	Yes
NM_181869	APAF1	1	1	1	1	1	1	6	Yes
NM_001163	APBA1	1	1	1	1	1	1	6	Yes
NM_004886	APBA3	1	1	1	1	1	1	6	Yes
NM_173075	APBB2	1	1	1	1	1	1	6	Yes
NM_000038	APC	1	1	1	1	1	1	6	Yes
NM_153000	APCDD1	1	1	1	1	1	1	6	Yes
NM_001640	APEH	1	1	1	1	1	1	6	Yes
NM_014481	APEX2	1	1	1	1	1	1	6	Yes
NM_001077628	APH1A	1	1	1	1	1	1	6	Yes
NM_016022	APH1A	1	1	1	1	1	1	6	Yes
NM_006595	API5	1	1	1	1	1	1	6	Yes
NM_015957	APIP	1	1	1	1	1	1	6	Yes
NM_199294	APITD1	1	1	1	1	1	1	6	Yes
NM_198544	APITD1	1	1	1	1	1	1	6	Yes
NM_199295	APITD1	1	1	1	1	1	1	6	Yes
NM_001024807	APLP1	1	1	1	1	1	1	6	Yes
NM_005166	APLP1	1	1	1	1	1	1	6	Yes
NM_001642	APLP2	1	1	1	1	1	1	6	Yes
NM_144772	APOA1BP	1	1	1	1	1	1	6	Yes
NM_024122	APOO	1	1	1	1	1	1	6	Yes
NM_000484	APP	1	1	1	1	1	1	6	Yes
NM_201413	APP	1	1	1	1	1	1	6	Yes
NM_201414	APP	1	1	1	1	1	1	6	Yes
NM_006380	APPBP2	1	1	1	1	1	1	6	Yes
NM_012096	APPL1	1	1	1	1	1	1	6	Yes
NM_018171	APPL2	1	1	1	1	1	1	6	Yes
NM_175073	APTX	1	1	1	1	1	1	6	Yes
NM_175069	APTX	1	1	1	1	1	1	6	Yes
NM_173039	AQP11	1	1	1	1	1	1	6	Yes
NM_014691	AQR	1	1	1	1	1	1	6	Yes
NM_000044	AR	1	1	1	1	1	1	6	Yes
NM_001654	ARAF	1	1	1	1	1	1	6	Yes
NM_001655	ARCN1	1	1	1	1	1	1	6	Yes
NM_001024226	ARF1	1	1	1	1	1	1	6	Yes
NM_001658	ARF1	1	1	1	1	1	1	6	Yes
NM_001024227	ARF1	1	1	1	1	1	1	6	Yes
NM_001024228	ARF1	1	1	1	1	1	1	6	Yes
NM_001659	ARF3	1	1	1	1	1	1	6	Yes
NM_001660	ARF4	1	1	1	1	1	1	6	Yes
NM_001662	ARF5	1	1	1	1	1	1	6	Yes
NM_001663	ARF6	1	1	1	1	1	1	6	Yes
NM_018209	ARFGAP1	1	1	1	1	1	1	6	Yes
NM_175609	ARFGAP1	1	1	1	1	1	1	6	Yes
NM_032389	ARFGAP2	1	1	1	1	1	1	6	Yes
NM_014570	ARFGAP3	1	1	1	1	1	1	6	Yes
NM_006421	ARFGEF1	1	1	1	1	1	1	6	Yes
NM_006420	ARFGEF2	1	1	1	1	1	1	6	Yes
NM_001025593	ARFIP1	1	1	1	1	1	1	6	Yes
NM_001025595	ARFIP1	1	1	1	1	1	1	6	Yes
NM_014447	ARFIP1	1	1	1	1	1	1	6	Yes
NM_003224	ARFRP1	1	1	1	1	1	1	6	Yes
NM_001172	ARG2	1	1	1	1	1	1	6	Yes
NM_018011	ARGLU1	1	1	1	1	1	1	6	Yes
NM_004308	ARHGAP1	1	1	1	1	1	1	6	Yes
NM_018287	ARHGAP12	1	1	1	1	1	1	6	Yes
NM_001006634	ARHGAP17	1	1	1	1	1	1	6	Yes
NM_018054	ARHGAP17	1	1	1	1	1	1	6	Yes
NM_020809	ARHGAP20	1	1	1	1	1	1	6	Yes
NM_020824	ARHGAP21	1	1	1	1	1	1	6	Yes
NM_015071	ARHGAP26	1	1	1	1	1	1	6	Yes
NM_004815	ARHGAP29	1	1	1	1	1	1	6	Yes
NM_001030055	ARHGAP5	1	1	1	1	1	1	6	Yes
NM_001173	ARHGAP5	1	1	1	1	1	1	6	Yes
NM_004309	ARHGDIA	1	1	1	1	1	1	6	Yes
NM_004706	ARHGEF1	1	1	1	1	1	1	6	Yes
NM_198977	ARHGEF1	1	1	1	1	1	1	6	Yes
NM_199002	ARHGEF1	1	1	1	1	1	1	6	Yes
NM_014629	ARHGEF10	1	1	1	1	1	1	6	Yes
NM_018125	ARHGEF10L	1	1	1	1	1	1	6	Yes
NM_014784	ARHGEF11	1	1	1	1	1	1	6	Yes
NM_198236	ARHGEF11	1	1	1	1	1	1	6	Yes
NM_015313	ARHGEF12	1	1	1	1	1	1	6	Yes
NM_014786	ARHGEF17	1	1	1	1	1	1	6	Yes
NM_004723	ARHGEF2	1	1	1	1	1	1	6	Yes
NM_019555	ARHGEF3	1	1	1	1	1	1	6	Yes
NM_001113511	ARHGEF7	1	1	1	1	1	1	6	Yes
NM_001113512	ARHGEF7	1	1	1	1	1	1	6	Yes
NM_145735	ARHGEF7	1	1	1	1	1	1	6	Yes
NM_003899	ARHGEF7	1	1	1	1	1	1	6	Yes
NM_015185	ARHGEF9	1	1	1	1	1	1	6	Yes
NM_006015	ARID1A	1	1	1	1	1	1	6	Yes
NM_139135	ARID1A	1	1	1	1	1	1	6	Yes
NM_017519	ARID1B	1	1	1	1	1	1	6	Yes
NM_020732	ARID1B	1	1	1	1	1	1	6	Yes
NM_175863	ARID1B	1	1	1	1	1	1	6	Yes
NM_152641	ARID2	1	1	1	1	1	1	6	Yes
NM_006465	ARID3B	1	1	1	1	1	1	6	Yes
NM_002892	ARID4A	1	1	1	1	1	1	6	Yes
NM_023000	ARID4A	1	1	1	1	1	1	6	Yes
NM_023001	ARID4A	1	1	1	1	1	1	6	Yes
NM_016374	ARID4B	1	1	1	1	1	1	6	Yes
NM_031371	ARID4B	1	1	1	1	1	1	6	Yes
NM_212481	ARID5A	1	1	1	1	1	1	6	Yes
NM_032199	ARID5B	1	1	1	1	1	1	6	Yes
NM_005744	ARIH1	1	1	1	1	1	1	6	Yes
NM_001177	ARL1	1	1	1	1	1	1	6	Yes
NM_144996	ARL13B	1	1	1	1	1	1	6	Yes
NM_182896	ARL13B	1	1	1	1	1	1	6	Yes
NM_019087	ARL15	1	1	1	1	1	1	6	Yes
NM_001040025	ARL16	1	1	1	1	1	1	6	Yes
NM_001667	ARL2	1	1	1	1	1	1	6	Yes
NM_004311	ARL3	1	1	1	1	1	1	6	Yes
NM_001037164	ARL4A	1	1	1	1	1	1	6	Yes
NM_212460	ARL4A	1	1	1	1	1	1	6	Yes
NM_005738	ARL4A	1	1	1	1	1	1	6	Yes
NM_005737	ARL4C	1	1	1	1	1	1	6	Yes
NM_001661	ARL4D	1	1	1	1	1	1	6	Yes
NM_001037174	ARL5A	1	1	1	1	1	1	6	Yes
NM_012097	ARL5A	1	1	1	1	1	1	6	Yes
NM_177985	ARL5A	1	1	1	1	1	1	6	Yes
NM_178815	ARL5B	1	1	1	1	1	1	6	Yes
NM_032146	ARL6	1	1	1	1	1	1	6	Yes
NM_177976	ARL6	1	1	1	1	1	1	6	Yes
NM_015161	ARL6IP1	1	1	1	1	1	1	6	Yes
NM_001002251	ARL6IP4	1	1	1	1	1	1	6	Yes
NM_001002252	ARL6IP4	1	1	1	1	1	1	6	Yes
NM_016638	ARL6IP4	1	1	1	1	1	1	6	Yes
NM_018694	ARL6IP4	1	1	1	1	1	1	6	Yes
NM_006407	ARL6IP5	1	1	1	1	1	1	6	Yes
NM_152522	ARL6IP6	1	1	1	1	1	1	6	Yes
NM_138795	ARL8A	1	1	1	1	1	1	6	Yes
NM_018184	ARL8B	1	1	1	1	1	1	6	Yes
NM_206919	ARL9	1	1	1	1	1	1	6	Yes
NM_018120	ARMC1	1	1	1	1	1	1	6	Yes
NM_031905	ARMC10	1	1	1	1	1	1	6	Yes
NM_032131	ARMC2	1	1	1	1	1	1	6	Yes
NM_001105247	ARMC5	1	1	1	1	1	1	6	Yes
NM_024742	ARMC5	1	1	1	1	1	1	6	Yes
NM_033415	ARMC6	1	1	1	1	1	1	6	Yes
NM_024585	ARMC7	1	1	1	1	1	1	6	Yes
NM_014154	ARMC8	1	1	1	1	1	1	6	Yes
NM_213654	ARMC8	1	1	1	1	1	1	6	Yes
NM_015396	ARMC8	1	1	1	1	1	1	6	Yes
NM_025139	ARMC9	1	1	1	1	1	1	6	Yes
NM_014782	ARMCX2	1	1	1	1	1	1	6	Yes
NM_177949	ARMCX2	1	1	1	1	1	1	6	Yes
NM_016607	ARMCX3	1	1	1	1	1	1	6	Yes
NM_177947	ARMCX3	1	1	1	1	1	1	6	Yes
NM_177948	ARMCX3	1	1	1	1	1	1	6	Yes
NM_001668	ARNT	1	1	1	1	1	1	6	Yes
NM_178426	ARNT	1	1	1	1	1	1	6	Yes
NM_178427	ARNT	1	1	1	1	1	1	6	Yes
NM_014862	ARNT2	1	1	1	1	1	1	6	Yes
NM_001030272	ARNTL	1	1	1	1	1	1	6	Yes
NM_001030273	ARNTL	1	1	1	1	1	1	6	Yes
NM_001178	ARNTL	1	1	1	1	1	1	6	Yes
NM_020183	ARNTL2	1	1	1	1	1	1	6	Yes
NM_006409	ARPC1A	1	1	1	1	1	1	6	Yes
NM_152862	ARPC2	1	1	1	1	1	1	6	Yes
NM_005731	ARPC2	1	1	1	1	1	1	6	Yes
NM_005719	ARPC3	1	1	1	1	1	1	6	Yes
NM_001024959	ARPC4	1	1	1	1	1	1	6	Yes
NM_001024960	ARPC4	1	1	1	1	1	1	6	Yes
NM_005718	ARPC4	1	1	1	1	1	1	6	Yes
NM_005717	ARPC5	1	1	1	1	1	1	6	Yes
NM_030978	ARPC5L	1	1	1	1	1	1	6	Yes
NM_004041	ARRB1	1	1	1	1	1	1	6	Yes
NM_020251	ARRB1	1	1	1	1	1	1	6	Yes
NM_004313	ARRB2	1	1	1	1	1	1	6	Yes
NM_199004	ARRB2	1	1	1	1	1	1	6	Yes
NM_001025604	ARRDC2	1	1	1	1	1	1	6	Yes
NM_015683	ARRDC2	1	1	1	1	1	1	6	Yes
NM_020801	ARRDC3	1	1	1	1	1	1	6	Yes
NM_183376	ARRDC4	1	1	1	1	1	1	6	Yes
NM_000487	ARSA	1	1	1	1	1	1	6	Yes
NM_001085425	ARSA	1	1	1	1	1	1	6	Yes
NM_001085426	ARSA	1	1	1	1	1	1	6	Yes
NM_001085427	ARSA	1	1	1	1	1	1	6	Yes
NM_001085428	ARSA	1	1	1	1	1	1	6	Yes
NM_198709	ARSB	1	1	1	1	1	1	6	Yes
NM_000046	ARSB	1	1	1	1	1	1	6	Yes
NM_001669	ARSD	1	1	1	1	1	1	6	Yes
NM_009589	ARSD	1	1	1	1	1	1	6	Yes
NM_024590	ARSJ	1	1	1	1	1	1	6	Yes
NM_198150	ARSK	1	1	1	1	1	1	6	Yes
NM_022786	ARV1	1	1	1	1	1	1	6	Yes
NM_177924	ASAH1	1	1	1	1	1	1	6	Yes
NM_004315	ASAH1	1	1	1	1	1	1	6	Yes
NM_001079516	ASAH2B	1	1	1	1	1	1	6	Yes
NM_024769	ASAM	1	1	1	1	1	1	6	Yes
NM_001040445	ASB1	1	1	1	1	1	1	6	Yes
NM_017873	ASB6	1	1	1	1	1	1	6	Yes
NM_177999	ASB6	1	1	1	1	1	1	6	Yes
NM_024708	ASB7	1	1	1	1	1	1	6	Yes
NM_198243	ASB7	1	1	1	1	1	1	6	Yes
NM_024095	ASB8	1	1	1	1	1	1	6	Yes
NM_006828	ASCC3	1	1	1	1	1	1	6	Yes
NM_022091	ASCC3	1	1	1	1	1	1	6	Yes
NM_004316	ASCL1	1	1	1	1	1	1	6	Yes
NM_018154	ASF1B	1	1	1	1	1	1	6	Yes
NM_018489	ASH1L	1	1	1	1	1	1	6	Yes
NM_004674	ASH2L	1	1	1	1	1	1	6	Yes
NM_001105214	ASH2L	1	1	1	1	1	1	6	Yes
NM_000048	ASL	1	1	1	1	1	1	6	Yes
NM_001024943	ASL	1	1	1	1	1	1	6	Yes
NM_001024944	ASL	1	1	1	1	1	1	6	Yes
NM_001024946	ASL	1	1	1	1	1	1	6	Yes
NM_004317	ASNA1	1	1	1	1	1	1	6	Yes
NM_133436	ASNS	1	1	1	1	1	1	6	Yes
NM_001673	ASNS	1	1	1	1	1	1	6	Yes
NM_183356	ASNS	1	1	1	1	1	1	6	Yes
NM_019048	ASNSD1	1	1	1	1	1	1	6	Yes
NM_032466	ASPH	1	1	1	1	1	1	6	Yes
NM_004318	ASPH	1	1	1	1	1	1	6	Yes
NM_181718	ASPHD1	1	1	1	1	1	1	6	Yes
NM_020437	ASPHD2	1	1	1	1	1	1	6	Yes
NM_018136	ASPM	1	1	1	1	1	1	6	Yes
NM_001083926	ASRGL1	1	1	1	1	1	1	6	Yes
NM_025080	ASRGL1	1	1	1	1	1	1	6	Yes
NM_004319	ASTN1	1	1	1	1	1	1	6	Yes
NM_207108	ASTN1	1	1	1	1	1	1	6	Yes
NM_015338	ASXL1	1	1	1	1	1	1	6	Yes
NM_018263	ASXL2	1	1	1	1	1	1	6	Yes
NM_030632	ASXL3	1	1	1	1	1	1	6	Yes
NM_014109	ATAD2	1	1	1	1	1	1	6	Yes
NM_017552	ATAD2B	1	1	1	1	1	1	6	Yes
NM_024857	ATAD5	1	1	1	1	1	1	6	Yes
NM_033064	ATCAY	1	1	1	1	1	1	6	Yes
NM_001001976	ATE1	1	1	1	1	1	1	6	Yes
NM_007041	ATE1	1	1	1	1	1	1	6	Yes
NM_005171	ATF1	1	1	1	1	1	1	6	Yes
NM_001880	ATF2	1	1	1	1	1	1	6	Yes
NM_001040619	ATF3	1	1	1	1	1	1	6	Yes
NM_001674	ATF3	1	1	1	1	1	1	6	Yes
NM_004024	ATF3	1	1	1	1	1	1	6	Yes
NM_001675	ATF4	1	1	1	1	1	1	6	Yes
NM_182810	ATF4	1	1	1	1	1	1	6	Yes
NM_012068	ATF5	1	1	1	1	1	1	6	Yes
NM_007348	ATF6	1	1	1	1	1	1	6	Yes
NM_006856	ATF7	1	1	1	1	1	1	6	Yes
NM_031482	ATG10	1	1	1	1	1	1	6	Yes
NM_004707	ATG12	1	1	1	1	1	1	6	Yes
NM_017974	ATG16L1	1	1	1	1	1	1	6	Yes
NM_030803	ATG16L1	1	1	1	1	1	1	6	Yes
NM_033388	ATG16L2	1	1	1	1	1	1	6	Yes
NM_015104	ATG2A	1	1	1	1	1	1	6	Yes
NM_018036	ATG2B	1	1	1	1	1	1	6	Yes
NM_022488	ATG3	1	1	1	1	1	1	6	Yes
NM_032852	ATG4C	1	1	1	1	1	1	6	Yes
NM_178221	ATG4C	1	1	1	1	1	1	6	Yes
NM_032885	ATG4D	1	1	1	1	1	1	6	Yes
NM_004849	ATG5	1	1	1	1	1	1	6	Yes
NM_006395	ATG7	1	1	1	1	1	1	6	Yes
NM_004044	ATIC	1	1	1	1	1	1	6	Yes
NM_000051	ATM	1	1	1	1	1	1	6	Yes
NM_001940	ATN1	1	1	1	1	1	1	6	Yes
NM_032827	ATOH8	1	1	1	1	1	1	6	Yes
NM_004045	ATOX1	1	1	1	1	1	1	6	Yes
NM_024490	ATP10A	1	1	1	1	1	1	6	Yes
NM_020453	ATP10D	1	1	1	1	1	1	6	Yes
NM_014616	ATP11B	1	1	1	1	1	1	6	Yes
NM_020410	ATP13A1	1	1	1	1	1	1	6	Yes
NM_000701	ATP1A1	1	1	1	1	1	1	6	Yes
NM_001001586	ATP1A1	1	1	1	1	1	1	6	Yes
NM_001001787	ATP1B1	1	1	1	1	1	1	6	Yes
NM_001677	ATP1B1	1	1	1	1	1	1	6	Yes
NM_001679	ATP1B3	1	1	1	1	1	1	6	Yes
NM_004320	ATP2A1	1	1	1	1	1	1	6	Yes
NM_173201	ATP2A1	1	1	1	1	1	1	6	Yes
NM_001681	ATP2A2	1	1	1	1	1	1	6	Yes
NM_170665	ATP2A2	1	1	1	1	1	1	6	Yes
NM_001001396	ATP2B4	1	1	1	1	1	1	6	Yes
NM_001684	ATP2B4	1	1	1	1	1	1	6	Yes
NM_014382	ATP2C1	1	1	1	1	1	1	6	Yes
NM_001001485	ATP2C1	1	1	1	1	1	1	6	Yes
NM_001001486	ATP2C1	1	1	1	1	1	1	6	Yes
NM_001001487	ATP2C1	1	1	1	1	1	1	6	Yes
NM_004046	ATP5A1	1	1	1	1	1	1	6	Yes
NM_001001937	ATP5A1	1	1	1	1	1	1	6	Yes
NM_001686	ATP5B	1	1	1	1	1	1	6	Yes
NM_001001973	ATP5C1	1	1	1	1	1	1	6	Yes
NM_005174	ATP5C1	1	1	1	1	1	1	6	Yes
NM_001002027	ATP5G1	1	1	1	1	1	1	6	Yes
NM_005175	ATP5G1	1	1	1	1	1	1	6	Yes
NM_005176	ATP5G2	1	1	1	1	1	1	6	Yes
NM_001002031	ATP5G2	1	1	1	1	1	1	6	Yes
NM_001002258	ATP5G3	1	1	1	1	1	1	6	Yes
NM_001689	ATP5G3	1	1	1	1	1	1	6	Yes
NM_001003785	ATP5H	1	1	1	1	1	1	6	Yes
NM_006356	ATP5H	1	1	1	1	1	1	6	Yes
NM_007100	ATP5I	1	1	1	1	1	1	6	Yes
NM_001003696	ATP5J	1	1	1	1	1	1	6	Yes
NM_001003697	ATP5J	1	1	1	1	1	1	6	Yes
NM_001003701	ATP5J	1	1	1	1	1	1	6	Yes
NM_001003703	ATP5J	1	1	1	1	1	1	6	Yes
NM_001685	ATP5J	1	1	1	1	1	1	6	Yes
NM_001003713	ATP5J2	1	1	1	1	1	1	6	Yes
NM_001003714	ATP5J2	1	1	1	1	1	1	6	Yes
NM_001039178	ATP5J2	1	1	1	1	1	1	6	Yes
NM_004889	ATP5J2	1	1	1	1	1	1	6	Yes
NM_006476	ATP5L	1	1	1	1	1	1	6	Yes
NM_001697	ATP5O	1	1	1	1	1	1	6	Yes
NM_018035	ATP5SL	1	1	1	1	1	1	6	Yes
NM_001183	ATP6AP1	1	1	1	1	1	1	6	Yes
NM_005765	ATP6AP2	1	1	1	1	1	1	6	Yes
NM_005177	ATP6V0A1	1	1	1	1	1	1	6	Yes
NM_012463	ATP6V0A2	1	1	1	1	1	1	6	Yes
NM_001039457	ATP6V0B	1	1	1	1	1	1	6	Yes
NM_004047	ATP6V0B	1	1	1	1	1	1	6	Yes
NM_001694	ATP6V0C	1	1	1	1	1	1	6	Yes
NM_004691	ATP6V0D1	1	1	1	1	1	1	6	Yes
NM_003945	ATP6V0E1	1	1	1	1	1	1	6	Yes
NM_001100592	ATP6V0E2	1	1	1	1	1	1	6	Yes
NM_145230	ATP6V0E2	1	1	1	1	1	1	6	Yes
NM_001690	ATP6V1A	1	1	1	1	1	1	6	Yes
NM_001693	ATP6V1B2	1	1	1	1	1	1	6	Yes
NM_001695	ATP6V1C1	1	1	1	1	1	1	6	Yes
NM_015994	ATP6V1D	1	1	1	1	1	1	6	Yes
NM_001039366	ATP6V1E1	1	1	1	1	1	1	6	Yes
NM_001039367	ATP6V1E1	1	1	1	1	1	1	6	Yes
NM_001696	ATP6V1E1	1	1	1	1	1	1	6	Yes
NM_004231	ATP6V1F	1	1	1	1	1	1	6	Yes
NM_004888	ATP6V1G1	1	1	1	1	1	1	6	Yes
NM_213620	ATP6V1H	1	1	1	1	1	1	6	Yes
NM_015941	ATP6V1H	1	1	1	1	1	1	6	Yes
NM_213619	ATP6V1H	1	1	1	1	1	1	6	Yes
NM_001105529	ATP8A1	1	1	1	1	1	1	6	Yes
NM_006095	ATP8A1	1	1	1	1	1	1	6	Yes
NM_001005855	ATP8B2	1	1	1	1	1	1	6	Yes
NM_020452	ATP8B2	1	1	1	1	1	1	6	Yes
NM_138813	ATP8B3	1	1	1	1	1	1	6	Yes
NM_006045	ATP9A	1	1	1	1	1	1	6	Yes
NM_001042546	ATPAF1	1	1	1	1	1	1	6	Yes
NM_022745	ATPAF1	1	1	1	1	1	1	6	Yes
NM_145691	ATPAF2	1	1	1	1	1	1	6	Yes
NM_080650	ATPBD4	1	1	1	1	1	1	6	Yes
NM_016311	ATPIF1	1	1	1	1	1	1	6	Yes
NM_178190	ATPIF1	1	1	1	1	1	1	6	Yes
NM_178191	ATPIF1	1	1	1	1	1	1	6	Yes
NM_001184	ATR	1	1	1	1	1	1	6	Yes
NM_032166	ATRIP	1	1	1	1	1	1	6	Yes
NM_130384	ATRIP	1	1	1	1	1	1	6	Yes
NM_139322	ATRN	1	1	1	1	1	1	6	Yes
NM_139321	ATRN	1	1	1	1	1	1	6	Yes
NM_207303	ATRNL1	1	1	1	1	1	1	6	Yes
NM_000489	ATRX	1	1	1	1	1	1	6	Yes
NM_138270	ATRX	1	1	1	1	1	1	6	Yes
NM_000332	ATXN1	1	1	1	1	1	1	6	Yes
NM_013236	ATXN10	1	1	1	1	1	1	6	Yes
NM_002973	ATXN2	1	1	1	1	1	1	6	Yes
NM_145714	ATXN2L	1	1	1	1	1	1	6	Yes
NM_007245	ATXN2L	1	1	1	1	1	1	6	Yes
NM_148414	ATXN2L	1	1	1	1	1	1	6	Yes
NM_148415	ATXN2L	1	1	1	1	1	1	6	Yes
NM_148416	ATXN2L	1	1	1	1	1	1	6	Yes
NM_004993	ATXN3	1	1	1	1	1	1	6	Yes
NM_030660	ATXN3	1	1	1	1	1	1	6	Yes
NM_000333	ATXN7	1	1	1	1	1	1	6	Yes
NM_020725	ATXN7L1	1	1	1	1	1	1	6	Yes
NM_152749	ATXN7L1	1	1	1	1	1	1	6	Yes
NM_153340	ATXN7L2	1	1	1	1	1	1	6	Yes
NM_001098833	ATXN7L3	1	1	1	1	1	1	6	Yes
NM_020218	ATXN7L3	1	1	1	1	1	1	6	Yes
NM_001698	AUH	1	1	1	1	1	1	6	Yes
NM_181575	AUP1	1	1	1	1	1	1	6	Yes
NM_003600	AURKA	1	1	1	1	1	1	6	Yes
NM_198433	AURKA	1	1	1	1	1	1	6	Yes
NM_198434	AURKA	1	1	1	1	1	1	6	Yes
NM_198435	AURKA	1	1	1	1	1	1	6	Yes
NM_198436	AURKA	1	1	1	1	1	1	6	Yes
NM_198437	AURKA	1	1	1	1	1	1	6	Yes
NM_001127230	AURKAIP1	1	1	1	1	1	1	6	Yes
NM_001127229	AURKAIP1	1	1	1	1	1	1	6	Yes
NM_017900	AURKAIP1	1	1	1	1	1	1	6	Yes
NM_004217	AURKB	1	1	1	1	1	1	6	Yes
NM_001127231	AUTS2	1	1	1	1	1	1	6	Yes
NM_001127232	AUTS2	1	1	1	1	1	1	6	Yes
NM_015570	AUTS2	1	1	1	1	1	1	6	Yes
NM_004655	AXIN2	1	1	1	1	1	1	6	Yes
NM_001699	AXL	1	1	1	1	1	1	6	Yes
NM_021913	AXL	1	1	1	1	1	1	6	Yes
NM_001009811	AZI1	1	1	1	1	1	1	6	Yes
NM_014984	AZI1	1	1	1	1	1	1	6	Yes
NM_022461	AZI2	1	1	1	1	1	1	6	Yes
NM_015878	AZIN1	1	1	1	1	1	1	6	Yes
NM_148174	AZIN1	1	1	1	1	1	1	6	Yes
NM_004048	B2M	1	1	1	1	1	1	6	Yes
NM_033169	B3GALNT1	1	1	1	1	1	1	6	Yes
NM_001038628	B3GALNT1	1	1	1	1	1	1	6	Yes
NM_003781	B3GALNT1	1	1	1	1	1	1	6	Yes
NM_033167	B3GALNT1	1	1	1	1	1	1	6	Yes
NM_033168	B3GALNT1	1	1	1	1	1	1	6	Yes
NM_152490	B3GALNT2	1	1	1	1	1	1	6	Yes
NM_194318	B3GALTL	1	1	1	1	1	1	6	Yes
NM_018644	B3GAT1	1	1	1	1	1	1	6	Yes
NM_054025	B3GAT1	1	1	1	1	1	1	6	Yes
NM_012200	B3GAT3	1	1	1	1	1	1	6	Yes
NM_006876	B3GNT1	1	1	1	1	1	1	6	Yes
NM_006577	B3GNT2	1	1	1	1	1	1	6	Yes
NM_032047	B3GNT5	1	1	1	1	1	1	6	Yes
NM_001009905	B3GNTL1	1	1	1	1	1	1	6	Yes
NM_001478	B4GALNT1	1	1	1	1	1	1	6	Yes
NM_001497	B4GALT1	1	1	1	1	1	1	6	Yes
NM_003780	B4GALT2	1	1	1	1	1	1	6	Yes
NM_001005417	B4GALT2	1	1	1	1	1	1	6	Yes
NM_003779	B4GALT3	1	1	1	1	1	1	6	Yes
NM_004776	B4GALT5	1	1	1	1	1	1	6	Yes
NM_004775	B4GALT6	1	1	1	1	1	1	6	Yes
NM_007255	B4GALT7	1	1	1	1	1	1	6	Yes
NM_015681	B9D1	1	1	1	1	1	1	6	Yes
NM_012105	BACE2	1	1	1	1	1	1	6	Yes
NM_138991	BACE2	1	1	1	1	1	1	6	Yes
NM_138992	BACE2	1	1	1	1	1	1	6	Yes
NM_001186	BACH1	1	1	1	1	1	1	6	Yes
NM_206866	BACH1	1	1	1	1	1	1	6	Yes
NM_021813	BACH2	1	1	1	1	1	1	6	Yes
NM_004322	BAD	1	1	1	1	1	1	6	Yes
NM_032989	BAD	1	1	1	1	1	1	6	Yes
NM_004323	BAG1	1	1	1	1	1	1	6	Yes
NM_004282	BAG2	1	1	1	1	1	1	6	Yes
NM_004874	BAG4	1	1	1	1	1	1	6	Yes
NM_001015049	BAG5	1	1	1	1	1	1	6	Yes
NM_004873	BAG5	1	1	1	1	1	1	6	Yes
NM_001015048	BAG5	1	1	1	1	1	1	6	Yes
NM_001080519	BAHCC1	1	1	1	1	1	1	6	Yes
NM_014952	BAHD1	1	1	1	1	1	1	6	Yes
NM_001703	BAI2	1	1	1	1	1	1	6	Yes
NM_001704	BAI3	1	1	1	1	1	1	6	Yes
NM_017450	BAIAP2	1	1	1	1	1	1	6	Yes
NM_006340	BAIAP2	1	1	1	1	1	1	6	Yes
NM_017451	BAIAP2	1	1	1	1	1	1	6	Yes
NM_018842	BAIAP2L1	1	1	1	1	1	1	6	Yes
NM_001188	BAK1	1	1	1	1	1	1	6	Yes
NM_012342	BAMBI	1	1	1	1	1	1	6	Yes
NM_003860	BANF1	1	1	1	1	1	1	6	Yes
NM_017869	BANP	1	1	1	1	1	1	6	Yes
NM_079837	BANP	1	1	1	1	1	1	6	Yes
NM_004656	BAP1	1	1	1	1	1	1	6	Yes
NM_000465	BARD1	1	1	1	1	1	1	6	Yes
NM_006317	BASP1	1	1	1	1	1	1	6	Yes
NM_004640	BAT1	1	1	1	1	1	1	6	Yes
NM_080598	BAT1	1	1	1	1	1	1	6	Yes
NM_080686	BAT2	1	1	1	1	1	1	6	Yes
NM_015172	BAT2D1	1	1	1	1	1	1	6	Yes
NM_001098534	BAT3	1	1	1	1	1	1	6	Yes
NM_004639	BAT3	1	1	1	1	1	1	6	Yes
NM_080702	BAT3	1	1	1	1	1	1	6	Yes
NM_080703	BAT3	1	1	1	1	1	1	6	Yes
NM_021160	BAT5	1	1	1	1	1	1	6	Yes
NM_018664	BATF3	1	1	1	1	1	1	6	Yes
NM_004324	BAX	1	1	1	1	1	1	6	Yes
NM_138761	BAX	1	1	1	1	1	1	6	Yes
NM_138763	BAX	1	1	1	1	1	1	6	Yes
NM_138764	BAX	1	1	1	1	1	1	6	Yes
NM_138765	BAX	1	1	1	1	1	1	6	Yes
NM_013448	BAZ1A	1	1	1	1	1	1	6	Yes
NM_182648	BAZ1A	1	1	1	1	1	1	6	Yes
NM_032408	BAZ1B	1	1	1	1	1	1	6	Yes
NM_013449	BAZ2A	1	1	1	1	1	1	6	Yes
NM_013450	BAZ2B	1	1	1	1	1	1	6	Yes
NM_014417	BBC3	1	1	1	1	1	1	6	Yes
NM_001127240	BBC3	1	1	1	1	1	1	6	Yes
NM_001127241	BBC3	1	1	1	1	1	1	6	Yes
NM_001127242	BBC3	1	1	1	1	1	1	6	Yes
NM_024649	BBS1	1	1	1	1	1	1	6	Yes
NM_024685	BBS10	1	1	1	1	1	1	6	Yes
NM_152618	BBS12	1	1	1	1	1	1	6	Yes
NM_031885	BBS2	1	1	1	1	1	1	6	Yes
NM_152384	BBS5	1	1	1	1	1	1	6	Yes
NM_176824	BBS7	1	1	1	1	1	1	6	Yes
NM_018190	BBS7	1	1	1	1	1	1	6	Yes
NM_001033604	BBS9	1	1	1	1	1	1	6	Yes
NM_001033605	BBS9	1	1	1	1	1	1	6	Yes
NM_014451	BBS9	1	1	1	1	1	1	6	Yes
NM_198428	BBS9	1	1	1	1	1	1	6	Yes
NM_020235	BBX	1	1	1	1	1	1	6	Yes
NM_198427	BCAN	1	1	1	1	1	1	6	Yes
NM_021948	BCAN	1	1	1	1	1	1	6	Yes
NM_001008405	BCAP29	1	1	1	1	1	1	6	Yes
NM_018844	BCAP29	1	1	1	1	1	1	6	Yes
NM_001008406	BCAP29	1	1	1	1	1	1	6	Yes
NM_001008407	BCAP29	1	1	1	1	1	1	6	Yes
NM_005745	BCAP31	1	1	1	1	1	1	6	Yes
NM_014567	BCAR1	1	1	1	1	1	1	6	Yes
NM_005872	BCAS2	1	1	1	1	1	1	6	Yes
NM_001099432	BCAS3	1	1	1	1	1	1	6	Yes
NM_017679	BCAS3	1	1	1	1	1	1	6	Yes
NM_001010974	BCAS4	1	1	1	1	1	1	6	Yes
NM_017843	BCAS4	1	1	1	1	1	1	6	Yes
NM_198799	BCAS4	1	1	1	1	1	1	6	Yes
NM_005504	BCAT1	1	1	1	1	1	1	6	Yes
NM_001190	BCAT2	1	1	1	1	1	1	6	Yes
NM_181708	BCDIN3D	1	1	1	1	1	1	6	Yes
NM_000709	BCKDHA	1	1	1	1	1	1	6	Yes
NM_001122957	BCKDK	1	1	1	1	1	1	6	Yes
NM_005881	BCKDK	1	1	1	1	1	1	6	Yes
NM_003921	BCL10	1	1	1	1	1	1	6	Yes
NM_018014	BCL11A	1	1	1	1	1	1	6	Yes
NM_138559	BCL11A	1	1	1	1	1	1	6	Yes
NM_022893	BCL11A	1	1	1	1	1	1	6	Yes
NM_000633	BCL2	1	1	1	1	1	1	6	Yes
NM_000657	BCL2	1	1	1	1	1	1	6	Yes
NM_001191	BCL2L1	1	1	1	1	1	1	6	Yes
NM_138578	BCL2L1	1	1	1	1	1	1	6	Yes
NM_207002	BCL2L11	1	1	1	1	1	1	6	Yes
NM_006538	BCL2L11	1	1	1	1	1	1	6	Yes
NM_138621	BCL2L11	1	1	1	1	1	1	6	Yes
NM_015367	BCL2L13	1	1	1	1	1	1	6	Yes
NM_004050	BCL2L2	1	1	1	1	1	1	6	Yes
NM_005178	BCL3	1	1	1	1	1	1	6	Yes
NM_001706	BCL6	1	1	1	1	1	1	6	Yes
NM_001024808	BCL7A	1	1	1	1	1	1	6	Yes
NM_020993	BCL7A	1	1	1	1	1	1	6	Yes
NM_001707	BCL7B	1	1	1	1	1	1	6	Yes
NM_004765	BCL7C	1	1	1	1	1	1	6	Yes
NM_004326	BCL9	1	1	1	1	1	1	6	Yes
NM_182557	BCL9L	1	1	1	1	1	1	6	Yes
NM_001077440	BCLAF1	1	1	1	1	1	1	6	Yes
NM_001077441	BCLAF1	1	1	1	1	1	1	6	Yes
NM_014739	BCLAF1	1	1	1	1	1	1	6	Yes
NM_001123385	BCOR	1	1	1	1	1	1	6	Yes
NM_017745	BCOR	1	1	1	1	1	1	6	Yes
NM_001123383	BCOR	1	1	1	1	1	1	6	Yes
NM_001123384	BCOR	1	1	1	1	1	1	6	Yes
NM_021946	BCORL1	1	1	1	1	1	1	6	Yes
NM_004327	BCR	1	1	1	1	1	1	6	Yes
NM_021574	BCR	1	1	1	1	1	1	6	Yes
NM_004051	BDH1	1	1	1	1	1	1	6	Yes
NM_203314	BDH1	1	1	1	1	1	1	6	Yes
NM_170734	BDNF	1	1	1	1	1	1	6	Yes
NM_001709	BDNF	1	1	1	1	1	1	6	Yes
NM_170733	BDNF	1	1	1	1	1	1	6	Yes
NM_170732	BDNF	1	1	1	1	1	1	6	Yes
NM_170731	BDNF	1	1	1	1	1	1	6	Yes
NM_018429	BDP1	1	1	1	1	1	1	6	Yes
NM_003766	BECN1	1	1	1	1	1	1	6	Yes
NM_005868	BET1	1	1	1	1	1	1	6	Yes
NM_032621	BEX2	1	1	1	1	1	1	6	Yes
NM_001080425	BEX4	1	1	1	1	1	1	6	Yes
NM_016561	BFAR	1	1	1	1	1	1	6	Yes
NM_001080512	BICC1	1	1	1	1	1	1	6	Yes
NM_001003398	BICD1	1	1	1	1	1	1	6	Yes
NM_001714	BICD1	1	1	1	1	1	1	6	Yes
NM_001003800	BICD2	1	1	1	1	1	1	6	Yes
NM_015250	BICD2	1	1	1	1	1	1	6	Yes
NM_197966	BID	1	1	1	1	1	1	6	Yes
NM_001196	BID	1	1	1	1	1	1	6	Yes
NM_197967	BID	1	1	1	1	1	1	6	Yes
NM_139348	BIN1	1	1	1	1	1	1	6	Yes
NM_004305	BIN1	1	1	1	1	1	1	6	Yes
NM_139343	BIN1	1	1	1	1	1	1	6	Yes
NM_139344	BIN1	1	1	1	1	1	1	6	Yes
NM_139345	BIN1	1	1	1	1	1	1	6	Yes
NM_139346	BIN1	1	1	1	1	1	1	6	Yes
NM_139347	BIN1	1	1	1	1	1	1	6	Yes
NM_139349	BIN1	1	1	1	1	1	1	6	Yes
NM_139350	BIN1	1	1	1	1	1	1	6	Yes
NM_139351	BIN1	1	1	1	1	1	1	6	Yes
NM_018688	BIN3	1	1	1	1	1	1	6	Yes
NM_001166	BIRC2	1	1	1	1	1	1	6	Yes
NM_016252	BIRC6	1	1	1	1	1	1	6	Yes
NM_017693	BIVM	1	1	1	1	1	1	6	Yes
NM_006698	BLCAP	1	1	1	1	1	1	6	Yes
NM_000057	BLM	1	1	1	1	1	1	6	Yes
NM_000386	BLMH	1	1	1	1	1	1	6	Yes
NM_001487	BLOC1S1	1	1	1	1	1	1	6	Yes
NM_001001342	BLOC1S2	1	1	1	1	1	1	6	Yes
NM_173809	BLOC1S2	1	1	1	1	1	1	6	Yes
NM_212550	BLOC1S3	1	1	1	1	1	1	6	Yes
NM_000712	BLVRA	1	1	1	1	1	1	6	Yes
NM_000713	BLVRB	1	1	1	1	1	1	6	Yes
NM_005180	BMI1	1	1	1	1	1	1	6	Yes
NM_001199	BMP1	1	1	1	1	1	1	6	Yes
NM_006128	BMP1	1	1	1	1	1	1	6	Yes
NM_006129	BMP1	1	1	1	1	1	1	6	Yes
NM_001200	BMP2	1	1	1	1	1	1	6	Yes
NM_017593	BMP2K	1	1	1	1	1	1	6	Yes
NM_198892	BMP2K	1	1	1	1	1	1	6	Yes
NM_130851	BMP4	1	1	1	1	1	1	6	Yes
NM_001202	BMP4	1	1	1	1	1	1	6	Yes
NM_130850	BMP4	1	1	1	1	1	1	6	Yes
NM_001718	BMP6	1	1	1	1	1	1	6	Yes
NM_001719	BMP7	1	1	1	1	1	1	6	Yes
NM_133468	BMPER	1	1	1	1	1	1	6	Yes
NM_001204	BMPR2	1	1	1	1	1	1	6	Yes
NM_014753	BMS1	1	1	1	1	1	1	6	Yes
NM_017637	BNC2	1	1	1	1	1	1	6	Yes
NM_001205	BNIP1	1	1	1	1	1	1	6	Yes
NM_013978	BNIP1	1	1	1	1	1	1	6	Yes
NM_013979	BNIP1	1	1	1	1	1	1	6	Yes
NM_013980	BNIP1	1	1	1	1	1	1	6	Yes
NM_004330	BNIP2	1	1	1	1	1	1	6	Yes
NM_004331	BNIP3L	1	1	1	1	1	1	6	Yes
NM_033254	BOC	1	1	1	1	1	1	6	Yes
NM_001035505	BOLA3	1	1	1	1	1	1	6	Yes
NM_212552	BOLA3	1	1	1	1	1	1	6	Yes
NM_001724	BPGM	1	1	1	1	1	1	6	Yes
NM_199186	BPGM	1	1	1	1	1	1	6	Yes
NM_004332	BPHL	1	1	1	1	1	1	6	Yes
NM_006085	BPNT1	1	1	1	1	1	1	6	Yes
NM_004459	BPTF	1	1	1	1	1	1	6	Yes
NM_182641	BPTF	1	1	1	1	1	1	6	Yes
NM_004333	BRAF	1	1	1	1	1	1	6	Yes
NM_007295	BRCA1	1	1	1	1	1	1	6	Yes
NM_007294	BRCA1	1	1	1	1	1	1	6	Yes
NM_007296	BRCA1	1	1	1	1	1	1	6	Yes
NM_007297	BRCA1	1	1	1	1	1	1	6	Yes
NM_007298	BRCA1	1	1	1	1	1	1	6	Yes
NM_007299	BRCA1	1	1	1	1	1	1	6	Yes
NM_007300	BRCA1	1	1	1	1	1	1	6	Yes
NM_007302	BRCA1	1	1	1	1	1	1	6	Yes
NM_007303	BRCA1	1	1	1	1	1	1	6	Yes
NM_007304	BRCA1	1	1	1	1	1	1	6	Yes
NM_007305	BRCA1	1	1	1	1	1	1	6	Yes
NM_000059	BRCA2	1	1	1	1	1	1	6	Yes
NM_001018055	BRCC3	1	1	1	1	1	1	6	Yes
NM_024332	BRCC3	1	1	1	1	1	1	6	Yes
NM_014577	BRD1	1	1	1	1	1	1	6	Yes
NM_005104	BRD2	1	1	1	1	1	1	6	Yes
NM_001113182	BRD2	1	1	1	1	1	1	6	Yes
NM_007371	BRD3	1	1	1	1	1	1	6	Yes
NM_013263	BRD7	1	1	1	1	1	1	6	Yes
NM_001009877	BRD9	1	1	1	1	1	1	6	Yes
NM_023924	BRD9	1	1	1	1	1	1	6	Yes
NM_199193	BRE	1	1	1	1	1	1	6	Yes
NM_199194	BRE	1	1	1	1	1	1	6	Yes
NM_004899	BRE	1	1	1	1	1	1	6	Yes
NM_199191	BRE	1	1	1	1	1	1	6	Yes
NM_199192	BRE	1	1	1	1	1	1	6	Yes
NM_145685	BRF1	1	1	1	1	1	1	6	Yes
NM_001519	BRF1	1	1	1	1	1	1	6	Yes
NM_018310	BRF2	1	1	1	1	1	1	6	Yes
NM_015379	BRI3	1	1	1	1	1	1	6	Yes
NM_032043	BRIP1	1	1	1	1	1	1	6	Yes
NM_001024957	BRMS1	1	1	1	1	1	1	6	Yes
NM_015399	BRMS1	1	1	1	1	1	1	6	Yes
NM_032352	BRMS1L	1	1	1	1	1	1	6	Yes
NM_015415	BRP44	1	1	1	1	1	1	6	Yes
NM_016098	BRP44L	1	1	1	1	1	1	6	Yes
NM_001003694	BRPF1	1	1	1	1	1	1	6	Yes
NM_004634	BRPF1	1	1	1	1	1	1	6	Yes
NM_015695	BRPF3	1	1	1	1	1	1	6	Yes
NM_001025087	BRUNOL4	1	1	1	1	1	1	6	Yes
NM_001025088	BRUNOL4	1	1	1	1	1	1	6	Yes
NM_001025089	BRUNOL4	1	1	1	1	1	1	6	Yes
NM_020180	BRUNOL4	1	1	1	1	1	1	6	Yes
NM_052840	BRUNOL6	1	1	1	1	1	1	6	Yes
NM_018963	BRWD1	1	1	1	1	1	1	6	Yes
NM_033656	BRWD1	1	1	1	1	1	1	6	Yes
NM_001007246	BRWD1	1	1	1	1	1	1	6	Yes
NM_018117	BRWD2	1	1	1	1	1	1	6	Yes
NM_153252	BRWD3	1	1	1	1	1	1	6	Yes
NM_018045	BSDC1	1	1	1	1	1	1	6	Yes
NM_198591	BSG	1	1	1	1	1	1	6	Yes
NM_001728	BSG	1	1	1	1	1	1	6	Yes
NM_198589	BSG	1	1	1	1	1	1	6	Yes
NM_003458	BSN	1	1	1	1	1	1	6	Yes
NM_004335	BST2	1	1	1	1	1	1	6	Yes
NM_001011885	BTBD1	1	1	1	1	1	1	6	Yes
NM_025238	BTBD1	1	1	1	1	1	1	6	Yes
NM_032320	BTBD10	1	1	1	1	1	1	6	Yes
NM_032444	BTBD12	1	1	1	1	1	1	6	Yes
NM_017797	BTBD2	1	1	1	1	1	1	6	Yes
NM_181443	BTBD3	1	1	1	1	1	1	6	Yes
NM_001002860	BTBD7	1	1	1	1	1	1	6	Yes
NM_018167	BTBD7	1	1	1	1	1	1	6	Yes
NM_183242	BTBD8	1	1	1	1	1	1	6	Yes
NM_001099272	BTBD9	1	1	1	1	1	1	6	Yes
NM_052893	BTBD9	1	1	1	1	1	1	6	Yes
NM_001037637	BTF3	1	1	1	1	1	1	6	Yes
NM_001207	BTF3	1	1	1	1	1	1	6	Yes
NM_152265	BTF3L4	1	1	1	1	1	1	6	Yes
NM_001731	BTG1	1	1	1	1	1	1	6	Yes
NM_006763	BTG2	1	1	1	1	1	1	6	Yes
NM_006806	BTG3	1	1	1	1	1	1	6	Yes
NM_007049	BTN2A1	1	1	1	1	1	1	6	Yes
NM_078476	BTN2A1	1	1	1	1	1	1	6	Yes
NM_006995	BTN2A2	1	1	1	1	1	1	6	Yes
NM_181531	BTN2A2	1	1	1	1	1	1	6	Yes
NM_024018	BTN2A3	1	1	1	1	1	1	6	Yes
NM_003939	BTRC	1	1	1	1	1	1	6	Yes
NM_033637	BTRC	1	1	1	1	1	1	6	Yes
NM_004336	BUB1	1	1	1	1	1	1	6	Yes
NM_001211	BUB1B	1	1	1	1	1	1	6	Yes
NM_001007793	BUB3	1	1	1	1	1	1	6	Yes
NM_004725	BUB3	1	1	1	1	1	1	6	Yes
NM_032725	BUD13	1	1	1	1	1	1	6	Yes
NM_003910	BUD31	1	1	1	1	1	1	6	Yes
NM_004053	BYSL	1	1	1	1	1	1	6	Yes
NM_014670	BZW1	1	1	1	1	1	1	6	Yes
NM_014038	BZW2	1	1	1	1	1	1	6	Yes
NM_001010911	C10orf114	1	1	1	1	1	1	6	Yes
NM_018017	C10orf118	1	1	1	1	1	1	6	Yes
NM_015608	C10orf137	1	1	1	1	1	1	6	Yes
NM_207371	C10orf140	1	1	1	1	1	1	6	Yes
NM_001083913	C10orf26	1	1	1	1	1	1	6	Yes
NM_145306	C10orf35	1	1	1	1	1	1	6	Yes
NM_145246	C10orf4	1	1	1	1	1	1	6	Yes
NM_153810	C10orf46	1	1	1	1	1	1	6	Yes
NM_025125	C10orf57	1	1	1	1	1	1	6	Yes
NM_032333	C10orf58	1	1	1	1	1	1	6	Yes
NM_153714	C10orf67	1	1	1	1	1	1	6	Yes
NM_145247	C10orf78	1	1	1	1	1	1	6	Yes
NM_001002759	C10orf78	1	1	1	1	1	1	6	Yes
NM_025145	C10orf79	1	1	1	1	1	1	6	Yes
NM_022063	C10orf84	1	1	1	1	1	1	6	Yes
NM_024942	C10orf88	1	1	1	1	1	1	6	Yes
NM_024886	C10orf95	1	1	1	1	1	1	6	Yes
NM_022761	C11orf1	1	1	1	1	1	1	6	Yes
NM_020642	C11orf17	1	1	1	1	1	1	6	Yes
NM_182901	C11orf17	1	1	1	1	1	1	6	Yes
NM_013265	C11orf2	1	1	1	1	1	1	6	Yes
NM_022338	C11orf24	1	1	1	1	1	1	6	Yes
NM_020193	C11orf30	1	1	1	1	1	1	6	Yes
NM_170746	C11orf31	1	1	1	1	1	1	6	Yes
NM_152316	C11orf46	1	1	1	1	1	1	6	Yes
NM_024099	C11orf48	1	1	1	1	1	1	6	Yes
NM_001003676	C11orf49	1	1	1	1	1	1	6	Yes
NM_001003677	C11orf49	1	1	1	1	1	1	6	Yes
NM_024113	C11orf49	1	1	1	1	1	1	6	Yes
NM_001003678	C11orf49	1	1	1	1	1	1	6	Yes
NM_014042	C11orf51	1	1	1	1	1	1	6	Yes
NM_001082969	C11orf57	1	1	1	1	1	1	6	Yes
NM_001082970	C11orf57	1	1	1	1	1	1	6	Yes
NM_018195	C11orf57	1	1	1	1	1	1	6	Yes
NM_014267	C11orf58	1	1	1	1	1	1	6	Yes
NM_017907	C11orf59	1	1	1	1	1	1	6	Yes
NM_024631	C11orf61	1	1	1	1	1	1	6	Yes
NM_031450	C11orf68	1	1	1	1	1	1	6	Yes
NM_016401	C11orf73	1	1	1	1	1	1	6	Yes
NM_024650	C11orf80	1	1	1	1	1	1	6	Yes
NM_145018	C11orf82	1	1	1	1	1	1	6	Yes
NM_021640	C12orf10	1	1	1	1	1	1	6	Yes
NM_152261	C12orf23	1	1	1	1	1	1	6	Yes
NM_024953	C12orf30	1	1	1	1	1	1	6	Yes
NM_018169	C12orf35	1	1	1	1	1	1	6	Yes
NM_017822	C12orf41	1	1	1	1	1	1	6	Yes
NM_022895	C12orf43	1	1	1	1	1	1	6	Yes
NM_001098673	C12orf44	1	1	1	1	1	1	6	Yes
NM_021934	C12orf44	1	1	1	1	1	1	6	Yes
NM_152318	C12orf45	1	1	1	1	1	1	6	Yes
NM_017915	C12orf48	1	1	1	1	1	1	6	Yes
NM_024738	C12orf49	1	1	1	1	1	1	6	Yes
NM_020375	C12orf5	1	1	1	1	1	1	6	Yes
NM_153685	C12orf53	1	1	1	1	1	1	6	Yes
NM_138425	C12orf57	1	1	1	1	1	1	6	Yes
NM_032901	C12orf62	1	1	1	1	1	1	6	Yes
NM_152269	C12orf65	1	1	1	1	1	1	6	Yes
NM_020456	C13orf1	1	1	1	1	1	1	6	Yes
NM_025113	C13orf18	1	1	1	1	1	1	6	Yes
NM_025138	C13orf23	1	1	1	1	1	1	6	Yes
NM_170719	C13orf23	1	1	1	1	1	1	6	Yes
NM_138779	C13orf27	1	1	1	1	1	1	6	Yes
NM_007176	C14orf1	1	1	1	1	1	1	6	Yes
NM_001083908	C14orf104	1	1	1	1	1	1	6	Yes
NM_018139	C14orf104	1	1	1	1	1	1	6	Yes
NM_018353	C14orf106	1	1	1	1	1	1	6	Yes
NM_017926	C14orf118	1	1	1	1	1	1	6	Yes
NM_017972	C14orf118	1	1	1	1	1	1	6	Yes
NM_080664	C14orf126	1	1	1	1	1	1	6	Yes
NM_022495	C14orf135	1	1	1	1	1	1	6	Yes
NM_001040662	C14orf138	1	1	1	1	1	1	6	Yes
NM_024558	C14orf138	1	1	1	1	1	1	6	Yes
NM_152446	C14orf145	1	1	1	1	1	1	6	Yes
NM_144581	C14orf149	1	1	1	1	1	1	6	Yes
NM_032374	C14orf153	1	1	1	1	1	1	6	Yes
NM_031210	C14orf156	1	1	1	1	1	1	6	Yes
NM_016039	C14orf166	1	1	1	1	1	1	6	Yes
NM_174943	C14orf178	1	1	1	1	1	1	6	Yes
NM_001102564	C14orf179	1	1	1	1	1	1	6	Yes
NM_052873	C14orf179	1	1	1	1	1	1	6	Yes
NM_207442	C14orf181	1	1	1	1	1	1	6	Yes
NM_004894	C14orf2	1	1	1	1	1	1	6	Yes
NM_174913	C14orf21	1	1	1	1	1	1	6	Yes
NM_024496	C14orf4	1	1	1	1	1	1	6	Yes
NM_194278	C14orf43	1	1	1	1	1	1	6	Yes
NM_001043318	C14orf43	1	1	1	1	1	1	6	Yes
NM_173608	C14orf80	1	1	1	1	1	1	6	Yes
NM_020447	C15orf17	1	1	1	1	1	1	6	Yes
NM_033286	C15orf23	1	1	1	1	1	1	6	Yes
NM_020154	C15orf24	1	1	1	1	1	1	6	Yes
NM_024713	C15orf29	1	1	1	1	1	1	6	Yes
NM_175898	C15orf37	1	1	1	1	1	1	6	Yes
NM_015492	C15orf39	1	1	1	1	1	1	6	Yes
NM_144597	C15orf40	1	1	1	1	1	1	6	Yes
NM_152259	C15orf42	1	1	1	1	1	1	6	Yes
NM_030800	C15orf44	1	1	1	1	1	1	6	Yes
NM_001040160	C16orf13	1	1	1	1	1	1	6	Yes
NM_001040161	C16orf13	1	1	1	1	1	1	6	Yes
NM_001040162	C16orf13	1	1	1	1	1	1	6	Yes
NM_001040165	C16orf13	1	1	1	1	1	1	6	Yes
NM_032366	C16orf13	1	1	1	1	1	1	6	Yes
NM_001039476	C16orf35	1	1	1	1	1	1	6	Yes
NM_001077350	C16orf35	1	1	1	1	1	1	6	Yes
NM_033201	C16orf45	1	1	1	1	1	1	6	Yes
NM_001100873	C16orf46	1	1	1	1	1	1	6	Yes
NM_152337	C16orf46	1	1	1	1	1	1	6	Yes
NM_024516	C16orf53	1	1	1	1	1	1	6	Yes
NM_153025	C16orf55	1	1	1	1	1	1	6	Yes
NM_024598	C16orf57	1	1	1	1	1	1	6	Yes
NM_022744	C16orf58	1	1	1	1	1	1	6	Yes
NM_020314	C16orf62	1	1	1	1	1	1	6	Yes
NM_144600	C16orf63	1	1	1	1	1	1	6	Yes
NM_024109	C16orf68	1	1	1	1	1	1	6	Yes
NM_025187	C16orf70	1	1	1	1	1	1	6	Yes
NM_139170	C16orf71	1	1	1	1	1	1	6	Yes
NM_014117	C16orf72	1	1	1	1	1	1	6	Yes
NM_013242	C16orf80	1	1	1	1	1	1	6	Yes
NM_030630	C17orf28	1	1	1	1	1	1	6	Yes
NM_032339	C17orf37	1	1	1	1	1	1	6	Yes
NM_024052	C17orf39	1	1	1	1	1	1	6	Yes
NM_024683	C17orf42	1	1	1	1	1	1	6	Yes
NM_001113434	C17orf51	1	1	1	1	1	1	6	Yes
NM_024032	C17orf53	1	1	1	1	1	1	6	Yes
NM_152347	C17orf57	1	1	1	1	1	1	6	Yes
NM_181655	C17orf58	1	1	1	1	1	1	6	Yes
NM_181656	C17orf58	1	1	1	1	1	1	6	Yes
NM_017622	C17orf59	1	1	1	1	1	1	6	Yes
NM_152766	C17orf61	1	1	1	1	1	1	6	Yes
NM_001033046	C17orf62	1	1	1	1	1	1	6	Yes
NM_001100407	C17orf62	1	1	1	1	1	1	6	Yes
NM_001100408	C17orf62	1	1	1	1	1	1	6	Yes
NM_001077498	C17orf63	1	1	1	1	1	1	6	Yes
NM_018182	C17orf63	1	1	1	1	1	1	6	Yes
NM_178542	C17orf65	1	1	1	1	1	1	6	Yes
NM_025099	C17orf68	1	1	1	1	1	1	6	Yes
NM_001109760	C17orf70	1	1	1	1	1	1	6	Yes
NM_025161	C17orf70	1	1	1	1	1	1	6	Yes
NM_018149	C17orf71	1	1	1	1	1	1	6	Yes
NM_001100622	C17orf80	1	1	1	1	1	1	6	Yes
NM_001100621	C17orf80	1	1	1	1	1	1	6	Yes
NM_017941	C17orf80	1	1	1	1	1	1	6	Yes
NM_001114118	C17orf85	1	1	1	1	1	1	6	Yes
NM_018553	C17orf85	1	1	1	1	1	1	6	Yes
NM_001086521	C17orf89	1	1	1	1	1	1	6	Yes
NM_032895	C17orf91	1	1	1	1	1	1	6	Yes
NM_001001870	C17orf91	1	1	1	1	1	1	6	Yes
NM_015476	C18orf10	1	1	1	1	1	1	6	Yes
NM_031446	C18orf21	1	1	1	1	1	1	6	Yes
NM_024805	C18orf22	1	1	1	1	1	1	6	Yes
NM_001008239	C18orf25	1	1	1	1	1	1	6	Yes
NM_145055	C18orf25	1	1	1	1	1	1	6	Yes
NM_001035005	C18orf32	1	1	1	1	1	1	6	Yes
NM_032933	C18orf45	1	1	1	1	1	1	6	Yes
NM_173529	C18orf54	1	1	1	1	1	1	6	Yes
NM_014177	C18orf55	1	1	1	1	1	1	6	Yes
NM_001012716	C18orf56	1	1	1	1	1	1	6	Yes
NM_019107	C19orf10	1	1	1	1	1	1	6	Yes
NM_001031726	C19orf12	1	1	1	1	1	1	6	Yes
NM_031448	C19orf12	1	1	1	1	1	1	6	Yes
NM_003796	C19orf2	1	1	1	1	1	1	6	Yes
NM_134447	C19orf2	1	1	1	1	1	1	6	Yes
NM_033513	C19orf20	1	1	1	1	1	1	6	Yes
NM_138774	C19orf22	1	1	1	1	1	1	6	Yes
NM_152482	C19orf25	1	1	1	1	1	1	6	Yes
NM_152769	C19orf26	1	1	1	1	1	1	6	Yes
NM_001042680	C19orf28	1	1	1	1	1	1	6	Yes
NM_021731	C19orf28	1	1	1	1	1	1	6	Yes
NM_174983	C19orf28	1	1	1	1	1	1	6	Yes
NM_001080543	C19orf29	1	1	1	1	1	1	6	Yes
NM_021231	C19orf29	1	1	1	1	1	1	6	Yes
NM_175871	C19orf39	1	1	1	1	1	1	6	Yes
NM_024104	C19orf42	1	1	1	1	1	1	6	Yes
NM_024038	C19orf43	1	1	1	1	1	1	6	Yes
NM_032207	C19orf44	1	1	1	1	1	1	6	Yes
NM_199250	C19orf48	1	1	1	1	1	1	6	Yes
NM_199249	C19orf48	1	1	1	1	1	1	6	Yes
NM_024069	C19orf50	1	1	1	1	1	1	6	Yes
NM_178837	C19orf51	1	1	1	1	1	1	6	Yes
NM_014047	C19orf53	1	1	1	1	1	1	6	Yes
NM_001039887	C19orf55	1	1	1	1	1	1	6	Yes
NM_016145	C19orf56	1	1	1	1	1	1	6	Yes
NM_001033026	C19orf6	1	1	1	1	1	1	6	Yes
NM_033420	C19orf6	1	1	1	1	1	1	6	Yes
NM_001100418	C19orf60	1	1	1	1	1	1	6	Yes
NM_001100419	C19orf60	1	1	1	1	1	1	6	Yes
NM_019108	C19orf61	1	1	1	1	1	1	6	Yes
NM_175063	C19orf63	1	1	1	1	1	1	6	Yes
NM_206538	C19orf63	1	1	1	1	1	1	6	Yes
NM_006333	C1D	1	1	1	1	1	1	6	Yes
NM_173177	C1D	1	1	1	1	1	1	6	Yes
NM_020156	C1GALT1	1	1	1	1	1	1	6	Yes
NM_001011551	C1GALT1C1	1	1	1	1	1	1	6	Yes
NM_152692	C1GALT1C1	1	1	1	1	1	1	6	Yes
NM_001006945	C1orf103	1	1	1	1	1	1	6	Yes
NM_018372	C1orf103	1	1	1	1	1	1	6	Yes
NM_001039517	C1orf104	1	1	1	1	1	1	6	Yes
NM_018265	C1orf106	1	1	1	1	1	1	6	Yes
NM_014388	C1orf107	1	1	1	1	1	1	6	Yes
NM_017850	C1orf109	1	1	1	1	1	1	6	Yes
NM_021179	C1orf114	1	1	1	1	1	1	6	Yes
NM_198446	C1orf122	1	1	1	1	1	1	6	Yes
NM_017887	C1orf123	1	1	1	1	1	1	6	Yes
NM_001010984	C1orf124	1	1	1	1	1	1	6	Yes
NM_032018	C1orf124	1	1	1	1	1	1	6	Yes
NM_144696	C1orf125	1	1	1	1	1	1	6	Yes
NM_182766	C1orf125	1	1	1	1	1	1	6	Yes
NM_020362	C1orf128	1	1	1	1	1	1	6	Yes
NM_024037	C1orf135	1	1	1	1	1	1	6	Yes
NM_001114600	C1orf144	1	1	1	1	1	1	6	Yes
NM_015609	C1orf144	1	1	1	1	1	1	6	Yes
NM_001032363	C1orf151	1	1	1	1	1	1	6	Yes
NM_033418	C1orf156	1	1	1	1	1	1	6	Yes
NM_001114103	C1orf159	1	1	1	1	1	1	6	Yes
NM_017891	C1orf159	1	1	1	1	1	1	6	Yes
NM_023077	C1orf163	1	1	1	1	1	1	6	Yes
NM_207356	C1orf174	1	1	1	1	1	1	6	Yes
NM_144627	C1orf182	1	1	1	1	1	1	6	Yes
NM_019099	C1orf183	1	1	1	1	1	1	6	Yes
NM_198926	C1orf183	1	1	1	1	1	1	6	Yes
NM_032800	C1orf198	1	1	1	1	1	1	6	Yes
NM_030806	C1orf21	1	1	1	1	1	1	6	Yes
NM_138428	C1orf212	1	1	1	1	1	1	6	Yes
NM_001008896	C1orf213	1	1	1	1	1	1	6	Yes
NM_138479	C1orf213	1	1	1	1	1	1	6	Yes
NM_152374	C1orf216	1	1	1	1	1	1	6	Yes
NM_207467	C1orf220	1	1	1	1	1	1	6	Yes
NM_030934	C1orf25	1	1	1	1	1	1	6	Yes
NM_001105518	C1orf26	1	1	1	1	1	1	6	Yes
NM_017673	C1orf26	1	1	1	1	1	1	6	Yes
NM_017847	C1orf27	1	1	1	1	1	1	6	Yes
NM_001012985	C1orf31	1	1	1	1	1	1	6	Yes
NM_144697	C1orf51	1	1	1	1	1	1	6	Yes
NM_198077	C1orf52	1	1	1	1	1	1	6	Yes
NM_001024594	C1orf53	1	1	1	1	1	1	6	Yes
NM_152608	C1orf55	1	1	1	1	1	1	6	Yes
NM_017860	C1orf56	1	1	1	1	1	1	6	Yes
NM_032324	C1orf57	1	1	1	1	1	1	6	Yes
NM_144695	C1orf58	1	1	1	1	1	1	6	Yes
NM_020317	C1orf63	1	1	1	1	1	1	6	Yes
NM_015997	C1orf66	1	1	1	1	1	1	6	Yes
NM_152485	C1orf74	1	1	1	1	1	1	6	Yes
NM_015607	C1orf77	1	1	1	1	1	1	6	Yes
NM_181643	C1orf88	1	1	1	1	1	1	6	Yes
NM_014283	C1orf9	1	1	1	1	1	1	6	Yes
NM_016227	C1orf9	1	1	1	1	1	1	6	Yes
NM_152371	C1orf93	1	1	1	1	1	1	6	Yes
NM_145257	C1orf96	1	1	1	1	1	1	6	Yes
NM_017896	C20orf11	1	1	1	1	1	1	6	Yes
NM_016470	C20orf111	1	1	1	1	1	1	6	Yes
NM_080616	C20orf112	1	1	1	1	1	1	6	Yes
NM_199181	C20orf117	1	1	1	1	1	1	6	Yes
NM_001099407	C20orf12	1	1	1	1	1	1	6	Yes
NM_152503	C20orf132	1	1	1	1	1	1	6	Yes
NM_213631	C20orf132	1	1	1	1	1	1	6	Yes
NM_213632	C20orf132	1	1	1	1	1	1	6	Yes
NM_080825	C20orf144	1	1	1	1	1	1	6	Yes
NM_022106	C20orf177	1	1	1	1	1	1	6	Yes
NM_001009984	C20orf194	1	1	1	1	1	1	6	Yes
NM_018270	C20orf20	1	1	1	1	1	1	6	Yes
NM_018840	C20orf24	1	1	1	1	1	1	6	Yes
NM_199483	C20orf24	1	1	1	1	1	1	6	Yes
NM_001039140	C20orf27	1	1	1	1	1	1	6	Yes
NM_018347	C20orf29	1	1	1	1	1	1	6	Yes
NM_020531	C20orf3	1	1	1	1	1	1	6	Yes
NM_001009923	C20orf30	1	1	1	1	1	1	6	Yes
NM_001009924	C20orf30	1	1	1	1	1	1	6	Yes
NM_001009925	C20orf30	1	1	1	1	1	1	6	Yes
NM_014145	C20orf30	1	1	1	1	1	1	6	Yes
NM_015511	C20orf4	1	1	1	1	1	1	6	Yes
NM_016407	C20orf43	1	1	1	1	1	1	6	Yes
NM_052865	C20orf72	1	1	1	1	1	1	6	Yes
NM_153269	C20orf96	1	1	1	1	1	1	6	Yes
NM_004649	C21orf33	1	1	1	1	1	1	6	Yes
NM_198155	C21orf33	1	1	1	1	1	1	6	Yes
NM_018944	C21orf45	1	1	1	1	1	1	6	Yes
NM_032261	C21orf56	1	1	1	1	1	1	6	Yes
NM_001006114	C21orf57	1	1	1	1	1	1	6	Yes
NM_058181	C21orf57	1	1	1	1	1	1	6	Yes
NM_058180	C21orf58	1	1	1	1	1	1	6	Yes
NM_021254	C21orf59	1	1	1	1	1	1	6	Yes
NM_001100420	C21orf91	1	1	1	1	1	1	6	Yes
NM_001100421	C21orf91	1	1	1	1	1	1	6	Yes
NM_017447	C21orf91	1	1	1	1	1	1	6	Yes
NM_015372	C22orf24	1	1	1	1	1	1	6	Yes
NM_152906	C22orf25	1	1	1	1	1	1	6	Yes
NM_014306	C22orf28	1	1	1	1	1	1	6	Yes
NM_024627	C22orf29	1	1	1	1	1	1	6	Yes
NM_173793	C22orf39	1	1	1	1	1	1	6	Yes
NM_001009880	C22orf9	1	1	1	1	1	1	6	Yes
NM_015531	C2CD3	1	1	1	1	1	1	6	Yes
NM_017877	C2orf18	1	1	1	1	1	1	6	Yes
NM_015680	C2orf24	1	1	1	1	1	1	6	Yes
NM_016085	C2orf28	1	1	1	1	1	1	6	Yes
NM_080592	C2orf28	1	1	1	1	1	1	6	Yes
NM_017546	C2orf29	1	1	1	1	1	1	6	Yes
NM_003203	C2orf3	1	1	1	1	1	1	6	Yes
NM_024766	C2orf34	1	1	1	1	1	1	6	Yes
NM_021925	C2orf43	1	1	1	1	1	1	6	Yes
NM_025203	C2orf44	1	1	1	1	1	1	6	Yes
NM_024520	C2orf47	1	1	1	1	1	1	6	Yes
NM_024093	C2orf49	1	1	1	1	1	1	6	Yes
NM_173513	C2orf52	1	1	1	1	1	1	6	Yes
NM_001083946	C2orf56	1	1	1	1	1	1	6	Yes
NM_144736	C2orf56	1	1	1	1	1	1	6	Yes
NM_152519	C2orf67	1	1	1	1	1	1	6	Yes
NM_016589	C3orf1	1	1	1	1	1	1	6	Yes
NM_018462	C3orf10	1	1	1	1	1	1	6	Yes
NM_020685	C3orf14	1	1	1	1	1	1	6	Yes
NM_001025072	C3orf17	1	1	1	1	1	1	6	Yes
NM_001025073	C3orf17	1	1	1	1	1	1	6	Yes
NM_015412	C3orf17	1	1	1	1	1	1	6	Yes
NM_016474	C3orf19	1	1	1	1	1	1	6	Yes
NM_152531	C3orf21	1	1	1	1	1	1	6	Yes
NM_001029840	C3orf23	1	1	1	1	1	1	6	Yes
NM_001029839	C3orf23	1	1	1	1	1	1	6	Yes
NM_173826	C3orf23	1	1	1	1	1	1	6	Yes
NM_032359	C3orf26	1	1	1	1	1	1	6	Yes
NM_138807	C3orf31	1	1	1	1	1	1	6	Yes
NM_173657	C3orf33	1	1	1	1	1	1	6	Yes
NM_020187	C3orf37	1	1	1	1	1	1	6	Yes
NM_001006109	C3orf37	1	1	1	1	1	1	6	Yes
NM_173824	C3orf38	1	1	1	1	1	1	6	Yes
NM_032806	C3orf39	1	1	1	1	1	1	6	Yes
NM_024616	C3orf52	1	1	1	1	1	1	6	Yes
NM_203370	C3orf54	1	1	1	1	1	1	6	Yes
NM_001040100	C3orf57	1	1	1	1	1	1	6	Yes
NM_173552	C3orf58	1	1	1	1	1	1	6	Yes
NM_178496	C3orf59	1	1	1	1	1	1	6	Yes
NM_001112736	C3orf63	1	1	1	1	1	1	6	Yes
NM_032313	C4orf14	1	1	1	1	1	1	6	Yes
NM_001104629	C4orf19	1	1	1	1	1	1	6	Yes
NM_017867	C4orf27	1	1	1	1	1	1	6	Yes
NM_024574	C4orf31	1	1	1	1	1	1	6	Yes
NM_174921	C4orf34	1	1	1	1	1	1	6	Yes
NM_021942	C4orf41	1	1	1	1	1	1	6	Yes
NM_199053	C4orf41	1	1	1	1	1	1	6	Yes
NM_004772	C5orf13	1	1	1	1	1	1	6	Yes
NM_020199	C5orf15	1	1	1	1	1	1	6	Yes
NM_018356	C5orf22	1	1	1	1	1	1	6	Yes
NM_152409	C5orf24	1	1	1	1	1	1	6	Yes
NM_033211	C5orf30	1	1	1	1	1	1	6	Yes
NM_032412	C5orf32	1	1	1	1	1	1	6	Yes
NM_001085411	C5orf33	1	1	1	1	1	1	6	Yes
NM_153013	C5orf33	1	1	1	1	1	1	6	Yes
NM_173665	C5orf36	1	1	1	1	1	1	6	Yes
NM_001099271	C5orf37	1	1	1	1	1	1	6	Yes
NM_001014279	C5orf39	1	1	1	1	1	1	6	Yes
NM_153607	C5orf41	1	1	1	1	1	1	6	Yes
NM_022758	C6orf106	1	1	1	1	1	1	6	Yes
NM_024294	C6orf106	1	1	1	1	1	1	6	Yes
NM_021243	C6orf115	1	1	1	1	1	1	6	Yes
NM_144980	C6orf118	1	1	1	1	1	1	6	Yes
NM_001042508	C6orf124	1	1	1	1	1	1	6	Yes
NM_032340	C6orf125	1	1	1	1	1	1	6	Yes
NM_138493	C6orf129	1	1	1	1	1	1	6	Yes
NM_145063	C6orf130	1	1	1	1	1	1	6	Yes
NM_001109938	C6orf136	1	1	1	1	1	1	6	Yes
NM_145029	C6orf136	1	1	1	1	1	1	6	Yes
NM_001013732	C6orf138	1	1	1	1	1	1	6	Yes
NM_033112	C6orf153	1	1	1	1	1	1	6	Yes
NM_001042493	C6orf162	1	1	1	1	1	1	6	Yes
NM_020425	C6orf162	1	1	1	1	1	1	6	Yes
NM_001031743	C6orf165	1	1	1	1	1	1	6	Yes
NM_178823	C6orf165	1	1	1	1	1	1	6	Yes
NM_198468	C6orf167	1	1	1	1	1	1	6	Yes
NM_152730	C6orf170	1	1	1	1	1	1	6	Yes
NM_001012507	C6orf173	1	1	1	1	1	1	6	Yes
NM_001012279	C6orf174	1	1	1	1	1	1	6	Yes
NM_001083535	C6orf182	1	1	1	1	1	1	6	Yes
NM_052831	C6orf192	1	1	1	1	1	1	6	Yes
NM_016487	C6orf203	1	1	1	1	1	1	6	Yes
NM_001042475	C6orf204	1	1	1	1	1	1	6	Yes
NM_206921	C6orf204	1	1	1	1	1	1	6	Yes
NM_001040437	C6orf48	1	1	1	1	1	1	6	Yes
NM_001040438	C6orf48	1	1	1	1	1	1	6	Yes
NM_030939	C6orf62	1	1	1	1	1	1	6	Yes
NM_138785	C6orf72	1	1	1	1	1	1	6	Yes
NM_024728	C7orf10	1	1	1	1	1	1	6	Yes
NM_138701	C7orf11	1	1	1	1	1	1	6	Yes
NM_015949	C7orf20	1	1	1	1	1	1	6	Yes
NM_024315	C7orf23	1	1	1	1	1	1	6	Yes
NM_001099858	C7orf25	1	1	1	1	1	1	6	Yes
NM_024054	C7orf25	1	1	1	1	1	1	6	Yes
NM_024067	C7orf26	1	1	1	1	1	1	6	Yes
NM_152743	C7orf27	1	1	1	1	1	1	6	Yes
NM_138446	C7orf30	1	1	1	1	1	1	6	Yes
NM_138811	C7orf31	1	1	1	1	1	1	6	Yes
NM_020192	C7orf36	1	1	1	1	1	1	6	Yes
NM_145111	C7orf38	1	1	1	1	1	1	6	Yes
NM_152793	C7orf41	1	1	1	1	1	1	6	Yes
NM_017994	C7orf42	1	1	1	1	1	1	6	Yes
NM_018275	C7orf43	1	1	1	1	1	1	6	Yes
NM_018224	C7orf44	1	1	1	1	1	1	6	Yes
NM_199136	C7orf46	1	1	1	1	1	1	6	Yes
NM_145030	C7orf47	1	1	1	1	1	1	6	Yes
NM_024033	C7orf49	1	1	1	1	1	1	6	Yes
NM_032350	C7orf50	1	1	1	1	1	1	6	Yes
NM_173564	C7orf51	1	1	1	1	1	1	6	Yes
NM_198571	C7orf52	1	1	1	1	1	1	6	Yes
NM_197964	C7orf55	1	1	1	1	1	1	6	Yes
NM_001100159	C7orf57	1	1	1	1	1	1	6	Yes
NM_023080	C8orf33	1	1	1	1	1	1	6	Yes
NM_177965	C8orf37	1	1	1	1	1	1	6	Yes
NM_138436	C8orf40	1	1	1	1	1	1	6	Yes
NM_025115	C8orf41	1	1	1	1	1	1	6	Yes
NM_001102401	C8orf41	1	1	1	1	1	1	6	Yes
NM_175075	C8orf42	1	1	1	1	1	1	6	Yes
NM_001013842	C8orf58	1	1	1	1	1	1	6	Yes
NM_001099670	C8orf59	1	1	1	1	1	1	6	Yes
NM_001099671	C8orf59	1	1	1	1	1	1	6	Yes
NM_001099672	C8orf59	1	1	1	1	1	1	6	Yes
NM_001099673	C8orf59	1	1	1	1	1	1	6	Yes
NM_032847	C8orf76	1	1	1	1	1	1	6	Yes
NM_001010895	C9orf102	1	1	1	1	1	1	6	Yes
NM_001040011	C9orf119	1	1	1	1	1	1	6	Yes
NM_033428	C9orf123	1	1	1	1	1	1	6	Yes
NM_183241	C9orf142	1	1	1	1	1	1	6	Yes
NM_203403	C9orf150	1	1	1	1	1	1	6	Yes
NM_024112	C9orf16	1	1	1	1	1	1	6	Yes
NM_148178	C9orf23	1	1	1	1	1	1	6	Yes
NM_148179	C9orf23	1	1	1	1	1	1	6	Yes
NM_147202	C9orf25	1	1	1	1	1	1	6	Yes
NM_032823	C9orf3	1	1	1	1	1	1	6	Yes
NM_080655	C9orf30	1	1	1	1	1	1	6	Yes
NM_032937	C9orf37	1	1	1	1	1	1	6	Yes
NM_017998	C9orf40	1	1	1	1	1	1	6	Yes
NM_152420	C9orf41	1	1	1	1	1	1	6	Yes
NM_001099734	C9orf5	1	1	1	1	1	1	6	Yes
NM_032012	C9orf5	1	1	1	1	1	1	6	Yes
NM_199350	C9orf50	1	1	1	1	1	1	6	Yes
NM_017832	C9orf6	1	1	1	1	1	1	6	Yes
NM_152833	C9orf69	1	1	1	1	1	1	6	Yes
NM_017586	C9orf7	1	1	1	1	1	1	6	Yes
NM_018325	C9orf72	1	1	1	1	1	1	6	Yes
NM_145005	C9orf72	1	1	1	1	1	1	6	Yes
NM_021218	C9orf80	1	1	1	1	1	1	6	Yes
NM_182505	C9orf85	1	1	1	1	1	1	6	Yes
NM_032310	C9orf89	1	1	1	1	1	1	6	Yes
NM_173550	C9orf93	1	1	1	1	1	1	6	Yes
NM_152572	C9orf98	1	1	1	1	1	1	6	Yes
NM_001218	CA12	1	1	1	1	1	1	6	Yes
NM_206925	CA12	1	1	1	1	1	1	6	Yes
NM_198584	CA13	1	1	1	1	1	1	6	Yes
NM_016289	CAB39	1	1	1	1	1	1	6	Yes
NM_001079670	CAB39L	1	1	1	1	1	1	6	Yes
NM_020247	CABC1	1	1	1	1	1	1	6	Yes
NM_012295	CABIN1	1	1	1	1	1	1	6	Yes
NM_001100619	CABLES1	1	1	1	1	1	1	6	Yes
NM_020925	CACHD1	1	1	1	1	1	1	6	Yes
NM_000068	CACNA1A	1	1	1	1	1	1	6	Yes
NM_001127221	CACNA1A	1	1	1	1	1	1	6	Yes
NM_001127222	CACNA1A	1	1	1	1	1	1	6	Yes
NM_023035	CACNA1A	1	1	1	1	1	1	6	Yes
NM_000719	CACNA1C	1	1	1	1	1	1	6	Yes
NM_000720	CACNA1D	1	1	1	1	1	1	6	Yes
NM_198397	CACNA1G	1	1	1	1	1	1	6	Yes
NM_018896	CACNA1G	1	1	1	1	1	1	6	Yes
NM_198376	CACNA1G	1	1	1	1	1	1	6	Yes
NM_198377	CACNA1G	1	1	1	1	1	1	6	Yes
NM_198378	CACNA1G	1	1	1	1	1	1	6	Yes
NM_198379	CACNA1G	1	1	1	1	1	1	6	Yes
NM_198380	CACNA1G	1	1	1	1	1	1	6	Yes
NM_198382	CACNA1G	1	1	1	1	1	1	6	Yes
NM_198383	CACNA1G	1	1	1	1	1	1	6	Yes
NM_198384	CACNA1G	1	1	1	1	1	1	6	Yes
NM_198385	CACNA1G	1	1	1	1	1	1	6	Yes
NM_198386	CACNA1G	1	1	1	1	1	1	6	Yes
NM_198387	CACNA1G	1	1	1	1	1	1	6	Yes
NM_198388	CACNA1G	1	1	1	1	1	1	6	Yes
NM_198396	CACNA1G	1	1	1	1	1	1	6	Yes
NM_000722	CACNA2D1	1	1	1	1	1	1	6	Yes
NM_018398	CACNA2D3	1	1	1	1	1	1	6	Yes
NM_000723	CACNB1	1	1	1	1	1	1	6	Yes
NM_199247	CACNB1	1	1	1	1	1	1	6	Yes
NM_199248	CACNB1	1	1	1	1	1	1	6	Yes
NM_000725	CACNB3	1	1	1	1	1	1	6	Yes
NM_001005746	CACNB4	1	1	1	1	1	1	6	Yes
NM_000726	CACNB4	1	1	1	1	1	1	6	Yes
NM_014405	CACNG4	1	1	1	1	1	1	6	Yes
NM_031895	CACNG8	1	1	1	1	1	1	6	Yes
NM_001007214	CACYBP	1	1	1	1	1	1	6	Yes
NM_014412	CACYBP	1	1	1	1	1	1	6	Yes
NM_004341	CAD	1	1	1	1	1	1	6	Yes
NM_001098517	CADM1	1	1	1	1	1	1	6	Yes
NM_014333	CADM1	1	1	1	1	1	1	6	Yes
NM_021189	CADM3	1	1	1	1	1	1	6	Yes
NM_001127173	CADM3	1	1	1	1	1	1	6	Yes
NM_145296	CADM4	1	1	1	1	1	1	6	Yes
NM_001009571	CADPS2	1	1	1	1	1	1	6	Yes
NM_017954	CADPS2	1	1	1	1	1	1	6	Yes
NM_205864	CAGE1	1	1	1	1	1	1	6	Yes
NM_020898	CALCOCO1	1	1	1	1	1	1	6	Yes
NM_005831	CALCOCO2	1	1	1	1	1	1	6	Yes
NM_004342	CALD1	1	1	1	1	1	1	6	Yes
NM_033138	CALD1	1	1	1	1	1	1	6	Yes
NM_033157	CALD1	1	1	1	1	1	1	6	Yes
NM_033139	CALD1	1	1	1	1	1	1	6	Yes
NM_033140	CALD1	1	1	1	1	1	1	6	Yes
NM_006888	CALM1	1	1	1	1	1	1	6	Yes
NM_001743	CALM2	1	1	1	1	1	1	6	Yes
NM_005184	CALM3	1	1	1	1	1	1	6	Yes
NM_001017440	CALN1	1	1	1	1	1	1	6	Yes
NM_004343	CALR	1	1	1	1	1	1	6	Yes
NM_001219	CALU	1	1	1	1	1	1	6	Yes
NM_003656	CAMK1	1	1	1	1	1	1	6	Yes
NM_020397	CAMK1D	1	1	1	1	1	1	6	Yes
NM_153498	CAMK1D	1	1	1	1	1	1	6	Yes
NM_172127	CAMK2D	1	1	1	1	1	1	6	Yes
NM_172128	CAMK2D	1	1	1	1	1	1	6	Yes
NM_001221	CAMK2D	1	1	1	1	1	1	6	Yes
NM_172115	CAMK2D	1	1	1	1	1	1	6	Yes
NM_001222	CAMK2G	1	1	1	1	1	1	6	Yes
NM_172169	CAMK2G	1	1	1	1	1	1	6	Yes
NM_172171	CAMK2G	1	1	1	1	1	1	6	Yes
NM_172173	CAMK2G	1	1	1	1	1	1	6	Yes
NM_172170	CAMK2G	1	1	1	1	1	1	6	Yes
NM_018584	CAMK2N1	1	1	1	1	1	1	6	Yes
NM_033259	CAMK2N2	1	1	1	1	1	1	6	Yes
NM_001744	CAMK4	1	1	1	1	1	1	6	Yes
NM_172226	CAMKK2	1	1	1	1	1	1	6	Yes
NM_006549	CAMKK2	1	1	1	1	1	1	6	Yes
NM_153499	CAMKK2	1	1	1	1	1	1	6	Yes
NM_153500	CAMKK2	1	1	1	1	1	1	6	Yes
NM_172216	CAMKK2	1	1	1	1	1	1	6	Yes
NM_172214	CAMKK2	1	1	1	1	1	1	6	Yes
NM_172215	CAMKK2	1	1	1	1	1	1	6	Yes
NM_001745	CAMLG	1	1	1	1	1	1	6	Yes
NM_203459	CAMSAP1L1	1	1	1	1	1	1	6	Yes
NM_015215	CAMTA1	1	1	1	1	1	1	6	Yes
NM_015099	CAMTA2	1	1	1	1	1	1	6	Yes
NM_018448	CAND1	1	1	1	1	1	1	6	Yes
NM_012298	CAND2	1	1	1	1	1	1	6	Yes
NM_138793	CANT1	1	1	1	1	1	1	6	Yes
NM_001024649	CANX	1	1	1	1	1	1	6	Yes
NM_001746	CANX	1	1	1	1	1	1	6	Yes
NM_001105530	CAP1	1	1	1	1	1	1	6	Yes
NM_006367	CAP1	1	1	1	1	1	1	6	Yes
NM_006366	CAP2	1	1	1	1	1	1	6	Yes
NM_005186	CAPN1	1	1	1	1	1	1	6	Yes
NM_021251	CAPN10	1	1	1	1	1	1	6	Yes
NM_023083	CAPN10	1	1	1	1	1	1	6	Yes
NM_023085	CAPN10	1	1	1	1	1	1	6	Yes
NM_023089	CAPN10	1	1	1	1	1	1	6	Yes
NM_001748	CAPN2	1	1	1	1	1	1	6	Yes
NM_004055	CAPN5	1	1	1	1	1	1	6	Yes
NM_014296	CAPN7	1	1	1	1	1	1	6	Yes
NM_001003962	CAPNS1	1	1	1	1	1	1	6	Yes
NM_001749	CAPNS1	1	1	1	1	1	1	6	Yes
NM_203364	CAPRIN1	1	1	1	1	1	1	6	Yes
NM_005898	CAPRIN1	1	1	1	1	1	1	6	Yes
NM_001002259	CAPRIN2	1	1	1	1	1	1	6	Yes
NM_023925	CAPRIN2	1	1	1	1	1	1	6	Yes
NM_032156	CAPRIN2	1	1	1	1	1	1	6	Yes
NM_006135	CAPZA1	1	1	1	1	1	1	6	Yes
NM_006136	CAPZA2	1	1	1	1	1	1	6	Yes
NM_004930	CAPZB	1	1	1	1	1	1	6	Yes
NM_001042476	CARHSP1	1	1	1	1	1	1	6	Yes
NM_014316	CARHSP1	1	1	1	1	1	1	6	Yes
NM_199141	CARM1	1	1	1	1	1	1	6	Yes
NM_001014437	CARS	1	1	1	1	1	1	6	Yes
NM_001014438	CARS	1	1	1	1	1	1	6	Yes
NM_001751	CARS	1	1	1	1	1	1	6	Yes
NM_139273	CARS	1	1	1	1	1	1	6	Yes
NM_001082972	CASC1	1	1	1	1	1	1	6	Yes
NM_001082973	CASC1	1	1	1	1	1	1	6	Yes
NM_018272	CASC1	1	1	1	1	1	1	6	Yes
NM_007359	CASC3	1	1	1	1	1	1	6	Yes
NM_138423	CASC4	1	1	1	1	1	1	6	Yes
NM_177974	CASC4	1	1	1	1	1	1	6	Yes
NM_144508	CASC5	1	1	1	1	1	1	6	Yes
NM_170589	CASC5	1	1	1	1	1	1	6	Yes
NM_022900	CASD1	1	1	1	1	1	1	6	Yes
NM_001126054	CASK	1	1	1	1	1	1	6	Yes
NM_001126055	CASK	1	1	1	1	1	1	6	Yes
NM_003688	CASK	1	1	1	1	1	1	6	Yes
NM_020753	CASKIN2	1	1	1	1	1	1	6	Yes
NM_032982	CASP2	1	1	1	1	1	1	6	Yes
NM_032983	CASP2	1	1	1	1	1	1	6	Yes
NM_001226	CASP6	1	1	1	1	1	1	6	Yes
NM_032992	CASP6	1	1	1	1	1	1	6	Yes
NM_033340	CASP7	1	1	1	1	1	1	6	Yes
NM_001227	CASP7	1	1	1	1	1	1	6	Yes
NM_033338	CASP7	1	1	1	1	1	1	6	Yes
NM_033339	CASP7	1	1	1	1	1	1	6	Yes
NM_012115	CASP8AP2	1	1	1	1	1	1	6	Yes
NM_001229	CASP9	1	1	1	1	1	1	6	Yes
NM_032996	CASP9	1	1	1	1	1	1	6	Yes
NM_001042440	CAST	1	1	1	1	1	1	6	Yes
NM_001042441	CAST	1	1	1	1	1	1	6	Yes
NM_001042442	CAST	1	1	1	1	1	1	6	Yes
NM_001750	CAST	1	1	1	1	1	1	6	Yes
NM_173063	CAST	1	1	1	1	1	1	6	Yes
NM_001042443	CAST	1	1	1	1	1	1	6	Yes
NM_001042444	CAST	1	1	1	1	1	1	6	Yes
NM_001042445	CAST	1	1	1	1	1	1	6	Yes
NM_001042446	CAST	1	1	1	1	1	1	6	Yes
NM_173060	CAST	1	1	1	1	1	1	6	Yes
NM_001079843	CASZ1	1	1	1	1	1	1	6	Yes
NM_017766	CASZ1	1	1	1	1	1	1	6	Yes
NM_001753	CAV1	1	1	1	1	1	1	6	Yes
NM_001233	CAV2	1	1	1	1	1	1	6	Yes
NM_198212	CAV2	1	1	1	1	1	1	6	Yes
NM_006077	CBARA1	1	1	1	1	1	1	6	Yes
NM_001032999	CBFA2T2	1	1	1	1	1	1	6	Yes
NM_001755	CBFB	1	1	1	1	1	1	6	Yes
NM_022845	CBFB	1	1	1	1	1	1	6	Yes
NM_005188	CBL	1	1	1	1	1	1	6	Yes
NM_170662	CBLB	1	1	1	1	1	1	6	Yes
NM_024814	CBLL1	1	1	1	1	1	1	6	Yes
NM_001236	CBR3	1	1	1	1	1	1	6	Yes
NM_032783	CBR4	1	1	1	1	1	1	6	Yes
NM_000071	CBS	1	1	1	1	1	1	6	Yes
NM_006807	CBX1	1	1	1	1	1	1	6	Yes
NM_001127228	CBX1	1	1	1	1	1	1	6	Yes
NM_032647	CBX2	1	1	1	1	1	1	6	Yes
NM_005189	CBX2	1	1	1	1	1	1	6	Yes
NM_007276	CBX3	1	1	1	1	1	1	6	Yes
NM_016587	CBX3	1	1	1	1	1	1	6	Yes
NM_003655	CBX4	1	1	1	1	1	1	6	Yes
NM_012117	CBX5	1	1	1	1	1	1	6	Yes
NM_014292	CBX6	1	1	1	1	1	1	6	Yes
NM_175709	CBX7	1	1	1	1	1	1	6	Yes
NM_020649	CBX8	1	1	1	1	1	1	6	Yes
NM_001002880	CBY1	1	1	1	1	1	1	6	Yes
NM_015373	CBY1	1	1	1	1	1	1	6	Yes
NM_017721	CC2D1A	1	1	1	1	1	1	6	Yes
NM_032449	CC2D1B	1	1	1	1	1	1	6	Yes
NM_018237	CCAR1	1	1	1	1	1	1	6	Yes
NM_033212	CCDC102A	1	1	1	1	1	1	6	Yes
NM_080667	CCDC104	1	1	1	1	1	1	6	Yes
NM_174923	CCDC107	1	1	1	1	1	1	6	Yes
NM_138357	CCDC109A	1	1	1	1	1	1	6	Yes
NM_017918	CCDC109B	1	1	1	1	1	1	6	Yes
NM_145020	CCDC11	1	1	1	1	1	1	6	Yes
NM_152775	CCDC110	1	1	1	1	1	1	6	Yes
NM_014157	CCDC113	1	1	1	1	1	1	6	Yes
NM_144716	CCDC12	1	1	1	1	1	1	6	Yes
NM_032816	CCDC123	1	1	1	1	1	1	6	Yes
NM_138442	CCDC124	1	1	1	1	1	1	6	Yes
NM_138771	CCDC126	1	1	1	1	1	1	6	Yes
NM_145265	CCDC127	1	1	1	1	1	1	6	Yes
NM_030818	CCDC130	1	1	1	1	1	1	6	Yes
NM_024553	CCDC132	1	1	1	1	1	1	6	Yes
NM_017667	CCDC132	1	1	1	1	1	1	6	Yes
NM_024821	CCDC134	1	1	1	1	1	1	6	Yes
NM_022742	CCDC136	1	1	1	1	1	1	6	Yes
NM_144978	CCDC138	1	1	1	1	1	1	6	Yes
NM_022757	CCDC14	1	1	1	1	1	1	6	Yes
NM_153038	CCDC140	1	1	1	1	1	1	6	Yes
NM_032779	CCDC142	1	1	1	1	1	1	6	Yes
NM_025004	CCDC15	1	1	1	1	1	1	6	Yes
NM_001080539	CCDC150	1	1	1	1	1	1	6	Yes
NM_022778	CCDC21	1	1	1	1	1	1	6	Yes
NM_014008	CCDC22	1	1	1	1	1	1	6	Yes
NM_199342	CCDC23	1	1	1	1	1	1	6	Yes
NM_018246	CCDC25	1	1	1	1	1	1	6	Yes
NM_015439	CCDC28A	1	1	1	1	1	1	6	Yes
NM_024296	CCDC28B	1	1	1	1	1	1	6	Yes
NM_030771	CCDC34	1	1	1	1	1	1	6	Yes
NM_080654	CCDC34	1	1	1	1	1	1	6	Yes
NM_181426	CCDC39	1	1	1	1	1	1	6	Yes
NM_017950	CCDC40	1	1	1	1	1	1	6	Yes
NM_001099225	CCDC43	1	1	1	1	1	1	6	Yes
NM_144609	CCDC43	1	1	1	1	1	1	6	Yes
NM_138363	CCDC45	1	1	1	1	1	1	6	Yes
NM_145036	CCDC46	1	1	1	1	1	1	6	Yes
NM_020198	CCDC47	1	1	1	1	1	1	6	Yes
NM_017748	CCDC49	1	1	1	1	1	1	6	Yes
NM_144718	CCDC52	1	1	1	1	1	1	6	Yes
NM_016053	CCDC53	1	1	1	1	1	1	6	Yes
NM_032141	CCDC55	1	1	1	1	1	1	6	Yes
NM_001040431	CCDC56	1	1	1	1	1	1	6	Yes
NM_198082	CCDC57	1	1	1	1	1	1	6	Yes
NM_001017928	CCDC58	1	1	1	1	1	1	6	Yes
NM_005436	CCDC6	1	1	1	1	1	1	6	Yes
NM_001080402	CCDC61	1	1	1	1	1	1	6	Yes
NM_001012506	CCDC66	1	1	1	1	1	1	6	Yes
NM_022903	CCDC71	1	1	1	1	1	1	6	Yes
NM_015933	CCDC72	1	1	1	1	1	1	6	Yes
NM_019083	CCDC76	1	1	1	1	1	1	6	Yes
NM_024725	CCDC82	1	1	1	1	1	1	6	Yes
NM_198489	CCDC84	1	1	1	1	1	1	6	Yes
NM_024098	CCDC86	1	1	1	1	1	1	6	Yes
NM_018084	CCDC88A	1	1	1	1	1	1	6	Yes
NM_015603	CCDC9	1	1	1	1	1	1	6	Yes
NM_001031713	CCDC90A	1	1	1	1	1	1	6	Yes
NM_021825	CCDC90B	1	1	1	1	1	1	6	Yes
NM_019044	CCDC93	1	1	1	1	1	1	6	Yes
NM_018074	CCDC94	1	1	1	1	1	1	6	Yes
NM_153376	CCDC96	1	1	1	1	1	1	6	Yes
NM_052848	CCDC97	1	1	1	1	1	1	6	Yes
NM_017785	CCDC99	1	1	1	1	1	1	6	Yes
NM_001105563	CCHCR1	1	1	1	1	1	1	6	Yes
NM_001105564	CCHCR1	1	1	1	1	1	1	6	Yes
NM_019052	CCHCR1	1	1	1	1	1	1	6	Yes
NM_006664	CCL27	1	1	1	1	1	1	6	Yes
NM_031443	CCM2	1	1	1	1	1	1	6	Yes
NM_001237	CCNA2	1	1	1	1	1	1	6	Yes
NM_031966	CCNB1	1	1	1	1	1	1	6	Yes
NM_021178	CCNB1IP1	1	1	1	1	1	1	6	Yes
NM_182849	CCNB1IP1	1	1	1	1	1	1	6	Yes
NM_004701	CCNB2	1	1	1	1	1	1	6	Yes
NM_001013399	CCNC	1	1	1	1	1	1	6	Yes
NM_005190	CCNC	1	1	1	1	1	1	6	Yes
NM_053056	CCND1	1	1	1	1	1	1	6	Yes
NM_001759	CCND2	1	1	1	1	1	1	6	Yes
NM_001760	CCND3	1	1	1	1	1	1	6	Yes
NM_012142	CCNDBP1	1	1	1	1	1	1	6	Yes
NM_037370	CCNDBP1	1	1	1	1	1	1	6	Yes
NM_057749	CCNE2	1	1	1	1	1	1	6	Yes
NM_001761	CCNF	1	1	1	1	1	1	6	Yes
NM_004060	CCNG1	1	1	1	1	1	1	6	Yes
NM_199246	CCNG1	1	1	1	1	1	1	6	Yes
NM_004354	CCNG2	1	1	1	1	1	1	6	Yes
NM_001239	CCNH	1	1	1	1	1	1	6	Yes
NM_006835	CCNI	1	1	1	1	1	1	6	Yes
NM_019084	CCNJ	1	1	1	1	1	1	6	Yes
NM_024565	CCNJL	1	1	1	1	1	1	6	Yes
NM_001099402	CCNK	1	1	1	1	1	1	6	Yes
NM_003858	CCNK	1	1	1	1	1	1	6	Yes
NM_020307	CCNL1	1	1	1	1	1	1	6	Yes
NM_001039577	CCNL2	1	1	1	1	1	1	6	Yes
NM_030937	CCNL2	1	1	1	1	1	1	6	Yes
NM_021147	CCNO	1	1	1	1	1	1	6	Yes
NM_001240	CCNT1	1	1	1	1	1	1	6	Yes
NM_001241	CCNT2	1	1	1	1	1	1	6	Yes
NM_058241	CCNT2	1	1	1	1	1	1	6	Yes
NM_145012	CCNY	1	1	1	1	1	1	6	Yes
NM_152523	CCNYL1	1	1	1	1	1	1	6	Yes
NM_004748	CCPG1	1	1	1	1	1	1	6	Yes
NM_020739	CCPG1	1	1	1	1	1	1	6	Yes
NM_001039803	CCRK	1	1	1	1	1	1	6	Yes
NM_012119	CCRK	1	1	1	1	1	1	6	Yes
NM_178432	CCRK	1	1	1	1	1	1	6	Yes
NM_012118	CCRN4L	1	1	1	1	1	1	6	Yes
NM_006431	CCT2	1	1	1	1	1	1	6	Yes
NM_006430	CCT4	1	1	1	1	1	1	6	Yes
NM_012073	CCT5	1	1	1	1	1	1	6	Yes
NM_001009570	CCT7	1	1	1	1	1	1	6	Yes
NM_006429	CCT7	1	1	1	1	1	1	6	Yes
NM_006585	CCT8	1	1	1	1	1	1	6	Yes
NM_001039490	CD151	1	1	1	1	1	1	6	Yes
NM_004357	CD151	1	1	1	1	1	1	6	Yes
NM_139029	CD151	1	1	1	1	1	1	6	Yes
NM_139030	CD151	1	1	1	1	1	1	6	Yes
NM_006016	CD164	1	1	1	1	1	1	6	Yes
NM_001024736	CD276	1	1	1	1	1	1	6	Yes
NM_025240	CD276	1	1	1	1	1	1	6	Yes
NM_012120	CD2AP	1	1	1	1	1	1	6	Yes
NM_006110	CD2BP2	1	1	1	1	1	1	6	Yes
NM_014880	CD302	1	1	1	1	1	1	6	Yes
NM_001025109	CD34	1	1	1	1	1	1	6	Yes
NM_001773	CD34	1	1	1	1	1	1	6	Yes
NM_001775	CD38	1	1	1	1	1	1	6	Yes
NM_012099	CD3EAP	1	1	1	1	1	1	6	Yes
NM_000610	CD44	1	1	1	1	1	1	6	Yes
NM_001001389	CD44	1	1	1	1	1	1	6	Yes
NM_001001390	CD44	1	1	1	1	1	1	6	Yes
NM_001001391	CD44	1	1	1	1	1	1	6	Yes
NM_001001392	CD44	1	1	1	1	1	1	6	Yes
NM_002389	CD46	1	1	1	1	1	1	6	Yes
NM_153826	CD46	1	1	1	1	1	1	6	Yes
NM_172350	CD46	1	1	1	1	1	1	6	Yes
NM_172351	CD46	1	1	1	1	1	1	6	Yes
NM_172352	CD46	1	1	1	1	1	1	6	Yes
NM_172353	CD46	1	1	1	1	1	1	6	Yes
NM_172354	CD46	1	1	1	1	1	1	6	Yes
NM_172355	CD46	1	1	1	1	1	1	6	Yes
NM_172356	CD46	1	1	1	1	1	1	6	Yes
NM_172357	CD46	1	1	1	1	1	1	6	Yes
NM_172358	CD46	1	1	1	1	1	1	6	Yes
NM_172359	CD46	1	1	1	1	1	1	6	Yes
NM_172360	CD46	1	1	1	1	1	1	6	Yes
NM_172361	CD46	1	1	1	1	1	1	6	Yes
NM_001025079	CD47	1	1	1	1	1	1	6	Yes
NM_001777	CD47	1	1	1	1	1	1	6	Yes
NM_198793	CD47	1	1	1	1	1	1	6	Yes
NM_001779	CD58	1	1	1	1	1	1	6	Yes
NM_000611	CD59	1	1	1	1	1	1	6	Yes
NM_203329	CD59	1	1	1	1	1	1	6	Yes
NM_203330	CD59	1	1	1	1	1	1	6	Yes
NM_203331	CD59	1	1	1	1	1	1	6	Yes
NM_001040034	CD63	1	1	1	1	1	1	6	Yes
NM_001780	CD63	1	1	1	1	1	1	6	Yes
NM_001252	CD70	1	1	1	1	1	1	6	Yes
NM_004356	CD81	1	1	1	1	1	1	6	Yes
NM_001024844	CD82	1	1	1	1	1	1	6	Yes
NM_002231	CD82	1	1	1	1	1	1	6	Yes
NM_001040280	CD83	1	1	1	1	1	1	6	Yes
NM_004233	CD83	1	1	1	1	1	1	6	Yes
NM_001768	CD8A	1	1	1	1	1	1	6	Yes
NM_171827	CD8A	1	1	1	1	1	1	6	Yes
NM_001769	CD9	1	1	1	1	1	1	6	Yes
NM_030911	CDADC1	1	1	1	1	1	1	6	Yes
NM_033313	CDC14A	1	1	1	1	1	1	6	Yes
NM_033312	CDC14A	1	1	1	1	1	1	6	Yes
NM_003672	CDC14A	1	1	1	1	1	1	6	Yes
NM_001078645	CDC16	1	1	1	1	1	1	6	Yes
NM_003903	CDC16	1	1	1	1	1	1	6	Yes
NM_001786	CDC2	1	1	1	1	1	1	6	Yes
NM_033379	CDC2	1	1	1	1	1	1	6	Yes
NM_001255	CDC20	1	1	1	1	1	1	6	Yes
NM_004661	CDC23	1	1	1	1	1	1	6	Yes
NM_001789	CDC25A	1	1	1	1	1	1	6	Yes
NM_201567	CDC25A	1	1	1	1	1	1	6	Yes
NM_004358	CDC25B	1	1	1	1	1	1	6	Yes
NM_021872	CDC25B	1	1	1	1	1	1	6	Yes
NM_021873	CDC25B	1	1	1	1	1	1	6	Yes
NM_001790	CDC25C	1	1	1	1	1	1	6	Yes
NM_022809	CDC25C	1	1	1	1	1	1	6	Yes
NM_139286	CDC26	1	1	1	1	1	1	6	Yes
NM_001114091	CDC27	1	1	1	1	1	1	6	Yes
NM_001256	CDC27	1	1	1	1	1	1	6	Yes
NM_003718	CDC2L5	1	1	1	1	1	1	6	Yes
NM_031267	CDC2L5	1	1	1	1	1	1	6	Yes
NM_015076	CDC2L6	1	1	1	1	1	1	6	Yes
NM_004359	CDC34	1	1	1	1	1	1	6	Yes
NM_007065	CDC37	1	1	1	1	1	1	6	Yes
NM_017913	CDC37L1	1	1	1	1	1	1	6	Yes
NM_015891	CDC40	1	1	1	1	1	1	6	Yes
NM_044472	CDC42	1	1	1	1	1	1	6	Yes
NM_001039802	CDC42	1	1	1	1	1	1	6	Yes
NM_001791	CDC42	1	1	1	1	1	1	6	Yes
NM_003607	CDC42BPA	1	1	1	1	1	1	6	Yes
NM_014826	CDC42BPA	1	1	1	1	1	1	6	Yes
NM_006035	CDC42BPB	1	1	1	1	1	1	6	Yes
NM_006779	CDC42EP2	1	1	1	1	1	1	6	Yes
NM_006449	CDC42EP3	1	1	1	1	1	1	6	Yes
NM_012121	CDC42EP4	1	1	1	1	1	1	6	Yes
NM_001038707	CDC42SE1	1	1	1	1	1	1	6	Yes
NM_020239	CDC42SE1	1	1	1	1	1	1	6	Yes
NM_001038702	CDC42SE2	1	1	1	1	1	1	6	Yes
NM_020240	CDC42SE2	1	1	1	1	1	1	6	Yes
NM_003504	CDC45L	1	1	1	1	1	1	6	Yes
NM_001253	CDC5L	1	1	1	1	1	1	6	Yes
NM_001254	CDC6	1	1	1	1	1	1	6	Yes
NM_003503	CDC7	1	1	1	1	1	1	6	Yes
NM_024529	CDC73	1	1	1	1	1	1	6	Yes
NM_152562	CDCA2	1	1	1	1	1	1	6	Yes
NM_017955	CDCA4	1	1	1	1	1	1	6	Yes
NM_145701	CDCA4	1	1	1	1	1	1	6	Yes
NM_031942	CDCA7	1	1	1	1	1	1	6	Yes
NM_145810	CDCA7	1	1	1	1	1	1	6	Yes
NM_018719	CDCA7L	1	1	1	1	1	1	6	Yes
NM_018101	CDCA8	1	1	1	1	1	1	6	Yes
NM_020754	CDGAP	1	1	1	1	1	1	6	Yes
NM_001797	CDH11	1	1	1	1	1	1	6	Yes
NM_004061	CDH12	1	1	1	1	1	1	6	Yes
NM_001257	CDH13	1	1	1	1	1	1	6	Yes
NM_001792	CDH2	1	1	1	1	1	1	6	Yes
NM_022478	CDH24	1	1	1	1	1	1	6	Yes
NM_144985	CDH24	1	1	1	1	1	1	6	Yes
NM_004932	CDH6	1	1	1	1	1	1	6	Yes
NM_033646	CDH7	1	1	1	1	1	1	6	Yes
NM_004361	CDH7	1	1	1	1	1	1	6	Yes
NM_001796	CDH8	1	1	1	1	1	1	6	Yes
NM_006319	CDIPT	1	1	1	1	1	1	6	Yes
NM_052988	CDK10	1	1	1	1	1	1	6	Yes
NM_001098533	CDK10	1	1	1	1	1	1	6	Yes
NM_052987	CDK10	1	1	1	1	1	1	6	Yes
NM_001798	CDK2	1	1	1	1	1	1	6	Yes
NM_052827	CDK2	1	1	1	1	1	1	6	Yes
[truncated: 24,854 more rows]

## Sheet: H3K27me3 genes
Supplementary Table 4. Comparisons of H3K4me3 and H3K27me3 profiles between GSCs and human ESC (hESC)
REFSEQ ID	GENE SYMBOL	ES BG01	ES WIBR1	ES WIBR2	ES WIBR3	ES WIBR7	Numbers of hESC marked	GSC * (marked by H3K3me3 in more than 4 of 8 GSCs)
NM_018723	A2BP1	1	1	1	1	1	5	Yes
NM_017436	A4GALT	1	1	1	1	1	5	Yes
NM_000352	ABCC8	1	1	1	1	1	5	Yes
NM_004915	ABCG1	1	1	1	1	1	5	Yes
NM_016818	ABCG1	1	1	1	1	1	5	Yes
NM_207174	ABCG1	1	1	1	1	1	5	Yes
NM_022169	ABCG4	1	1	1	1	1	5	Yes
NM_032432	ABLIM2	1	1	1	1	1	5	Yes
NM_020469	ABO	1	1	1	1	1	5	Yes
NM_001135	ACAN	1	1	1	1	1	5	Yes
NM_013227	ACAN	1	1	1	1	1	5	Yes
NM_183377	ACCN1	1	1	1	1	1	5	Yes
NM_001094	ACCN1	1	1	1	1	1	5	Yes
NM_001095	ACCN2	1	1	1	1	1	5	Yes
NM_020039	ACCN2	1	1	1	1	1	5	Yes
NM_000789	ACE	1	1	1	1	1	5	Yes
NM_000665	ACHE	1	1	1	1	1	5	Yes
NM_015831	ACHE	1	1	1	1	1	5	Yes
NM_001009185	ACSL6	1	1	1	1	1	5	Yes
NM_015256	ACSL6	1	1	1	1	1	5	Yes
NM_032501	ACSS1	1	1	1	1	1	5	Yes
NM_001100	ACTA1	1	1	1	1	1	5	Yes
NM_001111032	ACVR1C	1	1	1	1	1	5	Yes
NM_001111033	ACVR1C	1	1	1	1	1	5	Yes
NM_145259	ACVR1C	1	1	1	1	1	5	Yes
NM_002390	ADAM11	1	1	1	1	1	5	Yes
NM_139057	ADAMTS17	1	1	1	1	1	5	Yes
NM_014244	ADAMTS2	1	1	1	1	1	5	Yes
NM_021599	ADAMTS2	1	1	1	1	1	5	Yes
NM_007037	ADAMTS8	1	1	1	1	1	5	Yes
NM_207517	ADAMTSL3	1	1	1	1	1	5	Yes
NM_001033049	ADARB1	1	1	1	1	1	5	Yes
NM_001112	ADARB1	1	1	1	1	1	5	Yes
NM_015833	ADARB1	1	1	1	1	1	5	Yes
NM_015834	ADARB1	1	1	1	1	1	5	Yes
NM_021116	ADCY1	1	1	1	1	1	5	Yes
NM_139247	ADCY4	1	1	1	1	1	5	Yes
NM_183357	ADCY5	1	1	1	1	1	5	Yes
NM_001115	ADCY8	1	1	1	1	1	5	Yes
NM_001099733	ADCYAP1	1	1	1	1	1	5	Yes
NM_001117	ADCYAP1	1	1	1	1	1	5	Yes
NM_001118	ADCYAP1R1	1	1	1	1	1	5	Yes
NM_033303	ADRA1A	1	1	1	1	1	5	Yes
NM_033302	ADRA1A	1	1	1	1	1	5	Yes
NM_033304	ADRA1A	1	1	1	1	1	5	Yes
NM_000680	ADRA1A	1	1	1	1	1	5	Yes
NM_000678	ADRA1D	1	1	1	1	1	5	Yes
NM_000683	ADRA2C	1	1	1	1	1	5	Yes
NM_000025	ADRB3	1	1	1	1	1	5	Yes
NM_001025108	AFF3	1	1	1	1	1	5	Yes
NM_032717	AGPAT9	1	1	1	1	1	5	Yes
NM_001042478	AJAP1	1	1	1	1	1	5	Yes
NM_018836	AJAP1	1	1	1	1	1	5	Yes
NM_003888	ALDH1A2	1	1	1	1	1	5	Yes
NM_170696	ALDH1A2	1	1	1	1	1	5	Yes
NM_000693	ALDH1A3	1	1	1	1	1	5	Yes
NM_004304	ALK	1	1	1	1	1	5	Yes
NM_001140	ALOX15	1	1	1	1	1	5	Yes
NM_006982	ALX1	1	1	1	1	1	5	Yes
NM_021926	ALX4	1	1	1	1	1	5	Yes
NM_001004441	ANKRD34B	1	1	1	1	1	5	Yes
NM_153360	APCDD1L	1	1	1	1	1	5	Yes
NM_015193	ARC	1	1	1	1	1	5	Yes
NM_013427	ARHGAP6	1	1	1	1	1	5	Yes
NM_006125	ARHGAP6	1	1	1	1	1	5	Yes
NM_001080156	ARHGAP9	1	1	1	1	1	5	Yes
NM_004706	ARHGEF1	1	1	1	1	1	5	Yes
NM_198977	ARHGEF1	1	1	1	1	1	5	Yes
NM_199002	ARHGEF1	1	1	1	1	1	5	Yes
NM_001113511	ARHGEF7	1	1	1	1	1	5	Yes
NM_001113512	ARHGEF7	1	1	1	1	1	5	Yes
NM_145735	ARHGEF7	1	1	1	1	1	5	Yes
NM_001017363	ARID3C	1	1	1	1	1	5	Yes
NM_004041	ARRB1	1	1	1	1	1	5	Yes
NM_020251	ARRB1	1	1	1	1	1	5	Yes
NM_139058	ARX	1	1	1	1	1	5	Yes
NM_004316	ASCL1	1	1	1	1	1	5	Yes
NM_005170	ASCL2	1	1	1	1	1	5	Yes
NM_203436	ASCL4	1	1	1	1	1	5	Yes
NM_014010	ASTN2	1	1	1	1	1	5	Yes
NM_198186	ASTN2	1	1	1	1	1	5	Yes
NM_198187	ASTN2	1	1	1	1	1	5	Yes
NM_001040619	ATF3	1	1	1	1	1	5	Yes
NM_001674	ATF3	1	1	1	1	1	5	Yes
NM_004024	ATF3	1	1	1	1	1	5	Yes
NM_005172	ATOH1	1	1	1	1	1	5	Yes
NM_032827	ATOH8	1	1	1	1	1	5	Yes
NM_024490	ATP10A	1	1	1	1	1	5	Yes
NM_001676	ATP12A	1	1	1	1	1	5	Yes
NM_005173	ATP2A3	1	1	1	1	1	5	Yes
NM_174953	ATP2A3	1	1	1	1	1	5	Yes
NM_174954	ATP2A3	1	1	1	1	1	5	Yes
NM_174955	ATP2A3	1	1	1	1	1	5	Yes
NM_174956	ATP2A3	1	1	1	1	1	5	Yes
NM_174957	ATP2A3	1	1	1	1	1	5	Yes
NM_174958	ATP2A3	1	1	1	1	1	5	Yes
NM_001039362	ATP6V1C2	1	1	1	1	1	5	Yes
NM_144583	ATP6V1C2	1	1	1	1	1	5	Yes
NM_000490	AVP	1	1	1	1	1	5	Yes
NM_000706	AVPR1A	1	1	1	1	1	5	Yes
NM_001478	B4GALNT1	1	1	1	1	1	5	Yes
NM_153446	B4GALNT2	1	1	1	1	1	5	Yes
NM_001080519	BAHCC1	1	1	1	1	1	5	Yes
NM_020064	BARHL1	1	1	1	1	1	5	Yes
NM_020063	BARHL2	1	1	1	1	1	5	Yes
NM_021570	BARX1	1	1	1	1	1	5	Yes
NM_003658	BARX2	1	1	1	1	1	5	Yes
NM_198427	BCAN	1	1	1	1	1	5	Yes
NM_021948	BCAN	1	1	1	1	1	5	Yes
NM_000633	BCL2	1	1	1	1	1	5	Yes
NM_000657	BCL2	1	1	1	1	1	5	Yes
NM_181844	BCL6B	1	1	1	1	1	5	Yes
NM_170734	BDNF	1	1	1	1	1	5	Yes
NM_001709	BDNF	1	1	1	1	1	5	Yes
NM_170733	BDNF	1	1	1	1	1	5	Yes
NM_170732	BDNF	1	1	1	1	1	5	Yes
NM_170731	BDNF	1	1	1	1	1	5	Yes
NM_020836	BEGAIN	1	1	1	1	1	5	Yes
NM_001197	BIK	1	1	1	1	1	5	Yes
NM_001201	BMP3	1	1	1	1	1	5	Yes
NM_130851	BMP4	1	1	1	1	1	5	Yes
NM_001202	BMP4	1	1	1	1	1	5	Yes
NM_130850	BMP4	1	1	1	1	1	5	Yes
NM_001718	BMP6	1	1	1	1	1	5	Yes
NM_001719	BMP7	1	1	1	1	1	5	Yes
NM_001717	BNC1	1	1	1	1	1	5	Yes
NM_001025087	BRUNOL4	1	1	1	1	1	5	Yes
NM_001025088	BRUNOL4	1	1	1	1	1	5	Yes
NM_001025089	BRUNOL4	1	1	1	1	1	5	Yes
NM_020180	BRUNOL4	1	1	1	1	1	5	Yes
NM_001098169	BSX	1	1	1	1	1	5	Yes
NM_001018072	BTBD11	1	1	1	1	1	5	Yes
NM_006365	C1orf61	1	1	1	1	1	5	Yes
NM_144702	C1orf92	1	1	1	1	1	5	Yes
NM_001003665	C1orf95	1	1	1	1	1	5	Yes
NM_182528	C1QL2	1	1	1	1	1	5	Yes
NM_178463	C20orf166	1	1	1	1	1	5	Yes
NM_018354	C20orf46	1	1	1	1	1	5	Yes
NM_144991	C21orf29	1	1	1	1	1	5	Yes
NM_207362	C2orf55	1	1	1	1	1	5	Yes
NM_178569	C5orf38	1	1	1	1	1	5	Yes
NM_183373	C6orf145	1	1	1	1	1	5	Yes
NM_025059	C6orf97	1	1	1	1	1	5	Yes
NM_152793	C7orf41	1	1	1	1	1	5	Yes
NM_198571	C7orf52	1	1	1	1	1	5	Yes
NM_001100159	C7orf57	1	1	1	1	1	5	Yes
NM_020178	CA10	1	1	1	1	1	5	Yes
NM_001082533	CA10	1	1	1	1	1	5	Yes
NM_001082534	CA10	1	1	1	1	1	5	Yes
NM_000717	CA4	1	1	1	1	1	5	Yes
NM_005182	CA7	1	1	1	1	1	5	Yes
NM_001014435	CA7	1	1	1	1	1	5	Yes
NM_000719	CACNA1C	1	1	1	1	1	5	Yes
NM_000720	CACNA1D	1	1	1	1	1	5	Yes
NM_000721	CACNA1E	1	1	1	1	1	5	Yes
NM_018398	CACNA2D3	1	1	1	1	1	5	Yes
NM_001742	CALCR	1	1	1	1	1	5	Yes
NM_001017440	CALN1	1	1	1	1	1	5	Yes
NM_015722	CALY	1	1	1	1	1	5	Yes
NM_001220	CAMK2B	1	1	1	1	1	5	Yes
NM_172078	CAMK2B	1	1	1	1	1	5	Yes
NM_172079	CAMK2B	1	1	1	1	1	5	Yes
NM_172080	CAMK2B	1	1	1	1	1	5	Yes
NM_172081	CAMK2B	1	1	1	1	1	5	Yes
NM_172082	CAMK2B	1	1	1	1	1	5	Yes
NM_172083	CAMK2B	1	1	1	1	1	5	Yes
NM_172084	CAMK2B	1	1	1	1	1	5	Yes
NM_018584	CAMK2N1	1	1	1	1	1	5	Yes
NM_000388	CASR	1	1	1	1	1	5	Yes
NM_001079843	CASZ1	1	1	1	1	1	5	Yes
NM_017766	CASZ1	1	1	1	1	1	5	Yes
NM_175931	CBFA2T3	1	1	1	1	1	5	Yes
NM_004352	CBLN1	1	1	1	1	1	5	Yes
NM_003655	CBX4	1	1	1	1	1	5	Yes
NM_175709	CBX7	1	1	1	1	1	5	Yes
NM_020649	CBX8	1	1	1	1	1	5	Yes
NM_133459	CCBE1	1	1	1	1	1	5	Yes
NM_153038	CCDC140	1	1	1	1	1	5	Yes
NM_031455	CCDC3	1	1	1	1	1	5	Yes
NM_001080433	CCDC85A	1	1	1	1	1	5	Yes
NM_001111046	CCNA1	1	1	1	1	1	5	Yes
NM_001111047	CCNA1	1	1	1	1	1	5	Yes
NM_001111045	CCNA1	1	1	1	1	1	5	Yes
NM_003914	CCNA1	1	1	1	1	1	5	Yes
NM_021147	CCNO	1	1	1	1	1	5	Yes
NM_001766	CD1D	1	1	1	1	1	5	Yes
NM_001775	CD38	1	1	1	1	1	5	Yes
NM_001252	CD70	1	1	1	1	1	5	Yes
NM_001768	CD8A	1	1	1	1	1	5	Yes
NM_171827	CD8A	1	1	1	1	1	5	Yes
NM_152623	CDC20B	1	1	1	1	1	5	Yes
NM_052836	CDH23	1	1	1	1	1	5	Yes
NM_022124	CDH23	1	1	1	1	1	5	Yes
NM_001794	CDH4	1	1	1	1	1	5	Yes
NM_003936	CDK5R2	1	1	1	1	1	5	Yes
NM_000389	CDKN1A	1	1	1	1	1	5	Yes
NM_078467	CDKN1A	1	1	1	1	1	5	Yes
NM_001265	CDX2	1	1	1	1	1	5	Yes
NM_004364	CEBPA	1	1	1	1	1	5	Yes
NM_014246	CELSR1	1	1	1	1	1	5	Yes
NM_020984	CHAT	1	1	1	1	1	5	Yes
NM_020985	CHAT	1	1	1	1	1	5	Yes
NM_020986	CHAT	1	1	1	1	1	5	Yes
NM_020549	CHAT	1	1	1	1	1	5	Yes
NM_015557	CHD5	1	1	1	1	1	5	Yes
NM_004067	CHN2	1	1	1	1	1	5	Yes
NM_003741	CHRD	1	1	1	1	1	5	Yes
NM_015424	CHRDL2	1	1	1	1	1	5	Yes
NM_001006627	CHRM2	1	1	1	1	1	5	Yes
NM_001006630	CHRM2	1	1	1	1	1	5	Yes
NM_000739	CHRM2	1	1	1	1	1	5	Yes
NM_001006631	CHRM2	1	1	1	1	1	5	Yes
NM_001006632	CHRM2	1	1	1	1	1	5	Yes
NM_001006626	CHRM2	1	1	1	1	1	5	Yes
NM_001006629	CHRM2	1	1	1	1	1	5	Yes
NM_001006628	CHRM2	1	1	1	1	1	5	Yes
NM_000751	CHRND	1	1	1	1	1	5	Yes
NM_003654	CHST1	1	1	1	1	1	5	Yes
NM_175856	CHSY3	1	1	1	1	1	5	Yes
NM_001279	CIDEA	1	1	1	1	1	5	Yes
NM_198289	CIDEA	1	1	1	1	1	5	Yes
NM_001307	CLDN7	1	1	1	1	1	5	Yes
NM_001080511	CLEC2L	1	1	1	1	1	5	Yes
NM_198492	CLEC4G	1	1	1	1	1	5	Yes
NM_016929	CLIC5	1	1	1	1	1	5	Yes
NM_053277	CLIC6	1	1	1	1	1	5	Yes
NM_022131	CLSTN2	1	1	1	1	1	5	Yes
NM_207315	CMPK2	1	1	1	1	1	5	Yes
NM_001079878	CNGA3	1	1	1	1	1	5	Yes
NM_001298	CNGA3	1	1	1	1	1	5	Yes
NM_020348	CNNM1	1	1	1	1	1	5	Yes
NM_001103176	CNPY1	1	1	1	1	1	5	Yes
NM_175607	CNTN4	1	1	1	1	1	5	Yes
NM_021110	COL14A1	1	1	1	1	1	5	Yes
NM_001855	COL15A1	1	1	1	1	1	5	Yes
NM_173465	COL23A1	1	1	1	1	1	5	Yes
NM_032888	COL27A1	1	1	1	1	1	5	Yes
NM_001844	COL2A1	1	1	1	1	1	5	Yes
NM_033150	COL2A1	1	1	1	1	1	5	Yes
NM_001852	COL9A2	1	1	1	1	1	5	Yes
NM_000095	COMP	1	1	1	1	1	5	Yes
NM_030594	CPEB1	1	1	1	1	1	5	Yes
NM_006651	CPLX1	1	1	1	1	1	5	Yes
NM_014427	CPNE7	1	1	1	1	1	5	Yes
NM_153636	CPNE7	1	1	1	1	1	5	Yes
NM_004378	CRABP1	1	1	1	1	1	5	Yes
NM_182898	CREB5	1	1	1	1	1	5	Yes
NM_004382	CRHR1	1	1	1	1	1	5	Yes
NM_001883	CRHR2	1	1	1	1	1	5	Yes
NM_004750	CRLF1	1	1	1	1	1	5	Yes
NM_001313	CRMP1	1	1	1	1	1	5	Yes
NM_001014809	CRMP1	1	1	1	1	1	5	Yes
NM_018058	CRTAC1	1	1	1	1	1	5	Yes
NM_005209	CRYBA2	1	1	1	1	1	5	Yes
NM_057093	CRYBA2	1	1	1	1	1	5	Yes
NM_057094	CRYBA2	1	1	1	1	1	5	Yes
NM_001014444	CRYM	1	1	1	1	1	5	Yes
NM_033225	CSMD1	1	1	1	1	1	5	Yes
NM_052900	CSMD3	1	1	1	1	1	5	Yes
NM_198123	CSMD3	1	1	1	1	1	5	Yes
NM_015267	CUX2	1	1	1	1	1	5	Yes
NM_000782	CYP24A1	1	1	1	1	1	5	Yes
NM_057157	CYP26A1	1	1	1	1	1	5	Yes
NM_000783	CYP26A1	1	1	1	1	1	5	Yes
NM_019885	CYP26B1	1	1	1	1	1	5	Yes
NM_001037160	CYS1	1	1	1	1	1	5	Yes
NM_014392	D4S234E	1	1	1	1	1	5	Yes
NM_001040101	D4S234E	1	1	1	1	1	5	Yes
NM_004392	DACH1	1	1	1	1	1	5	Yes
NM_080759	DACH1	1	1	1	1	1	5	Yes
NM_080760	DACH1	1	1	1	1	1	5	Yes
NM_001029865	DBX1	1	1	1	1	1	5	Yes
NM_005215	DCC	1	1	1	1	1	5	Yes
NM_206918	DEGS2	1	1	1	1	1	5	Yes
NM_004717	DGKI	1	1	1	1	1	5	Yes
NM_021044	DHH	1	1	1	1	1	5	Yes
NM_001362	DIO3	1	1	1	1	1	5	Yes
NM_014421	DKK2	1	1	1	1	1	5	Yes
NM_003836	DLK1	1	1	1	1	1	5	Yes
NM_016941	DLL3	1	1	1	1	1	5	Yes
NM_203486	DLL3	1	1	1	1	1	5	Yes
NM_019074	DLL4	1	1	1	1	1	5	Yes
NM_004405	DLX2	1	1	1	1	1	5	Yes
NM_005220	DLX3	1	1	1	1	1	5	Yes
NM_138281	DLX4	1	1	1	1	1	5	Yes
NM_001934	DLX4	1	1	1	1	1	5	Yes
NM_005221	DLX5	1	1	1	1	1	5	Yes
NM_021951	DMRT1	1	1	1	1	1	5	Yes
NM_006557	DMRT2	1	1	1	1	1	5	Yes
NM_181872	DMRT2	1	1	1	1	1	5	Yes
NM_032110	DMRTA2	1	1	1	1	1	5	Yes
NM_014689	DOCK10	1	1	1	1	1	5	Yes
NM_152721	DOK6	1	1	1	1	1	5	Yes
NM_001039350	DPP6	1	1	1	1	1	5	Yes
NM_020134	DPYSL5	1	1	1	1	1	5	Yes
NM_000794	DRD1	1	1	1	1	1	5	Yes
NM_001941	DSC3	1	1	1	1	1	5	Yes
NM_024423	DSC3	1	1	1	1	1	5	Yes
NM_020693	DSCAML1	1	1	1	1	1	5	Yes
NM_017434	DUOX1	1	1	1	1	1	5	Yes
NM_175940	DUOX1	1	1	1	1	1	5	Yes
NM_014080	DUOX2	1	1	1	1	1	5	Yes
NM_001395	DUSP9	1	1	1	1	1	5	Yes
NM_024007	EBF1	1	1	1	1	1	5	Yes
NM_022659	EBF2	1	1	1	1	1	5	Yes
NM_001005463	EBF3	1	1	1	1	1	5	Yes
NM_001110514	EBF4	1	1	1	1	1	5	Yes
NM_004826	ECEL1	1	1	1	1	1	5	Yes
NM_000114	EDN3	1	1	1	1	1	5	Yes
NM_207032	EDN3	1	1	1	1	1	5	Yes
NM_207033	EDN3	1	1	1	1	1	5	Yes
NM_207034	EDN3	1	1	1	1	1	5	Yes
NM_001958	EEF1A2	1	1	1	1	1	5	Yes
NM_004428	EFNA1	1	1	1	1	1	5	Yes
NM_182685	EFNA1	1	1	1	1	1	5	Yes
NM_004952	EFNA3	1	1	1	1	1	5	Yes
NM_152403	EGFLAM	1	1	1	1	1	5	Yes
NM_201283	EGFR	1	1	1	1	1	5	Yes
NM_201282	EGFR	1	1	1	1	1	5	Yes
NM_201284	EGFR	1	1	1	1	1	5	Yes
NM_005228	EGFR	1	1	1	1	1	5	Yes
NM_004430	EGR3	1	1	1	1	1	5	Yes
NM_001965	EGR4	1	1	1	1	1	5	Yes
NM_001099408	EIF4E1B	1	1	1	1	1	5	Yes
NM_173359	EIF4E3	1	1	1	1	1	5	Yes
NM_052906	ELFN2	1	1	1	1	1	5	Yes
NM_032048	EMILIN2	1	1	1	1	1	5	Yes
NM_052846	EMILIN3	1	1	1	1	1	5	Yes
NM_004097	EMX1	1	1	1	1	1	5	Yes
NM_001426	EN1	1	1	1	1	1	5	Yes
NM_001427	EN2	1	1	1	1	1	5	Yes
NM_005442	EOMES	1	1	1	1	1	5	Yes
NM_001430	EPAS1	1	1	1	1	1	5	Yes
NM_001099439	EPHA10	1	1	1	1	1	5	Yes
NM_173641	EPHA10	1	1	1	1	1	5	Yes
NM_001080448	EPHA6	1	1	1	1	1	5	Yes
NM_004441	EPHB1	1	1	1	1	1	5	Yes
NM_004442	EPHB2	1	1	1	1	1	5	Yes
NM_017449	EPHB2	1	1	1	1	1	5	Yes
NM_004443	EPHB3	1	1	1	1	1	5	Yes
NM_000799	EPO	1	1	1	1	1	5	Yes
NM_004449	ERG	1	1	1	1	1	5	Yes
NM_031475	ESPN	1	1	1	1	1	5	Yes
NM_001122741	ESR1	1	1	1	1	1	5	Yes
NM_001122740	ESR1	1	1	1	1	1	5	Yes
NM_000125	ESR1	1	1	1	1	1	5	Yes
NM_153448	ESX1	1	1	1	1	1	5	Yes
NM_001989	EVX1	1	1	1	1	1	5	Yes
NM_001080458	EVX2	1	1	1	1	1	5	Yes
NM_138568	EXOC3L2	1	1	1	1	1	5	Yes
NM_005244	EYA2	1	1	1	1	1	5	Yes
NM_172110	EYA2	1	1	1	1	1	5	Yes
NM_178128	FADS6	1	1	1	1	1	5	Yes
NM_001077710	FAM110C	1	1	1	1	1	5	Yes
NM_015912	FAM135B	1	1	1	1	1	5	Yes
NM_207413	FAM150A	1	1	1	1	1	5	Yes
NM_001002919	FAM150B	1	1	1	1	1	5	Yes
NM_178539	FAM19A2	1	1	1	1	1	5	Yes
NM_001005527	FAM19A4	1	1	1	1	1	5	Yes
NM_182522	FAM19A4	1	1	1	1	1	5	Yes
NM_153690	FAM43A	1	1	1	1	1	5	Yes
NM_207334	FAM43B	1	1	1	1	1	5	Yes
NM_001013622	FAM53A	1	1	1	1	1	5	Yes
NM_001017961	FAM78B	1	1	1	1	1	5	Yes
NM_152450	FAM81A	1	1	1	1	1	5	Yes
NM_145175	FAM84A	1	1	1	1	1	5	Yes
NM_198552	FAM89A	1	1	1	1	1	5	Yes
NM_000507	FBP1	1	1	1	1	1	5	Yes
NM_152898	FERD3L	1	1	1	1	1	5	Yes
NM_017521	FEV	1	1	1	1	1	5	Yes
NM_001024613	FEZF1	1	1	1	1	1	5	Yes
NM_018008	FEZF2	1	1	1	1	1	5	Yes
NM_004465	FGF10	1	1	1	1	1	5	Yes
NM_003867	FGF17	1	1	1	1	1	5	Yes
NM_003862	FGF18	1	1	1	1	1	5	Yes
NM_005117	FGF19	1	1	1	1	1	5	Yes
NM_005247	FGF3	1	1	1	1	1	5	Yes
NM_002007	FGF4	1	1	1	1	1	5	Yes
NM_002010	FGF9	1	1	1	1	1	5	Yes
NM_005248	FGR	1	1	1	1	1	5	Yes
NM_032843	FIBCD1	1	1	1	1	1	5	Yes
NM_002017	FLI1	1	1	1	1	1	5	Yes
NM_207423	FLJ45983	1	1	1	1	1	5	Yes
NM_013231	FLRT2	1	1	1	1	1	5	Yes
NM_002019	FLT1	1	1	1	1	1	5	Yes
NM_004119	FLT3	1	1	1	1	1	5	Yes
NM_182925	FLT4	1	1	1	1	1	5	Yes
NM_002020	FLT4	1	1	1	1	1	5	Yes
NM_032532	FNDC1	1	1	1	1	1	5	Yes
NM_004496	FOXA1	1	1	1	1	1	5	Yes
NM_021784	FOXA2	1	1	1	1	1	5	Yes
NM_153675	FOXA2	1	1	1	1	1	5	Yes
NM_012182	FOXB1	1	1	1	1	1	5	Yes
NM_001013735	FOXB2	1	1	1	1	1	5	Yes
NM_001453	FOXC1	1	1	1	1	1	5	Yes
NM_004474	FOXD2	1	1	1	1	1	5	Yes
NM_004473	FOXE1	1	1	1	1	1	5	Yes
NM_012186	FOXE3	1	1	1	1	1	5	Yes
NM_001451	FOXF1	1	1	1	1	1	5	Yes
NM_001452	FOXF2	1	1	1	1	1	5	Yes
NM_207426	FOXI2	1	1	1	1	1	5	Yes
NM_005250	FOXL1	1	1	1	1	1	5	Yes
NM_023067	FOXL2	1	1	1	1	1	5	Yes
NM_213596	FOXN4	1	1	1	1	1	5	Yes
NM_001012426	FOXP4	1	1	1	1	1	5	Yes
NM_001012427	FOXP4	1	1	1	1	1	5	Yes
NM_138457	FOXP4	1	1	1	1	1	5	Yes
NM_033260	FOXQ1	1	1	1	1	1	5	Yes
NM_015082	FSTL4	1	1	1	1	1	5	Yes
NM_007197	FZD10	1	1	1	1	1	5	Yes
NM_005458	GABBR2	1	1	1	1	1	5	Yes
NM_000810	GABRA5	1	1	1	1	1	5	Yes
NM_000813	GABRB2	1	1	1	1	1	5	Yes
NM_021911	GABRB2	1	1	1	1	1	5	Yes
NM_006705	GADD45G	1	1	1	1	1	5	Yes
NM_015973	GAL	1	1	1	1	1	5	Yes
NM_024572	GALNT14	1	1	1	1	1	5	Yes
NM_020692	GALNTL1	1	1	1	1	1	5	Yes
NM_198516	GALNTL4	1	1	1	1	1	5	Yes
NM_001480	GALR1	1	1	1	1	1	5	Yes
NM_003857	GALR2	1	1	1	1	1	5	Yes
NM_201433	GAS7	1	1	1	1	1	5	Yes
NM_032638	GATA2	1	1	1	1	1	5	Yes
NM_001002295	GATA3	1	1	1	1	1	5	Yes
NM_002051	GATA3	1	1	1	1	1	5	Yes
NM_002052	GATA4	1	1	1	1	1	5	Yes
NM_080473	GATA5	1	1	1	1	1	5	Yes
NM_005257	GATA6	1	1	1	1	1	5	Yes
NM_001098834	GBX1	1	1	1	1	1	5	Yes
NM_001001557	GDF6	1	1	1	1	1	5	Yes
NM_182828	GDF7	1	1	1	1	1	5	Yes
NM_199234	GDNF	1	1	1	1	1	5	Yes
NM_199231	GDNF	1	1	1	1	1	5	Yes
NM_000514	GDNF	1	1	1	1	1	5	Yes
NM_030792	GDPD5	1	1	1	1	1	5	Yes
NM_001127215	GFI1	1	1	1	1	1	5	Yes
NM_001127216	GFI1	1	1	1	1	1	5	Yes
NM_005263	GFI1	1	1	1	1	1	5	Yes
NM_001495	GFRA2	1	1	1	1	1	5	Yes
NM_198407	GHSR	1	1	1	1	1	5	Yes
NM_004122	GHSR	1	1	1	1	1	5	Yes
NM_018384	GIMAP5	1	1	1	1	1	5	Yes
NM_133261	GIPC3	1	1	1	1	1	5	Yes
NM_000164	GIPR	1	1	1	1	1	5	Yes
NM_006783	GJB6	1	1	1	1	1	5	Yes
NM_001110219	GJB6	1	1	1	1	1	5	Yes
NM_001110220	GJB6	1	1	1	1	1	5	Yes
NM_001110221	GJB6	1	1	1	1	1	5	Yes
NM_020660	GJD2	1	1	1	1	1	5	Yes
NM_001080407	GLB1L3	1	1	1	1	1	5	Yes
NM_002071	GNAL	1	1	1	1	1	5	Yes
NM_001077490	GNAS	1	1	1	1	1	5	Yes
NM_080425	GNAS	1	1	1	1	1	5	Yes
NM_001099756	GOLSYN	1	1	1	1	1	5	Yes
NM_001099753	GOLSYN	1	1	1	1	1	5	Yes
NM_001099754	GOLSYN	1	1	1	1	1	5	Yes
NM_001099755	GOLSYN	1	1	1	1	1	5	Yes
NM_001099751	GOLSYN	1	1	1	1	1	5	Yes
NM_001099752	GOLSYN	1	1	1	1	1	5	Yes
NM_005288	GPR12	1	1	1	1	1	5	Yes
NM_032777	GPR124	1	1	1	1	1	5	Yes
NM_001002911	GPR139	1	1	1	1	1	5	Yes
NM_005302	GPR37	1	1	1	1	1	5	Yes
NM_005284	GPR6	1	1	1	1	1	5	Yes
NM_014552	GRHL1	1	1	1	1	1	5	Yes
NM_000831	GRIK3	1	1	1	1	1	5	Yes
NM_000832	GRIN1	1	1	1	1	1	5	Yes
NM_007327	GRIN1	1	1	1	1	1	5	Yes
NM_021569	GRIN1	1	1	1	1	1	5	Yes
NM_000833	GRIN2A	1	1	1	1	1	5	Yes
NM_000835	GRIN2C	1	1	1	1	1	5	Yes
NM_133445	GRIN3A	1	1	1	1	1	5	Yes
NM_138690	GRIN3B	1	1	1	1	1	5	Yes
NM_000844	GRM7	1	1	1	1	1	5	Yes
NM_181874	GRM7	1	1	1	1	1	5	Yes
NM_001127323	GRM8	1	1	1	1	1	5	Yes
NM_001012512	GRP	1	1	1	1	1	5	Yes
NM_001012513	GRP	1	1	1	1	1	5	Yes
NM_002091	GRP	1	1	1	1	1	5	Yes
NM_173849	GSC	1	1	1	1	1	5	Yes
NM_005315	GSC2	1	1	1	1	1	5	Yes
NM_001109763	GSG1L	1	1	1	1	1	5	Yes
NM_145657	GSX1	1	1	1	1	1	5	Yes
NM_001040158	H2AFY	1	1	1	1	1	5	Yes
NM_138609	H2AFY	1	1	1	1	1	5	Yes
NM_138610	H2AFY	1	1	1	1	1	5	Yes
NM_004893	H2AFY	1	1	1	1	1	5	Yes
NM_004821	HAND1	1	1	1	1	1	5	Yes
NM_001079870	HAP1	1	1	1	1	1	5	Yes
NM_001079871	HAP1	1	1	1	1	1	5	Yes
NM_003949	HAP1	1	1	1	1	1	5	Yes
NM_177977	HAP1	1	1	1	1	1	5	Yes
NM_001003938	HBM	1	1	1	1	1	5	Yes
NM_002110	HCK	1	1	1	1	1	5	Yes
NM_005477	HCN4	1	1	1	1	1	5	Yes
NM_001029887	HELT	1	1	1	1	1	5	Yes
NM_019089	HES2	1	1	1	1	1	5	Yes
NM_001024598	HES3	1	1	1	1	1	5	Yes
NM_021958	HLX	1	1	1	1	1	5	Yes
NM_005519	HMX2	1	1	1	1	1	5	Yes
NM_000458	HNF1B	1	1	1	1	1	5	Yes
NM_005522	HOXA1	1	1	1	1	1	5	Yes
NM_153620	HOXA1	1	1	1	1	1	5	Yes
NM_000522	HOXA13	1	1	1	1	1	5	Yes
NM_153632	HOXA3	1	1	1	1	1	5	Yes
NM_030661	HOXA3	1	1	1	1	1	5	Yes
NM_153631	HOXA3	1	1	1	1	1	5	Yes
NM_002144	HOXB1	1	1	1	1	1	5	Yes
NM_006361	HOXB13	1	1	1	1	1	5	Yes
NM_018952	HOXB6	1	1	1	1	1	5	Yes
NM_024017	HOXB9	1	1	1	1	1	5	Yes
NM_014212	HOXC11	1	1	1	1	1	5	Yes
NM_173860	HOXC12	1	1	1	1	1	5	Yes
NM_017410	HOXC13	1	1	1	1	1	5	Yes
NM_016257	HPCAL4	1	1	1	1	1	5	Yes
NM_021828	HPSE2	1	1	1	1	1	5	Yes
NM_007232	HRH3	1	1	1	1	1	5	Yes
NM_003806	HRK	1	1	1	1	1	5	Yes
NM_005114	HS3ST1	1	1	1	1	1	5	Yes
NM_006043	HS3ST2	1	1	1	1	1	5	Yes
NM_006041	HS3ST3B1	1	1	1	1	1	5	Yes
NM_006040	HS3ST4	1	1	1	1	1	5	Yes
NM_001009606	HS3ST6	1	1	1	1	1	5	Yes
NM_000863	HTR1B	1	1	1	1	1	5	Yes
NM_053044	HTRA3	1	1	1	1	1	5	Yes
NM_000201	ICAM1	1	1	1	1	1	5	Yes
NM_003259	ICAM5	1	1	1	1	1	5	Yes
NM_015259	ICOSLG	1	1	1	1	1	5	Yes
NM_000612	IGF2	1	1	1	1	1	5	Yes
NM_000596	IGFBP1	1	1	1	1	1	5	Yes
NM_000598	IGFBP3	1	1	1	1	1	5	Yes
NM_001013398	IGFBP3	1	1	1	1	1	5	Yes
NM_032880	IGSF21	1	1	1	1	1	5	Yes
NM_002181	IHH	1	1	1	1	1	5	Yes
NM_006060	IKZF1	1	1	1	1	1	5	Yes
NM_001001694	IL17REL	1	1	1	1	1	5	Yes
NM_000880	IL7	1	1	1	1	1	5	Yes
NM_000883	IMPDH1	1	1	1	1	1	5	Yes
NM_001102605	IMPDH1	1	1	1	1	1	5	Yes
NM_183243	IMPDH1	1	1	1	1	1	5	Yes
NM_002193	INHBB	1	1	1	1	1	5	Yes
NM_002460	IRF4	1	1	1	1	1	5	Yes
NM_001098628	IRF5	1	1	1	1	1	5	Yes
NM_001098629	IRF5	1	1	1	1	1	5	Yes
NM_001098630	IRF5	1	1	1	1	1	5	Yes
NM_002200	IRF5	1	1	1	1	1	5	Yes
NM_001098631	IRF5	1	1	1	1	1	5	Yes
NM_032643	IRF5	1	1	1	1	1	5	Yes
NM_002163	IRF8	1	1	1	1	1	5	Yes
NM_024337	IRX1	1	1	1	1	1	5	Yes
NM_033267	IRX2	1	1	1	1	1	5	Yes
NM_024336	IRX3	1	1	1	1	1	5	Yes
NM_016358	IRX4	1	1	1	1	1	5	Yes
NM_005853	IRX5	1	1	1	1	1	5	Yes
NM_024335	IRX6	1	1	1	1	1	5	Yes
NM_002202	ISL1	1	1	1	1	1	5	Yes
NM_020851	ISLR2	1	1	1	1	1	5	Yes
NM_001004439	ITGA11	1	1	1	1	1	5	Yes
NM_002226	JAG2	1	1	1	1	1	5	Yes
NM_145159	JAG2	1	1	1	1	1	5	Yes
NM_020655	JPH3	1	1	1	1	1	5	Yes
NM_032452	JPH4	1	1	1	1	1	5	Yes
NM_007064	KALRN	1	1	1	1	1	5	Yes
NM_181712	KANK4	1	1	1	1	1	5	Yes
NM_000217	KCNA1	1	1	1	1	1	5	Yes
NM_004974	KCNA2	1	1	1	1	1	5	Yes
NM_002232	KCNA3	1	1	1	1	1	5	Yes
NM_002233	KCNA4	1	1	1	1	1	5	Yes
NM_002234	KCNA5	1	1	1	1	1	5	Yes
NM_002235	KCNA6	1	1	1	1	1	5	Yes
NM_031886	KCNA7	1	1	1	1	1	5	Yes
NM_139136	KCNC2	1	1	1	1	1	5	Yes
NM_153748	KCNC2	1	1	1	1	1	5	Yes
NM_139137	KCNC2	1	1	1	1	1	5	Yes
NM_153763	KCNC4	1	1	1	1	1	5	Yes
NM_001039574	KCNC4	1	1	1	1	1	5	Yes
NM_004978	KCNC4	1	1	1	1	1	5	Yes
NM_004980	KCND3	1	1	1	1	1	5	Yes
NM_172198	KCND3	1	1	1	1	1	5	Yes
NM_002236	KCNF1	1	1	1	1	1	5	Yes
NM_012284	KCNH3	1	1	1	1	1	5	Yes
NM_033272	KCNH7	1	1	1	1	1	5	Yes
NM_173162	KCNH7	1	1	1	1	1	5	Yes
NM_001034914	KCNIP3	1	1	1	1	1	5	Yes
NM_021012	KCNJ12	1	1	1	1	1	5	Yes
NM_152868	KCNJ4	1	1	1	1	1	5	Yes
NM_138317	KCNK10	1	1	1	1	1	5	Yes
NM_021161	KCNK10	1	1	1	1	1	5	Yes
NM_022055	KCNK12	1	1	1	1	1	5	Yes
NM_022054	KCNK13	1	1	1	1	1	5	Yes
NM_031460	KCNK17	1	1	1	1	1	5	Yes
NM_001017425	KCNK2	1	1	1	1	1	5	Yes
NM_014217	KCNK2	1	1	1	1	1	5	Yes
NM_002246	KCNK3	1	1	1	1	1	5	Yes
NM_033310	KCNK4	1	1	1	1	1	5	Yes
NM_004823	KCNK6	1	1	1	1	1	5	Yes
NM_016601	KCNK9	1	1	1	1	1	5	Yes
NM_002248	KCNN1	1	1	1	1	1	5	Yes
NM_000218	KCNQ1	1	1	1	1	1	5	Yes
NM_004519	KCNQ3	1	1	1	1	1	5	Yes
NM_020697	KCNS2	1	1	1	1	1	5	Yes
NM_002252	KCNS3	1	1	1	1	1	5	Yes
NM_014379	KCNV1	1	1	1	1	1	5	Yes
NM_198353	KCTD8	1	1	1	1	1	5	Yes
NM_002253	KDR	1	1	1	1	1	5	Yes
NM_153209	KIF19	1	1	1	1	1	5	Yes
NM_015656	KIF26A	1	1	1	1	1	5	Yes
NM_018012	KIF26B	1	1	1	1	1	5	Yes
NM_032531	KIRREL3	1	1	1	1	1	5	Yes
NM_032551	KISS1R	1	1	1	1	1	5	Yes
NM_000222	KIT	1	1	1	1	1	5	Yes
NM_001093772	KIT	1	1	1	1	1	5	Yes
NM_138693	KLF14	1	1	1	1	1	5	Yes
NM_004235	KLF4	1	1	1	1	1	5	Yes
NM_145888	KLK10	1	1	1	1	1	5	Yes
NM_002776	KLK10	1	1	1	1	1	5	Yes
NM_001077500	KLK10	1	1	1	1	1	5	Yes
NM_004917	KLK4	1	1	1	1	1	5	Yes
NM_005556	KRT7	1	1	1	1	1	5	Yes
NM_178554	KY	1	1	1	1	1	5	Yes
NM_173464	L3MBTL4	1	1	1	1	1	5	Yes
NM_198129	LAMA3	1	1	1	1	1	5	Yes
NM_002291	LAMB1	1	1	1	1	1	5	Yes
NM_006562	LBX1	1	1	1	1	1	5	Yes
NM_001031807	LBXCOR1	1	1	1	1	1	5	Yes
NM_139278	LGI3	1	1	1	1	1	5	Yes
NM_003667	LGR5	1	1	1	1	1	5	Yes
NM_199000	LHFPL3	1	1	1	1	1	5	Yes
NM_005568	LHX1	1	1	1	1	1	5	Yes
NM_004789	LHX2	1	1	1	1	1	5	Yes
NM_014564	LHX3	1	1	1	1	1	5	Yes
NM_178138	LHX3	1	1	1	1	1	5	Yes
NM_033343	LHX4	1	1	1	1	1	5	Yes
NM_022363	LHX5	1	1	1	1	1	5	Yes
NM_014368	LHX6	1	1	1	1	1	5	Yes
NM_199160	LHX6	1	1	1	1	1	5	Yes
NM_001001933	LHX8	1	1	1	1	1	5	Yes
NM_001014434	LHX9	1	1	1	1	1	5	Yes
NM_020204	LHX9	1	1	1	1	1	5	Yes
NM_177398	LMX1A	1	1	1	1	1	5	Yes
NM_002316	LMX1B	1	1	1	1	1	5	Yes
NM_020737	LRFN2	1	1	1	1	1	5	Yes
NM_152447	LRFN5	1	1	1	1	1	5	Yes
NM_004525	LRP2	1	1	1	1	1	5	Yes
NM_024652	LRRK1	1	1	1	1	1	5	Yes
NM_002347	LY6H	1	1	1	1	1	5	Yes
NM_201589	MAFA	1	1	1	1	1	5	Yes
NM_005461	MAFB	1	1	1	1	1	5	Yes
NM_012301	MAGI2	1	1	1	1	1	5	Yes
NM_002371	MAL	1	1	1	1	1	5	Yes
NM_022438	MAL	1	1	1	1	1	5	Yes
NM_022439	MAL	1	1	1	1	1	5	Yes
NM_022440	MAL	1	1	1	1	1	5	Yes
NM_033063	MAP6	1	1	1	1	1	5	Yes
NM_207577	MAP6	1	1	1	1	1	5	Yes
NM_002747	MAPK4	1	1	1	1	1	5	Yes
NM_198828	MAST4	1	1	1	1	1	5	Yes
NM_139354	MATK	1	1	1	1	1	5	Yes
NM_139355	MATK	1	1	1	1	1	5	Yes
NM_005586	MDFI	1	1	1	1	1	5	Yes
NM_001113498	MDGA2	1	1	1	1	1	5	Yes
NM_001410	MEGF8	1	1	1	1	1	5	Yes
NM_002398	MEIS1	1	1	1	1	1	5	Yes
NM_001004431	METRNL	1	1	1	1	1	5	Yes
NM_181644	MFSD4	1	1	1	1	1	5	Yes
NM_144677	MGAT5B	1	1	1	1	1	5	Yes
NM_007283	MGLL	1	1	1	1	1	5	Yes
NM_001003794	MGLL	1	1	1	1	1	5	Yes
NM_173576	MKX	1	1	1	1	1	5	Yes
NM_001042467	MLPH	1	1	1	1	1	5	Yes
NM_024101	MLPH	1	1	1	1	1	5	Yes
NM_032951	MLXIPL	1	1	1	1	1	5	Yes
NM_032952	MLXIPL	1	1	1	1	1	5	Yes
NM_032953	MLXIPL	1	1	1	1	1	5	Yes
NM_032954	MLXIPL	1	1	1	1	1	5	Yes
NM_001100600	MMD2	1	1	1	1	1	5	Yes
NM_198403	MMD2	1	1	1	1	1	5	Yes
NM_016155	MMP17	1	1	1	1	1	5	Yes
NM_022468	MMP25	1	1	1	1	1	5	Yes
NM_024302	MMP28	1	1	1	1	1	5	Yes
NM_001032278	MMP28	1	1	1	1	1	5	Yes
NM_002430	MN1	1	1	1	1	1	5	Yes
NM_005515	MNX1	1	1	1	1	1	5	Yes
NM_005098	MSC	1	1	1	1	1	5	Yes
NM_002448	MSX1	1	1	1	1	1	5	Yes
NM_002449	MSX2	1	1	1	1	1	5	Yes
NM_001008528	MXRA7	1	1	1	1	1	5	Yes
NM_001008529	MXRA7	1	1	1	1	1	5	Yes
NM_198530	MXRA7	1	1	1	1	1	5	Yes
NM_002469	MYF6	1	1	1	1	1	5	Yes
NM_001040113	MYH11	1	1	1	1	1	5	Yes
NM_001040114	MYH11	1	1	1	1	1	5	Yes
NM_002474	MYH11	1	1	1	1	1	5	Yes
NM_022844	MYH11	1	1	1	1	1	5	Yes
NM_002478	MYOD1	1	1	1	1	1	5	Yes
NM_015460	MYRIP	1	1	1	1	1	5	Yes
NM_004386	NCAN	1	1	1	1	1	5	Yes
NM_020465	NDRG4	1	1	1	1	1	5	Yes
NM_021076	NEFH	1	1	1	1	1	5	Yes
NM_006158	NEFL	1	1	1	1	1	5	Yes
NM_005382	NEFM	1	1	1	1	1	5	Yes
NM_001105541	NEFM	1	1	1	1	1	5	Yes
NM_006157	NELL1	1	1	1	1	1	5	Yes
NM_002500	NEUROD1	1	1	1	1	1	5	Yes
NM_006160	NEUROD2	1	1	1	1	1	5	Yes
NM_006161	NEUROG1	1	1	1	1	1	5	Yes
NM_024019	NEUROG2	1	1	1	1	1	5	Yes
NM_020999	NEUROG3	1	1	1	1	1	5	Yes
NM_172390	NFATC1	1	1	1	1	1	5	Yes
NM_006162	NFATC1	1	1	1	1	1	5	Yes
NM_172388	NFATC1	1	1	1	1	1	5	Yes
NM_172387	NFATC1	1	1	1	1	1	5	Yes
NM_172389	NFATC1	1	1	1	1	1	5	Yes
NM_002507	NGFR	1	1	1	1	1	5	Yes
NM_002508	NID1	1	1	1	1	1	5	Yes
NM_033119	NKD1	1	1	1	1	1	5	Yes
NM_033120	NKD2	1	1	1	1	1	5	Yes
NM_003317	NKX2-1	1	1	1	1	1	5	Yes
NM_001079668	NKX2-1	1	1	1	1	1	5	Yes
NM_145285	NKX2-3	1	1	1	1	1	5	Yes
NM_004387	NKX2-5	1	1	1	1	1	5	Yes
NM_014360	NKX2-8	1	1	1	1	1	5	Yes
NM_006167	NKX3-1	1	1	1	1	1	5	Yes
NM_001189	NKX3-2	1	1	1	1	1	5	Yes
NM_006168	NKX6-1	1	1	1	1	1	5	Yes
NM_177400	NKX6-2	1	1	1	1	1	5	Yes
NM_005450	NOG	1	1	1	1	1	5	Yes
NM_000620	NOS1	1	1	1	1	1	5	Yes
NM_178493	NOTUM	1	1	1	1	1	5	Yes
NM_002517	NPAS1	1	1	1	1	1	5	Yes
NM_178864	NPAS4	1	1	1	1	1	5	Yes
NM_005285	NPBWR1	1	1	1	1	1	5	Yes
NM_014625	NPHS2	1	1	1	1	1	5	Yes
NM_024409	NPPC	1	1	1	1	1	5	Yes
NM_000908	NPR3	1	1	1	1	1	5	Yes
NM_002522	NPTX1	1	1	1	1	1	5	Yes
NM_002523	NPTX2	1	1	1	1	1	5	Yes
NM_000905	NPY	1	1	1	1	1	5	Yes
NM_021005	NR2F2	1	1	1	1	1	5	Yes
NM_173171	NR4A2	1	1	1	1	1	5	Yes
NM_173172	NR4A2	1	1	1	1	1	5	Yes
NM_173173	NR4A2	1	1	1	1	1	5	Yes
NM_173199	NR4A3	1	1	1	1	1	5	Yes
NM_006981	NR4A3	1	1	1	1	1	5	Yes
NM_173198	NR4A3	1	1	1	1	1	5	Yes
NM_173200	NR4A3	1	1	1	1	1	5	Yes
NM_004959	NR5A1	1	1	1	1	1	5	Yes
NM_003822	NR5A2	1	1	1	1	1	5	Yes
NM_205860	NR5A2	1	1	1	1	1	5	Yes
NM_013962	NRG1	1	1	1	1	1	5	Yes
NM_004883	NRG2	1	1	1	1	1	5	Yes
NM_013981	NRG2	1	1	1	1	1	5	Yes
NM_013982	NRG2	1	1	1	1	1	5	Yes
NM_013983	NRG2	1	1	1	1	1	5	Yes
NM_016588	NRN1	1	1	1	1	1	5	Yes
NM_201264	NRP2	1	1	1	1	1	5	Yes
NM_018534	NRP2	1	1	1	1	1	5	Yes
NM_201267	NRP2	1	1	1	1	1	5	Yes
NM_003872	NRP2	1	1	1	1	1	5	Yes
NM_201266	NRP2	1	1	1	1	1	5	Yes
NM_201279	NRP2	1	1	1	1	1	5	Yes
NM_138735	NRXN1	1	1	1	1	1	5	Yes
NM_138734	NRXN2	1	1	1	1	1	5	Yes
NM_001105250	NRXN3	1	1	1	1	1	5	Yes
NM_138970	NRXN3	1	1	1	1	1	5	Yes
NM_002526	NT5E	1	1	1	1	1	5	Yes
NM_001102654	NTF3	1	1	1	1	1	5	Yes
NM_004822	NTN1	1	1	1	1	1	5	Yes
NM_021229	NTN4	1	1	1	1	1	5	Yes
NM_032536	NTNG2	1	1	1	1	1	5	Yes
NM_001012331	NTRK1	1	1	1	1	1	5	Yes
NM_002529	NTRK1	1	1	1	1	1	5	Yes
NM_001018065	NTRK2	1	1	1	1	1	5	Yes
NM_001018066	NTRK2	1	1	1	1	1	5	Yes
NM_001018064	NTRK2	1	1	1	1	1	5	Yes
NM_006180	NTRK2	1	1	1	1	1	5	Yes
NM_001007097	NTRK2	1	1	1	1	1	5	Yes
NM_001012338	NTRK3	1	1	1	1	1	5	Yes
NM_002530	NTRK3	1	1	1	1	1	5	Yes
NM_001007156	NTRK3	1	1	1	1	1	5	Yes
NM_152745	NXPH1	1	1	1	1	1	5	Yes
NM_007224	NXPH4	1	1	1	1	1	5	Yes
NM_000275	OCA2	1	1	1	1	1	5	Yes
NM_138983	OLIG1	1	1	1	1	1	5	Yes
NM_175747	OLIG3	1	1	1	1	1	5	Yes
NM_004498	ONECUT1	1	1	1	1	1	5	Yes
NM_001080488	ONECUT3	1	1	1	1	1	5	Yes
NM_000911	OPRD1	1	1	1	1	1	5	Yes
NM_145260	OSR1	1	1	1	1	1	5	Yes
NM_177998	OTOP1	1	1	1	1	1	5	Yes
NM_178160	OTOP2	1	1	1	1	1	5	Yes
NM_178233	OTOP3	1	1	1	1	1	5	Yes
NM_021728	OTX2	1	1	1	1	1	5	Yes
NM_004561	OVOL1	1	1	1	1	1	5	Yes
NM_021220	OVOL2	1	1	1	1	1	5	Yes
NM_012226	P2RX2	1	1	1	1	1	5	Yes
NM_016318	P2RX2	1	1	1	1	1	5	Yes
NM_170682	P2RX2	1	1	1	1	1	5	Yes
NM_170683	P2RX2	1	1	1	1	1	5	Yes
NM_174872	P2RX2	1	1	1	1	1	5	Yes
NM_174873	P2RX2	1	1	1	1	1	5	Yes
NM_007365	PADI2	1	1	1	1	1	5	Yes
NM_001037293	PALM2	1	1	1	1	1	5	Yes
NM_053016	PALM2	1	1	1	1	1	5	Yes
NM_002581	PAPPA	1	1	1	1	1	5	Yes
NM_017705	PAQR5	1	1	1	1	1	5	Yes
NM_006192	PAX1	1	1	1	1	1	5	Yes
NM_000278	PAX2	1	1	1	1	1	5	Yes
NM_003987	PAX2	1	1	1	1	1	5	Yes
NM_003988	PAX2	1	1	1	1	1	5	Yes
NM_003989	PAX2	1	1	1	1	1	5	Yes
NM_003990	PAX2	1	1	1	1	1	5	Yes
NM_181457	PAX3	1	1	1	1	1	5	Yes
NM_181458	PAX3	1	1	1	1	1	5	Yes
NM_181459	PAX3	1	1	1	1	1	5	Yes
NM_181460	PAX3	1	1	1	1	1	5	Yes
NM_181461	PAX3	1	1	1	1	1	5	Yes
NM_000438	PAX3	1	1	1	1	1	5	Yes
NM_013942	PAX3	1	1	1	1	1	5	Yes
NM_016734	PAX5	1	1	1	1	1	5	Yes
NM_002584	PAX7	1	1	1	1	1	5	Yes
NM_013945	PAX7	1	1	1	1	1	5	Yes
NM_006194	PAX9	1	1	1	1	1	5	Yes
NM_020815	PCDH10	1	1	1	1	1	5	Yes
NM_032961	PCDH10	1	1	1	1	1	5	Yes
NM_032456	PCDH7	1	1	1	1	1	5	Yes
NM_002589	PCDH7	1	1	1	1	1	5	Yes
NM_032457	PCDH7	1	1	1	1	1	5	Yes
NM_174936	PCSK9	1	1	1	1	1	5	Yes
NM_000924	PDE1B	1	1	1	1	1	5	Yes
NM_005020	PDE1C	1	1	1	1	1	5	Yes
NM_001111307	PDE4A	1	1	1	1	1	5	Yes
NM_001111308	PDE4A	1	1	1	1	1	5	Yes
NM_001111309	PDE4A	1	1	1	1	1	5	Yes
NM_001098819	PDE4C	1	1	1	1	1	5	Yes
NM_001098818	PDE4C	1	1	1	1	1	5	Yes
NM_022359	PDE4DIP	1	1	1	1	1	5	Yes
NM_002607	PDGFA	1	1	1	1	1	5	Yes
NM_033023	PDGFA	1	1	1	1	1	5	Yes
NM_033016	PDGFB	1	1	1	1	1	5	Yes
NM_002608	PDGFB	1	1	1	1	1	5	Yes
NM_006206	PDGFRA	1	1	1	1	1	5	Yes
NM_000209	PDX1	1	1	1	1	1	5	Yes
NM_001080471	PEAR1	1	1	1	1	1	5	Yes
NM_006211	PENK	1	1	1	1	1	5	Yes
NM_080672	PHACTR3	1	1	1	1	1	5	Yes
NM_005169	PHOX2A	1	1	1	1	1	5	Yes
NM_003924	PHOX2B	1	1	1	1	1	5	Yes
NM_025163	PIGZ	1	1	1	1	1	5	Yes
NM_005026	PIK3CD	1	1	1	1	1	5	Yes
NM_003558	PIP5K1B	1	1	1	1	1	5	Yes
NM_031220	PITPNM3	1	1	1	1	1	5	Yes
NM_002653	PITX1	1	1	1	1	1	5	Yes
NM_000325	PITX2	1	1	1	1	1	5	Yes
NM_153426	PITX2	1	1	1	1	1	5	Yes
NM_153427	PITX2	1	1	1	1	1	5	Yes
NM_022062	PKNOX2	1	1	1	1	1	5	Yes
NM_001080952	PLAGL1	1	1	1	1	1	5	Yes
NM_001080953	PLAGL1	1	1	1	1	1	5	Yes
NM_001080954	PLAGL1	1	1	1	1	1	5	Yes
NM_001080956	PLAGL1	1	1	1	1	1	5	Yes
NM_002656	PLAGL1	1	1	1	1	1	5	Yes
NM_006718	PLAGL1	1	1	1	1	1	5	Yes
NM_001080951	PLAGL1	1	1	1	1	1	5	Yes
NM_001080955	PLAGL1	1	1	1	1	1	5	Yes
NM_002661	PLCG2	1	1	1	1	1	5	Yes
NM_001114661	PLCL1	1	1	1	1	1	5	Yes
NM_015993	PLLP	1	1	1	1	1	5	Yes
NM_020405	PLXDC1	1	1	1	1	1	5	Yes
NM_025179	PLXNA2	1	1	1	1	1	5	Yes
NM_020911	PLXNA4	1	1	1	1	1	5	Yes
NM_001105543	PLXNA4	1	1	1	1	1	5	Yes
NM_005761	PLXNC1	1	1	1	1	1	5	Yes
NM_153322	PMP22	1	1	1	1	1	5	Yes
NM_153321	PMP22	1	1	1	1	1	5	Yes
NM_000304	PMP22	1	1	1	1	1	5	Yes
NM_000939	POMC	1	1	1	1	1	5	Yes
NM_001035256	POMC	1	1	1	1	1	5	Yes
NM_002699	POU3F1	1	1	1	1	1	5	Yes
NM_006237	POU4F1	1	1	1	1	1	5	Yes
NM_004575	POU4F2	1	1	1	1	1	5	Yes
NM_002700	POU4F3	1	1	1	1	1	5	Yes
NM_005037	PPARG	1	1	1	1	1	5	Yes
NM_138712	PPARG	1	1	1	1	1	5	Yes
NM_138711	PPARG	1	1	1	1	1	5	Yes
NM_030949	PPP1R14C	1	1	1	1	1	5	Yes
NM_032192	PPP1R1B	1	1	1	1	1	5	Yes
NM_181505	PPP1R1B	1	1	1	1	1	5	Yes
NM_020416	PPP2R2C	1	1	1	1	1	5	Yes
NM_021619	PRDM12	1	1	1	1	1	5	Yes
NM_021620	PRDM13	1	1	1	1	1	5	Yes
NM_022114	PRDM16	1	1	1	1	1	5	Yes
NM_199454	PRDM16	1	1	1	1	1	5	Yes
NM_178013	PRIMA1	1	1	1	1	1	5	Yes
NM_016203	PRKAG2	1	1	1	1	1	5	Yes
NM_004248	PRLHR	1	1	1	1	1	5	Yes
NM_019854	PRMT8	1	1	1	1	1	5	Yes
NM_001126128	PROK2	1	1	1	1	1	5	Yes
NM_021935	PROK2	1	1	1	1	1	5	Yes
NM_144773	PROKR2	1	1	1	1	1	5	Yes
NM_175887	PRR15	1	1	1	1	1	5	Yes
NM_175922	PRR18	1	1	1	1	1	5	Yes
NM_016307	PRRX2	1	1	1	1	1	5	Yes
NM_015225	PRUNE2	1	1	1	1	1	5	Yes
NM_138818	PRUNE2	1	1	1	1	1	5	Yes
NM_032289	PSD2	1	1	1	1	1	5	Yes
NM_001083602	PTCH1	1	1	1	1	1	5	Yes
NM_001083603	PTCH1	1	1	1	1	1	5	Yes
NM_000953	PTGDR	1	1	1	1	1	5	Yes
NM_000956	PTGER2	1	1	1	1	1	5	Yes
NM_000957	PTGER3	1	1	1	1	1	5	Yes
NM_198712	PTGER3	1	1	1	1	1	5	Yes
NM_198713	PTGER3	1	1	1	1	1	5	Yes
NM_198714	PTGER3	1	1	1	1	1	5	Yes
NM_198716	PTGER3	1	1	1	1	1	5	Yes
NM_198717	PTGER3	1	1	1	1	1	5	Yes
NM_001126044	PTGER3	1	1	1	1	1	5	Yes
NM_198718	PTGER3	1	1	1	1	1	5	Yes
NM_198719	PTGER3	1	1	1	1	1	5	Yes
NM_198715	PTGER3	1	1	1	1	1	5	Yes
NM_178449	PTH2	1	1	1	1	1	5	Yes
NM_002847	PTPRN2	1	1	1	1	1	5	Yes
NM_130842	PTPRN2	1	1	1	1	1	5	Yes
NM_130843	PTPRN2	1	1	1	1	1	5	Yes
NM_007050	PTPRT	1	1	1	1	1	5	Yes
NM_133170	PTPRT	1	1	1	1	1	5	Yes
NM_005704	PTPRU	1	1	1	1	1	5	Yes
NM_133177	PTPRU	1	1	1	1	1	5	Yes
NM_133178	PTPRU	1	1	1	1	1	5	Yes
NM_004160	PYY	1	1	1	1	1	5	Yes
NM_175738	RAB37	1	1	1	1	1	5	Yes
NM_002889	RARRES2	1	1	1	1	1	5	Yes
NM_152573	RASEF	1	1	1	1	1	5	Yes
NM_145313	RASGEF1A	1	1	1	1	1	5	Yes
NM_002891	RASGRF1	1	1	1	1	1	5	Yes
NM_013435	RAX	1	1	1	1	1	5	Yes
NM_052862	RCSD1	1	1	1	1	1	5	Yes
NM_022912	REEP1	1	1	1	1	1	5	Yes
NM_005045	RELN	1	1	1	1	1	5	Yes
NM_173054	RELN	1	1	1	1	1	5	Yes
NM_000635	RFX2	1	1	1	1	1	5	Yes
NM_134433	RFX2	1	1	1	1	1	5	Yes
NM_213594	RFX4	1	1	1	1	1	5	Yes
NM_004296	RGS6	1	1	1	1	1	5	Yes
NM_024832	RIN3	1	1	1	1	1	5	Yes
NM_006871	RIPK3	1	1	1	1	1	5	Yes
NM_020639	RIPK4	1	1	1	1	1	5	Yes
NM_152470	RNF165	1	1	1	1	1	5	Yes
NM_025236	RNF39	1	1	1	1	1	5	Yes
NM_170769	RNF39	1	1	1	1	1	5	Yes
NM_022370	ROBO3	1	1	1	1	1	5	Yes
NM_006914	RORB	1	1	1	1	1	5	Yes
NM_203400	RPRML	1	1	1	1	1	5	Yes
NM_004165	RRAD	1	1	1	1	1	5	Yes
NM_001038633	RSPO1	1	1	1	1	1	5	Yes
NM_178565	RSPO2	1	1	1	1	1	5	Yes
NM_032784	RSPO3	1	1	1	1	1	5	Yes
NM_031429	RTBDN	1	1	1	1	1	5	Yes
NM_178568	RTN4RL1	1	1	1	1	1	5	Yes
NM_178570	RTN4RL2	1	1	1	1	1	5	Yes
NM_138290	RUNDC3B	1	1	1	1	1	5	Yes
NM_004350	RUNX3	1	1	1	1	1	5	Yes
NM_006917	RXRG	1	1	1	1	1	5	Yes
NM_001009598	RXRG	1	1	1	1	1	5	Yes
NM_001035	RYR2	1	1	1	1	1	5	Yes
NM_001036	RYR3	1	1	1	1	1	5	Yes
NM_171999	SALL3	1	1	1	1	1	5	Yes
NM_152486	SAMD11	1	1	1	1	1	5	Yes
NM_000336	SCNN1B	1	1	1	1	1	5	Yes
NM_001039	SCNN1G	1	1	1	1	1	5	Yes
NM_031309	SCRT1	1	1	1	1	1	5	Yes
NM_002980	SCTR	1	1	1	1	1	5	Yes
NM_173050	SCUBE1	1	1	1	1	1	5	Yes
NM_152753	SCUBE3	1	1	1	1	1	5	Yes
NM_004263	SEMA4F	1	1	1	1	1	5	Yes
NM_001098635	SEZ6	1	1	1	1	1	5	Yes
NM_178860	SEZ6	1	1	1	1	1	5	Yes
NM_021115	SEZ6L	1	1	1	1	1	5	Yes
NM_003012	SFRP1	1	1	1	1	1	5	Yes
NM_139167	SGCZ	1	1	1	1	1	5	Yes
NM_152386	SGPP2	1	1	1	1	1	5	Yes
NM_020209	SHD	1	1	1	1	1	5	Yes
NM_000193	SHH	1	1	1	1	1	5	Yes
NM_001007538	SHISA2	1	1	1	1	1	5	Yes
NM_001080505	SHISA3	1	1	1	1	1	5	Yes
NM_017699	SIDT1	1	1	1	1	1	5	Yes
NM_005068	SIM1	1	1	1	1	1	5	Yes
NM_016932	SIX2	1	1	1	1	1	5	Yes
NM_005413	SIX3	1	1	1	1	1	5	Yes
NM_007374	SIX6	1	1	1	1	1	5	Yes
NM_001075099	SKAP1	1	1	1	1	1	5	Yes
NM_003726	SKAP1	1	1	1	1	1	5	Yes
NM_020708	SLC12A5	1	1	1	1	1	5	Yes
NM_177550	SLC13A5	1	1	1	1	1	5	Yes
NM_005073	SLC15A1	1	1	1	1	1	5	Yes
NM_020309	SLC17A7	1	1	1	1	1	5	Yes
NM_003054	SLC18A2	1	1	1	1	1	5	Yes
NM_153648	SLC24A4	1	1	1	1	1	5	Yes
NM_153646	SLC24A4	1	1	1	1	1	5	Yes
NM_153647	SLC24A4	1	1	1	1	1	5	Yes
NM_000441	SLC26A4	1	1	1	1	1	5	Yes
NM_206883	SLC26A5	1	1	1	1	1	5	Yes
NM_206884	SLC26A5	1	1	1	1	1	5	Yes
NM_206885	SLC26A5	1	1	1	1	1	5	Yes
NM_198999	SLC26A5	1	1	1	1	1	5	Yes
NM_001004434	SLC30A2	1	1	1	1	1	5	Yes
NM_032513	SLC30A2	1	1	1	1	1	5	Yes
NM_003459	SLC30A3	1	1	1	1	1	5	Yes
NM_080552	SLC32A1	1	1	1	1	1	5	Yes
NM_173508	SLC35F3	1	1	1	1	1	5	Yes
NM_032034	SLC4A11	1	1	1	1	1	5	Yes
NM_003042	SLC6A1	1	1	1	1	1	5	Yes
NM_014229	SLC6A11	1	1	1	1	1	5	Yes
NM_001010898	SLC6A17	1	1	1	1	1	5	Yes
NM_001043	SLC6A2	1	1	1	1	1	5	Yes
NM_020208	SLC6A20	1	1	1	1	1	5	Yes
NM_022405	SLC6A20	1	1	1	1	1	5	Yes
NM_001044	SLC6A3	1	1	1	1	1	5	Yes
NM_001045	SLC6A4	1	1	1	1	1	5	Yes
NM_004211	SLC6A5	1	1	1	1	1	5	Yes
NM_014228	SLC6A7	1	1	1	1	1	5	Yes
NM_019849	SLC7A10	1	1	1	1	1	5	Yes
NM_020949	SLC7A14	1	1	1	1	1	5	Yes
NM_033262	SLC8A3	1	1	1	1	1	5	Yes
NM_058240	SLC8A3	1	1	1	1	1	5	Yes
NM_182932	SLC8A3	1	1	1	1	1	5	Yes
NM_183002	SLC8A3	1	1	1	1	1	5	Yes
NM_003048	SLC9A2	1	1	1	1	1	5	Yes
NM_004174	SLC9A3	1	1	1	1	1	5	Yes
NM_030958	SLCO5A1	1	1	1	1	1	5	Yes
NM_001104587	SLFN11	1	1	1	1	1	5	Yes
NM_001104588	SLFN11	1	1	1	1	1	5	Yes
NM_001104589	SLFN11	1	1	1	1	1	5	Yes
NM_001104590	SLFN11	1	1	1	1	1	5	Yes
NM_152270	SLFN11	1	1	1	1	1	5	Yes
NM_003061	SLIT1	1	1	1	1	1	5	Yes
NM_004787	SLIT2	1	1	1	1	1	5	Yes
NM_003062	SLIT3	1	1	1	1	1	5	Yes
NM_014926	SLITRK3	1	1	1	1	1	5	Yes
NM_015567	SLITRK5	1	1	1	1	1	5	Yes
NM_001003801	SMARCD3	1	1	1	1	1	5	Yes
NM_022138	SMOC2	1	1	1	1	1	5	Yes
NM_018667	SMPD3	1	1	1	1	1	5	Yes
NM_198501	SMTNL2	1	1	1	1	1	5	Yes
NM_001114974	SMTNL2	1	1	1	1	1	5	Yes
NM_001080437	SNED1	1	1	1	1	1	5	Yes
NM_152628	SNX31	1	1	1	1	1	5	Yes
NM_005986	SOX1	1	1	1	1	1	5	Yes
NM_004189	SOX14	1	1	1	1	1	5	Yes
NM_022454	SOX17	1	1	1	1	1	5	Yes
NM_018419	SOX18	1	1	1	1	1	5	Yes
NM_031439	SOX7	1	1	1	1	1	5	Yes
NM_014587	SOX8	1	1	1	1	1	5	Yes
NM_001124758	SPNS2	1	1	1	1	1	5	Yes
NM_006108	SPON1	1	1	1	1	1	5	Yes
NM_012445	SPON2	1	1	1	1	1	5	Yes
NM_020971	SPTBN4	1	1	1	1	1	5	Yes
NM_000348	SRD5A2	1	1	1	1	1	5	Yes
NM_198455	SSPO	1	1	1	1	1	5	Yes
NM_001049	SSTR1	1	1	1	1	1	5	Yes
NM_001050	SSTR2	1	1	1	1	1	5	Yes
NM_003033	ST3GAL1	1	1	1	1	1	5	Yes
NM_173344	ST3GAL1	1	1	1	1	1	5	Yes
NM_003034	ST8SIA1	1	1	1	1	1	5	Yes
NM_007029	STMN2	1	1	1	1	1	5	Yes
NM_014178	STXBP6	1	1	1	1	1	5	Yes
NM_017982	SUSD4	1	1	1	1	1	5	Yes
NM_001037175	SUSD4	1	1	1	1	1	5	Yes
NM_015551	SUSD5	1	1	1	1	1	5	Yes
NM_014979	SV2C	1	1	1	1	1	5	Yes
NM_003177	SYK	1	1	1	1	1	5	Yes
NM_033071	SYNE1	1	1	1	1	1	5	Yes
NM_182961	SYNE1	1	1	1	1	1	5	Yes
NM_001040709	SYPL2	1	1	1	1	1	5	Yes
NM_198992	SYT10	1	1	1	1	1	5	Yes
NM_177402	SYT2	1	1	1	1	1	5	Yes
NM_205848	SYT6	1	1	1	1	1	5	Yes
NM_004200	SYT7	1	1	1	1	1	5	Yes
NM_003181	T	1	1	1	1	1	5	Yes
NM_003182	TAC1	1	1	1	1	1	5	Yes
NM_013996	TAC1	1	1	1	1	1	5	Yes
NM_013997	TAC1	1	1	1	1	1	5	Yes
NM_013998	TAC1	1	1	1	1	1	5	Yes
NM_015727	TACR1	1	1	1	1	1	5	Yes
NM_001058	TACR1	1	1	1	1	1	5	Yes
NM_003189	TAL1	1	1	1	1	1	5	Yes
NM_080647	TBX1	1	1	1	1	1	5	Yes
NM_080646	TBX1	1	1	1	1	1	5	Yes
NM_005992	TBX1	1	1	1	1	1	5	Yes
NM_152380	TBX15	1	1	1	1	1	5	Yes
NM_001080508	TBX18	1	1	1	1	1	5	Yes
NM_001077653	TBX20	1	1	1	1	1	5	Yes
NM_020417	TBX20	1	1	1	1	1	5	Yes
NM_013351	TBX21	1	1	1	1	1	5	Yes
NM_005996	TBX3	1	1	1	1	1	5	Yes
NM_016569	TBX3	1	1	1	1	1	5	Yes
NM_018488	TBX4	1	1	1	1	1	5	Yes
NM_080718	TBX5	1	1	1	1	1	5	Yes
NM_181486	TBX5	1	1	1	1	1	5	Yes
NM_000192	TBX5	1	1	1	1	1	5	Yes
NM_080717	TBX5	1	1	1	1	1	5	Yes
NM_004609	TCF15	1	1	1	1	1	5	Yes
NM_003206	TCF21	1	1	1	1	1	5	Yes
NM_198392	TCF21	1	1	1	1	1	5	Yes
NM_007113	TCHH	1	1	1	1	1	5	Yes
NM_001098475	TDRD10	1	1	1	1	1	5	Yes
NM_182499	TDRD10	1	1	1	1	1	5	Yes
NM_017899	TESC	1	1	1	1	1	5	Yes
NM_001032280	TFAP2A	1	1	1	1	1	5	Yes
NM_003220	TFAP2A	1	1	1	1	1	5	Yes
NM_001042425	TFAP2A	1	1	1	1	1	5	Yes
NM_003221	TFAP2B	1	1	1	1	1	5	Yes
NM_003222	TFAP2C	1	1	1	1	1	5	Yes
NM_172238	TFAP2D	1	1	1	1	1	5	Yes
NM_014553	TFCP2L1	1	1	1	1	1	5	Yes
NM_000361	THBD	1	1	1	1	1	5	Yes
NM_012464	TLL1	1	1	1	1	1	5	Yes
NM_005521	TLX1	1	1	1	1	1	5	Yes
NM_016170	TLX2	1	1	1	1	1	5	Yes
NM_021025	TLX3	1	1	1	1	1	5	Yes
NM_025268	TMEM121	1	1	1	1	1	5	Yes
NM_152913	TMEM130	1	1	1	1	1	5	Yes
NM_207313	TMEM132E	1	1	1	1	1	5	Yes
NM_153266	TMEM151A	1	1	1	1	1	5	Yes
NM_030923	TMEM163	1	1	1	1	1	5	Yes
NM_001101313	TMEM176B	1	1	1	1	1	5	Yes
NM_001101311	TMEM176B	1	1	1	1	1	5	Yes
NM_001101312	TMEM176B	1	1	1	1	1	5	Yes
NM_001101314	TMEM176B	1	1	1	1	1	5	Yes
NM_014020	TMEM176B	1	1	1	1	1	5	Yes
NM_033504	TMEM54	1	1	1	1	1	5	Yes
NM_012109	TMEM59L	1	1	1	1	1	5	Yes
NM_005656	TMPRSS2	1	1	1	1	1	5	Yes
NM_003839	TNFRSF11A	1	1	1	1	1	5	Yes
NM_001066	TNFRSF1B	1	1	1	1	1	5	Yes
NM_001243	TNFRSF8	1	1	1	1	1	5	Yes
NM_003811	TNFSF9	1	1	1	1	1	5	Yes
NM_001098797	TOX2	1	1	1	1	1	5	Yes
NM_001098796	TOX2	1	1	1	1	1	5	Yes
NM_032883	TOX2	1	1	1	1	1	5	Yes
NM_005427	TP73	1	1	1	1	1	5	Yes
NM_007117	TRH	1	1	1	1	1	5	Yes
NM_013381	TRHDE	1	1	1	1	1	5	Yes
NM_001004342	TRIM67	1	1	1	1	1	5	Yes
NM_001008274	TRIM72	1	1	1	1	1	5	Yes
NM_020856	TSHZ3	1	1	1	1	1	5	Yes
NM_032538	TTBK1	1	1	1	1	1	5	Yes
NM_021833	UCP1	1	1	1	1	1	5	Yes
NM_025218	ULBP1	1	1	1	1	1	5	Yes
NM_133369	UNC5A	1	1	1	1	1	5	Yes
NM_003728	UNC5C	1	1	1	1	1	5	Yes
NM_001080461	UNCX	1	1	1	1	1	5	Yes
NM_018949	UTS2R	1	1	1	1	1	5	Yes
NM_012476	VAX2	1	1	1	1	1	5	Yes
NM_004624	VIPR1	1	1	1	1	1	5	Yes
NM_003382	VIPR2	1	1	1	1	1	5	Yes
NM_014312	VSIG2	1	1	1	1	1	5	Yes
NM_182546	VSTM2A	1	1	1	1	1	5	Yes
NM_014588	VSX1	1	1	1	1	1	5	Yes
NM_199425	VSX1	1	1	1	1	1	5	Yes
NM_182894	VSX2	1	1	1	1	1	5	Yes
NM_198570	VWC2	1	1	1	1	1	5	Yes
NM_015855	WIT1	1	1	1	1	1	5	Yes
NM_006648	WNK2	1	1	1	1	1	5	Yes
NM_032387	WNK4	1	1	1	1	1	5	Yes
NM_005430	WNT1	1	1	1	1	1	5	Yes
NM_025216	WNT10A	1	1	1	1	1	5	Yes
NM_003394	WNT10B	1	1	1	1	1	5	Yes
NM_004626	WNT11	1	1	1	1	1	5	Yes
NM_003391	WNT2	1	1	1	1	1	5	Yes
NM_030753	WNT3	1	1	1	1	1	5	Yes
NM_033131	WNT3A	1	1	1	1	1	5	Yes
NM_030761	WNT4	1	1	1	1	1	5	Yes
NM_003392	WNT5A	1	1	1	1	1	5	Yes
NM_032642	WNT5B	1	1	1	1	1	5	Yes
NM_006522	WNT6	1	1	1	1	1	5	Yes
NM_004625	WNT7A	1	1	1	1	1	5	Yes
NM_003396	WNT9B	1	1	1	1	1	5	Yes
NM_000378	WT1	1	1	1	1	1	5	Yes
NM_024424	WT1	1	1	1	1	1	5	Yes
NM_024425	WT1	1	1	1	1	1	5	Yes
NM_024426	WT1	1	1	1	1	1	5	Yes
NM_014838	ZBED4	1	1	1	1	1	5	Yes
NM_006006	ZBTB16	1	1	1	1	1	5	Yes
NM_001018011	ZBTB16	1	1	1	1	1	5	Yes
NM_174976	ZDHHC22	1	1	1	1	1	5	Yes
NM_153813	ZFPM1	1	1	1	1	1	5	Yes
NM_020972	ZFYVE28	1	1	1	1	1	5	Yes
NM_014943	ZHX2	1	1	1	1	1	5	Yes
NM_032265	ZMYND15	1	1	1	1	1	5	Yes
NM_207336	ZNF467	1	1	1	1	1	5	Yes
NM_053042	ZNF518B	1	1	1	1	1	5	Yes
NM_025069	ZNF703	1	1	1	1	1	5	Yes
NM_000443	ABCB4	1	0	1	1	1	4	Yes
NM_018849	ABCB4	1	0	1	1	1	4	Yes
NM_018850	ABCB4	1	0	1	1	1	4	Yes
NM_021962	ABR	1	0	1	1	1	4	Yes
NM_016188	ACTL6B	0	1	1	1	1	4	Yes
NM_018702	ADARB2	1	0	1	1	1	4	Yes
NM_001127231	AUTS2	1	0	1	1	1	4	Yes
NM_001127232	AUTS2	1	0	1	1	1	4	Yes
NM_015570	AUTS2	1	0	1	1	1	4	Yes
NM_000707	AVPR1B	1	1	0	1	1	4	Yes
NM_018644	B3GAT1	1	1	1	1	0	4	Yes
NM_054025	B3GAT1	1	1	1	1	0	4	Yes
NM_133468	BMPER	0	1	1	1	1	4	Yes
NM_057176	BSND	1	0	1	1	1	4	Yes
NM_206967	C16orf74	1	0	1	1	1	4	Yes
NM_152365	C1orf172	1	1	1	1	0	4	Yes
NM_032411	C2orf40	0	1	1	1	1	4	Yes
NM_000718	CACNA1B	1	1	0	1	1	4	Yes
NM_080617	CBLN4	1	1	1	0	1	4	Yes
NM_001103175	CCDC64B	1	1	1	1	0	4	Yes
NM_001257	CDH13	1	0	1	1	1	4	Yes
NM_021248	CDH22	0	1	1	1	1	4	Yes
NM_000738	CHRM1	0	1	1	1	1	4	Yes
NM_080679	COL11A2	0	1	1	1	1	4	Yes
NM_080680	COL11A2	0	1	1	1	1	4	Yes
NM_080681	COL11A2	0	1	1	1	1	4	Yes
NM_001913	CUX1	1	0	1	1	1	4	Yes
NM_181500	CUX1	1	0	1	1	1	4	Yes
NM_020311	CXCR7	0	1	1	1	1	4	Yes
NM_000499	CYP1A1	1	1	1	0	1	4	Yes
NM_214462	DACT2	0	1	1	1	1	4	Yes
NM_001083885	DFNB31	1	1	1	0	1	4	Yes
NM_015404	DFNB31	1	1	1	0	1	4	Yes
NM_006094	DLC1	1	0	1	1	1	4	Yes
NM_014902	DLGAP4	1	1	1	1	0	4	Yes
NM_001004360	DPP10	0	1	1	1	1	4	Yes
NM_001006943	EPHA8	0	1	1	1	1	4	Yes
NM_020526	EPHA8	0	1	1	1	1	4	Yes
NM_024306	FA2H	1	1	0	1	1	4	Yes
NM_017709	FAM46C	1	1	1	1	0	4	Yes
NM_138435	FAM83F	1	1	0	1	1	4	Yes
NM_144967	FLJ30058	1	0	1	1	1	4	Yes
NM_001466	FZD2	1	1	1	1	0	4	Yes
NM_000809	GABRA4	1	1	1	0	1	4	Yes
NM_001122636	GALNT9	0	1	1	1	1	4	Yes
NM_004293	GDA	0	1	1	1	1	4	Yes
NM_001099743	GOLSYN	1	0	1	1	1	4	Yes
NM_001099744	GOLSYN	1	0	1	1	1	4	Yes
NM_001038705	GPR149	0	1	1	1	1	4	Yes
NM_004224	GPR50	0	1	1	1	1	4	Yes
NM_080819	GPR78	1	1	1	0	1	4	Yes
NM_016540	GPR83	0	1	1	1	1	4	Yes
NM_000839	GRM2	1	1	1	0	1	4	Yes
NM_000840	GRM3	1	1	1	0	1	4	Yes
NM_000180	GUCY2D	1	1	1	1	0	4	Yes
NM_001098478	HLA-F	0	1	1	1	1	4	Yes
NM_018950	HLA-F	0	1	1	1	1	4	Yes
NM_001098479	HLA-F	0	1	1	1	1	4	Yes
NM_002127	HLA-G	0	1	1	1	1	4	Yes
NM_006042	HS3ST3A1	1	0	1	1	1	4	Yes
NM_024012	HTR5A	1	1	1	1	0	4	Yes
NM_001007139	IGF2	1	1	1	0	1	4	Yes
NM_012481	IKZF3	1	1	0	1	1	4	Yes
NM_183228	IKZF3	1	1	0	1	1	4	Yes
NM_183229	IKZF3	1	1	0	1	1	4	Yes
NM_183230	IKZF3	1	1	0	1	1	4	Yes
NM_183231	IKZF3	1	1	0	1	1	4	Yes
NM_183232	IKZF3	1	1	0	1	1	4	Yes
NM_014432	IL20RA	1	0	1	1	1	4	Yes
NM_003604	IRS4	1	1	1	1	0	4	Yes
NM_001099433	JAKMIP1	1	1	0	1	1	4	Yes
NM_144720	JAKMIP1	1	1	0	1	1	4	Yes
NM_002237	KCNG1	1	0	1	1	1	4	Yes
NM_139318	KCNH5	1	1	1	1	0	4	Yes
NM_172375	KCNH5	1	1	1	1	0	4	Yes
NM_147182	KCNIP4	0	1	1	1	1	4	Yes
NM_002240	KCNJ6	1	1	1	1	0	4	Yes
NM_022358	KCNK15	0	1	1	1	1	4	Yes
NM_021614	KCNN2	1	1	1	0	1	4	Yes
NM_002249	KCNN3	1	1	1	0	1	4	Yes
NM_032435	KIAA1804	1	1	0	1	1	4	Yes
NM_014398	LAMP3	1	1	0	1	1	4	Yes
NM_000427	LOR	1	0	1	1	1	4	Yes
NM_012152	LPAR3	1	0	1	1	1	4	Yes
NM_018557	LRP1B	1	1	0	1	1	4	Yes
NM_006338	LRRN2	1	0	1	1	1	4	Yes
NM_201630	LRRN2	1	0	1	1	1	4	Yes
NM_001044370	MPPED1	0	1	1	1	1	4	Yes
NM_015039	NMNAT2	1	1	1	0	1	4	Yes
NM_006186	NR4A2	1	0	1	1	1	4	Yes
NM_145283	NXNL2	1	1	1	0	1	4	Yes
NM_007226	NXPH2	0	1	1	1	1	4	Yes
NM_002561	P2RX5	1	1	1	1	0	4	Yes
NM_175080	P2RX5	1	1	1	1	0	4	Yes
NM_175081	P2RX5	1	1	1	1	0	4	Yes
NM_052839	PANX2	1	1	1	1	0	4	Yes
NM_001102566	PCP4L1	0	1	1	1	1	4	Yes
NM_002594	PCSK2	1	1	1	0	1	4	Yes
NM_002570	PCSK6	0	1	1	1	1	4	Yes
NM_138319	PCSK6	0	1	1	1	1	4	Yes
NM_138320	PCSK6	0	1	1	1	1	4	Yes
NM_138321	PCSK6	0	1	1	1	1	4	Yes
NM_138323	PCSK6	0	1	1	1	1	4	Yes
NM_138324	PCSK6	0	1	1	1	1	4	Yes
NM_138325	PCSK6	0	1	1	1	1	4	Yes
NM_138322	PCSK6	0	1	1	1	1	4	Yes
NM_002612	PDK4	1	1	0	1	1	4	Yes
NM_032129	PLEKHN1	1	0	1	1	1	4	Yes
NM_006255	PRKCH	1	0	1	1	1	4	Yes
NM_000958	PTGER4	0	1	1	1	1	4	Yes
NM_001039970	PTPN5	1	1	1	1	0	4	Yes
NM_006906	PTPN5	1	1	1	1	0	4	Yes
NM_032781	PTPN5	1	1	1	1	0	4	Yes
NM_002854	PVALB	1	1	1	0	1	4	Yes
NM_016577	RAB6B	0	1	1	1	1	4	Yes
NM_001100392	RALYL	0	1	1	1	1	4	Yes
NM_001100393	RALYL	0	1	1	1	1	4	Yes
NM_173848	RALYL	0	1	1	1	1	4	Yes
NM_001100391	RALYL	0	1	1	1	1	4	Yes
NM_014310	RASD2	1	1	1	1	0	4	Yes
NM_153020	RBM24	1	0	1	1	1	4	Yes
NM_001035223	RGL3	1	1	1	1	0	4	Yes
NM_030760	S1PR5	1	1	1	1	0	4	Yes
NM_000335	SCN5A	0	1	1	1	1	4	Yes
NM_001099404	SCN5A	0	1	1	1	1	4	Yes
NM_001099405	SCN5A	0	1	1	1	1	4	Yes
NM_198056	SCN5A	0	1	1	1	1	4	Yes
NM_033129	SCRT2	1	1	1	1	0	4	Yes
NM_003013	SFRP2	0	1	1	1	1	4	Yes
NM_021805	SIGIRR	1	1	1	1	0	4	Yes
NM_033051	SLC46A2	1	0	1	1	1	4	Yes
NM_020777	SORCS2	0	1	1	1	1	4	Yes
NM_182700	SP8	1	1	0	1	1	4	Yes
NM_198956	SP8	1	1	0	1	1	4	Yes
NM_004598	SPOCK1	0	1	1	1	1	4	Yes
NM_001052	SSTR4	0	1	1	1	1	4	Yes
NM_021978	ST14	0	1	1	1	1	4	Yes
NM_003764	STX11	1	0	1	1	1	4	Yes
NM_000376	VDR	0	1	1	1	1	4	Yes
NM_001017535	VDR	0	1	1	1	1	4	Yes
NM_007128	VPREB1	1	1	1	0	1	4	Yes
NM_152520	ZNF385B	1	1	1	1	0	4	Yes
NM_001103	ACTN2	0	1	1	1	0	3	Yes
NM_001116	ADCY9	1	1	1	0	0	3	Yes
NM_012190	ALDH1L1	1	0	1	0	1	3	Yes
NM_021628	ALOXE3	0	1	0	1	1	3	Yes
NM_054027	ANKH	1	1	0	0	1	3	Yes
NM_014861	ATP2C2	0	1	1	1	0	3	Yes
NM_016529	ATP8A2	0	0	1	1	1	3	Yes
NM_181482	C18orf1	0	0	1	1	1	3	Yes
NM_181481	C18orf1	0	0	1	1	1	3	Yes
NM_024574	C4orf31	0	0	1	1	1	3	Yes
NM_173549	C8orf47	1	0	1	0	1	3	Yes
NM_001033677	CABP1	0	1	1	1	0	3	Yes
NM_001005505	CACNA2D2	1	1	1	0	0	3	Yes
NM_006030	CACNA2D2	1	1	1	0	0	3	Yes
NM_001098517	CADM1	0	1	0	1	1	3	Yes
NM_014333	CADM1	0	1	0	1	1	3	Yes
NM_020397	CAMK1D	0	1	1	0	1	3	Yes
NM_153498	CAMK1D	0	1	1	0	1	3	Yes
NM_004291	CARTPT	1	1	1	0	0	3	Yes
NM_173482	CCDC105	0	1	1	0	1	3	Yes
NM_176875	CCKBR	1	0	1	0	1	3	Yes
NM_005203	COL13A1	1	1	1	0	0	3	Yes
NM_080798	COL13A1	1	1	1	0	0	3	Yes
NM_080799	COL13A1	1	1	1	0	0	3	Yes
NM_080800	COL13A1	1	1	1	0	0	3	Yes
NM_080801	COL13A1	1	1	1	0	0	3	Yes
NM_080802	COL13A1	1	1	1	0	0	3	Yes
NM_080803	COL13A1	1	1	1	0	0	3	Yes
NM_080804	COL13A1	1	1	1	0	0	3	Yes
NM_080805	COL13A1	1	1	1	0	0	3	Yes
NM_080806	COL13A1	1	1	1	0	0	3	Yes
NM_080807	COL13A1	1	1	1	0	0	3	Yes
NM_080808	COL13A1	1	1	1	0	0	3	Yes
NM_080809	COL13A1	1	1	1	0	0	3	Yes
NM_080810	COL13A1	1	1	1	0	0	3	Yes
NM_080811	COL13A1	1	1	1	0	0	3	Yes
NM_080812	COL13A1	1	1	1	0	0	3	Yes
NM_080813	COL13A1	1	1	1	0	0	3	Yes
NM_080814	COL13A1	1	1	1	0	0	3	Yes
NM_080815	COL13A1	1	1	1	0	0	3	Yes
NM_153635	CPNE9	1	1	1	0	0	3	Yes
NM_000756	CRH	1	1	1	0	0	3	Yes
NM_001008540	CXCR4	1	0	0	1	1	3	Yes
NM_003467	CXCR4	1	0	0	1	1	3	Yes
NM_014618	DBC1	1	0	0	1	1	3	Yes
NM_004416	DTX1	1	1	0	1	0	3	Yes
NM_001037324	ECE2	1	0	1	0	1	3	Yes
NM_001100120	ECE2	1	0	1	0	1	3	Yes
NM_001100121	ECE2	1	0	1	0	1	3	Yes
NM_019114	EPB41L4B	0	1	1	1	0	3	Yes
NM_018424	EPB41L4B	0	1	1	1	0	3	Yes
NM_017729	EPS8L1	1	0	1	1	0	3	Yes
NM_015686	FAM155B	0	1	0	1	1	3	Yes
NM_182614	FAM70B	1	0	1	0	1	3	Yes
NM_021032	FGF12	0	1	1	0	1	3	Yes
NM_019851	FGF20	0	0	1	1	1	3	Yes
NM_021808	GALNT9	1	1	1	0	0	3	Yes
NM_005110	GFPT2	0	1	1	1	0	3	Yes
NM_024009	GJB3	1	0	0	1	1	3	Yes
NM_001005752	GJB3	1	0	0	1	1	3	Yes
NM_002062	GLP1R	0	1	1	1	0	3	Yes
NM_016592	GNAS	1	1	0	1	0	3	Yes
NM_004488	GP5	1	1	1	0	0	3	Yes
NM_000834	GRIN2B	1	1	1	0	0	3	Yes
NM_001122834	HHAT	1	0	0	1	1	3	Yes
NM_018194	HHAT	1	0	0	1	1	3	Yes
NM_012292	HMHA1	0	1	1	0	1	3	Yes
NM_003854	IL1RL2	0	1	0	1	1	3	Yes
NM_007199	IRAK3	0	0	1	1	1	3	Yes
NM_001098627	IRF5	0	1	1	1	0	3	Yes
NM_002207	ITGA9	1	0	0	1	1	3	Yes
NM_030569	ITIH5	0	1	0	1	1	3	Yes
NM_001001851	ITIH5	0	1	0	1	1	3	Yes
NM_000238	KCNH2	0	1	1	1	0	3	Yes
NM_172056	KCNH2	0	1	1	1	0	3	Yes
NM_002245	KCNK1	0	1	1	1	0	3	Yes
NM_005558	LAD1	0	1	1	1	0	3	Yes
NM_002378	MATK	1	1	1	0	0	3	Yes
NM_024717	MCTP1	0	1	1	0	1	3	Yes
NM_138329	NLRP6	0	0	1	1	1	3	Yes
NM_014279	OLFM1	1	1	1	0	0	3	Yes
NM_006334	OLFM1	1	1	1	0	0	3	Yes
NM_080818	OXGR1	0	1	1	1	0	3	Yes
NM_022750	PARP12	0	1	0	1	1	3	Yes
NM_002627	PFKP	1	1	0	1	0	3	Yes
NM_004764	PIWIL1	1	1	1	0	0	3	Yes
NM_032471	PKIB	0	0	1	1	1	3	Yes
NM_181795	PKIB	0	0	1	1	1	3	Yes
NM_000299	PKP1	1	1	0	0	1	3	Yes
NM_001005337	PKP1	1	1	0	0	1	3	Yes
NM_015192	PLCB1	0	1	1	1	0	3	Yes
NM_182734	PLCB1	0	1	1	1	0	3	Yes
NM_138814	PNPLA5	0	1	1	1	0	3	Yes
NM_133263	PPARGC1B	0	1	1	1	0	3	Yes
NM_015568	PPP1R16B	1	0	0	1	1	3	Yes
NM_024504	PRDM14	0	1	1	1	0	3	Yes
NM_138393	REEP6	0	0	1	1	1	3	Yes
NM_182970	RIMS4	0	1	1	0	1	3	Yes
NM_182704	SELV	0	1	1	1	0	3	Yes
NM_020346	SLC17A6	0	1	1	1	0	3	Yes
NM_015482	SLC22A23	1	0	0	1	1	3	Yes
NM_145913	SLC5A8	0	0	1	1	1	3	Yes
NM_004594	SLC9A5	0	1	1	1	0	3	Yes
NM_144682	SLFN13	0	0	1	1	1	3	Yes
NM_199262	SP6	1	0	1	0	1	3	Yes
NM_001040159	SPOCK3	0	0	1	1	1	3	Yes
NM_016950	SPOCK3	0	0	1	1	1	3	Yes
NM_003124	SPR	0	1	1	0	1	3	Yes
NM_021199	SQRDL	0	1	1	1	0	3	Yes
NM_174937	TCERG1L	0	0	1	1	1	3	Yes
NM_000460	THPO	1	0	1	0	1	3	Yes
NM_024074	TMEM38A	0	0	1	1	1	3	Yes
NM_057168	WNT16	0	0	1	1	1	3	Yes
NM_003395	WNT9A	0	0	1	1	1	3	Yes
NM_015982	YBX2	0	1	1	1	0	3	Yes
NM_024630	ZDHHC14	1	1	0	1	0	3	Yes
NM_153746	ZDHHC14	1	1	0	1	0	3	Yes
NM_015694	ZNF777	1	0	0	1	1	3	Yes
NM_181646	ZNF804B	1	1	0	0	1	3	Yes
NM_001105516	ACOXL	0	1	0	1	0	2	Yes
NM_000020	ACVRL1	1	1	0	0	0	2	Yes
NM_025220	ADAM33	1	0	1	0	0	2	Yes
NM_153202	ADAM33	1	0	1	0	0	2	Yes
NM_213604	ADAMTSL5	0	1	0	1	0	2	Yes
NM_024866	ADM2	1	0	0	1	0	2	Yes
NM_000679	ADRA1B	0	1	1	0	0	2	Yes
NM_024769	ASAM	0	0	0	1	1	2	Yes
NM_152296	ATP1A3	0	1	1	0	0	2	Yes
NM_014256	B3GNT3	0	1	0	1	0	2	Yes
NM_001702	BAI1	1	1	0	0	0	2	Yes
NM_022898	BCL11B	0	0	0	1	1	2	Yes
NM_138576	BCL11B	0	0	0	1	1	2	Yes
NM_001123385	BCOR	0	0	0	1	1	2	Yes
NM_017745	BCOR	0	0	0	1	1	2	Yes
NM_001200	BMP2	0	1	1	0	0	2	Yes
NM_003957	BRSK2	0	1	0	1	0	2	Yes
NM_001077594	C14orf73	1	0	1	0	0	2	Yes
NM_152770	C4orf22	0	1	0	0	1	2	Yes
NM_006078	CACNG2	1	1	0	0	0	2	Yes
NM_031895	CACNG8	1	1	0	0	0	2	Yes
NM_182511	CBLN2	1	1	0	0	0	2	Yes
NM_181645	CCDC67	0	1	0	1	0	2	Yes
NM_001759	CCND2	0	0	0	1	1	2	Yes
NM_001782	CD72	1	0	1	0	0	2	Yes
NM_001769	CD9	1	0	0	1	0	2	Yes
NM_152889	CHST13	0	0	1	0	1	2	Yes
NM_000246	CIITA	0	0	1	1	0	2	Yes
NM_001843	CNTN1	0	0	1	1	0	2	Yes
NM_175038	CNTN1	0	0	1	1	0	2	Yes
NM_015198	COBL	0	1	0	1	0	2	Yes
NM_000088	COL1A1	1	0	1	0	0	2	Yes
NM_130808	CPNE4	0	1	0	1	0	2	Yes
NM_019609	CPXM1	1	0	0	0	1	2	Yes
NM_001332	CTNND2	0	1	0	1	0	2	Yes
NM_021080	DAB1	0	1	1	0	0	2	Yes
NM_012137	DDAH1	0	0	0	1	1	2	Yes
NM_001012644	DUSP15	0	1	1	0	0	2	Yes
NM_177991	DUSP15	0	1	1	0	0	2	Yes
NM_080611	DUSP15	0	1	1	0	0	2	Yes
NM_003494	DYSF	0	0	1	0	1	2	Yes
NM_000129	F13A1	0	1	0	1	0	2	Yes
NM_000815	GABRD	0	1	1	0	0	2	Yes
NM_001496	GFRA3	0	1	0	1	0	2	Yes
NM_022139	GFRA4	0	0	1	0	1	2	Yes
NM_145762	GFRA4	0	0	1	0	1	2	Yes
NM_052847	GNG7	0	1	0	1	0	2	Yes
NM_015141	GPD1L	0	1	0	0	1	2	Yes
NM_022036	GPRC5C	1	1	0	0	0	2	Yes
NM_021180	GRHL3	1	0	0	1	0	2	Yes
NM_198174	GRHL3	1	0	0	1	0	2	Yes
NM_000838	GRM1	0	0	1	1	0	2	Yes
NM_001114329	GRM1	0	0	1	1	0	2	Yes
NM_021072	HCN1	0	1	0	1	0	2	Yes
NM_015052	HECW1	0	0	0	1	1	2	Yes
NM_014571	HEYL	0	1	1	0	0	2	Yes
NM_005514	HLA-B	0	0	0	1	1	2	Yes
NM_002143	HPCA	1	0	1	0	0	2	Yes
NM_000524	HTR1A	0	0	1	0	1	2	Yes
NM_000865	HTR1E	1	0	0	1	0	2	Yes
NM_004770	KCNB2	0	0	0	1	1	2	Yes
NM_001034837	KCNIP1	0	1	1	0	0	2	Yes
NM_014592	KCNIP1	0	1	1	0	0	2	Yes
NM_001112726	KIAA0284	0	1	0	1	0	2	Yes
NM_015005	KIAA0284	0	1	0	1	0	2	Yes
NM_032123	KIRREL2	0	0	1	0	1	2	Yes
NM_199179	KIRREL2	0	0	1	0	1	2	Yes
NM_199180	KIRREL2	0	0	1	0	1	2	Yes
NM_006563	KLF1	0	0	1	1	0	2	Yes
NM_198508	KLRG2	0	1	0	1	0	2	Yes
NM_006059	LAMC3	0	0	1	1	0	2	Yes
NM_198560	LHFPL4	0	1	0	1	0	2	Yes
NM_018640	LMO3	1	0	0	0	1	2	Yes
NM_001080457	LRRC4B	0	1	1	0	0	2	Yes
NM_001039029	LRTM2	0	1	1	0	0	2	Yes
NM_005907	MAN1A1	1	0	0	0	1	2	Yes
NM_019065	NECAB2	0	1	0	1	0	2	Yes
NM_002506	NGF	0	1	0	0	1	2	Yes
NM_001111061	NHLH2	0	0	0	1	1	2	Yes
NM_178177	NMNAT3	0	0	0	1	1	2	Yes
NM_003873	NRP1	0	0	1	1	0	2	Yes
NM_001024628	NRP1	0	0	1	1	0	2	Yes
NM_001024629	NRP1	0	0	1	1	0	2	Yes
NM_015080	NRXN2	1	1	0	0	0	2	Yes
NM_138732	NRXN2	1	1	0	0	0	2	Yes
NM_001012393	OPCML	0	0	1	1	0	2	Yes
NM_172337	OTX2	0	1	1	0	0	2	Yes
NM_020820	PREX1	0	0	0	1	1	2	Yes
NM_002739	PRKCG	0	1	1	0	0	2	Yes
NM_000312	PROC	0	0	1	0	1	2	Yes
NM_001040712	PTPRD	0	0	0	1	1	2	Yes
NM_002839	PTPRD	0	0	0	1	1	2	Yes
NM_130391	PTPRD	0	0	0	1	1	2	Yes
NM_130392	PTPRD	0	0	0	1	1	2	Yes
NM_130393	PTPRD	0	0	0	1	1	2	Yes
NM_020211	RGMA	0	0	0	1	1	2	Yes
NM_015668	RGS22	0	0	0	1	1	2	Yes
NM_017790	RGS3	1	1	0	0	0	2	Yes
NM_020344	SLC24A2	0	0	0	1	1	2	Yes
NM_080669	SLC46A1	0	0	0	1	1	2	Yes
NM_178310	SNAI3	0	0	1	1	0	2	Yes
NM_025248	SNIP	1	1	0	0	0	2	Yes
NM_006011	ST8SIA2	0	0	0	1	1	2	Yes
NM_015879	ST8SIA3	0	1	0	1	0	2	Yes
NM_015130	TBC1D9	1	0	0	0	1	2	Yes
NM_182539	TCTE1	0	1	0	1	0	2	Yes
NM_133448	TMEM132D	0	0	0	1	1	2	Yes
NM_003844	TNFRSF10A	0	0	0	1	1	2	Yes
NM_001561	TNFRSF9	0	1	0	1	0	2	Yes
NM_003985	TNK1	0	1	1	0	0	2	Yes
NM_001005367	TTYH1	0	1	1	0	0	2	Yes
NM_020659	TTYH1	0	1	1	0	0	2	Yes
NM_032646	TTYH2	0	1	0	1	0	2	Yes
NM_014667	VGLL4	0	1	0	0	1	2	Yes
NM_198285	WDR86	0	1	0	0	1	2	Yes
NM_007191	WIF1	0	0	1	1	0	2	Yes
NM_022166	XYLT1	0	1	1	0	0	2	Yes
NM_176814	ZNF800	0	0	0	1	1	2	Yes
NM_152611	C20orf75	1	1	1	1	1	5	No
NM_012261	C20orf103	1	1	1	1	1	5	No
NM_080826	C20orf82	1	1	1	1	1	5	No
NM_002196	INSM1	1	1	1	1	1	5	No
NM_033176	NKX2-4	1	1	1	1	1	5	No
NM_002509	NKX2-2	1	1	1	1	1	5	No
hsa-mir-296	chr20:56862881-56864918	1	1	1	1	1	5	No
hsa-mir-298	chr20:56862881-56864918	1	1	1	1	1	5	No
hsa-mir-1-1	chr20:60558004-60558204	1	1	1	1	1	5	No
hsa-mir-133a-2	chr20:60558004-60558204	1	1	1	1	1	5	No
NM_152757	C20orf200	1	1	1	1	1	5	No
NM_016354	SLCO4A1	1	1	1	1	1	5	No
NM_002531	NTSR1	1	1	1	1	1	5	No
NM_080606	BHLHB4	1	1	1	1	1	5	No
hsa-mir-124-3	chr20:61276703-61277978	1	1	1	1	1	5	No
hsa-mir-124-3	chr20:61278418-61280978	1	1	1	1	1	5	No
NM_207349	PRR17	1	1	1	1	1	5	No
NM_001007125	LOC198437	1	1	1	1	1	5	No
NM_024944	CHODL	1	1	1	1	1	5	No
NM_007038	ADAMTS5	1	1	1	1	1	5	No
NM_058187	C21orf63	1	1	1	1	1	5	No
NM_005806	OLIG2	1	1	1	1	1	5	No
NM_203417	RCAN1	1	1	1	1	1	5	No
NM_004414	RCAN1	1	1	1	1	1	5	No
NM_001001890	RUNX1	1	1	1	1	1	5	No
NM_001122607	RUNX1	1	1	1	1	1	5	No
NM_001236	CBR3	1	1	1	1	1	5	No
NM_009586	SIM2	1	1	1	1	1	5	No
NM_005069	SIM2	1	1	1	1	1	5	No
NM_018962	DSCR6	1	1	1	1	1	5	No
NM_153681	PIGP	1	1	1	1	1	5	No
NM_153682	PIGP	1	1	1	1	1	5	No
NM_001001894	TTC3	1	1	1	1	1	5	No
NM_001122731	MICAL3	1	1	1	1	1	5	No
NM_018943	TUBA8	1	1	1	1	1	5	No
NM_003277	CLDN5	1	1	1	1	1	5	No
NM_000407	GP1BB	1	1	1	1	1	5	No
hsa-mir-185	chr22:18383084-18383284	1	1	1	1	1	5	No
NM_001670	ARVCF	1	1	1	1	1	5	No
NM_153334	SCARF2	1	1	1	1	1	5	No
NM_182895	SCARF2	1	1	1	1	1	5	No
NM_144704	AIFM3	1	1	1	1	1	5	No
NM_001018060	AIFM3	1	1	1	1	1	5	No
NM_016327	UPB1	1	1	1	1	1	5	No
NM_001039570	KREMEN1	1	1	1	1	1	5	No
NM_001039571	KREMEN1	1	1	1	1	1	5	No
NM_001007279	RASL10A	1	1	1	1	1	5	No
NM_006477	RASL10A	1	1	1	1	1	5	No
NM_182527	CABP7	1	1	1	1	1	5	No
NM_030758	OSBP2	1	1	1	1	1	5	No
NM_014550	CARD10	1	1	1	1	1	5	No
NM_152243	CDC42EP1	1	1	1	1	1	5	No
NM_003614	GALR3	1	1	1	1	1	5	No
NM_013356	SLC16A8	1	1	1	1	1	5	No
NM_014293	NPTXR	1	1	1	1	1	5	No
NM_058238	WNT7B	1	1	1	1	1	5	No
hsa-let-7a-3	chr22:44804532-44805753	1	1	1	1	1	5	No
hsa-let-7b	chr22:44804532-44805753	1	1	1	1	1	5	No
NM_001001928	PPARA	1	1	1	1	1	5	No
NM_005036	PPARA	1	1	1	1	1	5	No
NM_002751	MAPK11	1	1	1	1	1	5	No
NM_001113756	TYMP	1	1	1	1	1	5	No
NM_001113755	TYMP	1	1	1	1	1	5	No
NM_001953	TYMP	1	1	1	1	1	5	No
NM_001014440	LOC440836	1	1	1	1	1	5	No
NM_021170	HES4	1	1	1	1	1	5	No
NM_006983	MMP23B	1	1	1	1	1	5	No
NM_018216	PANK4	1	1	1	1	1	5	No
NM_001010926	HES5	1	1	1	1	1	5	No
NM_017818	WDR8	1	1	1	1	1	5	No
NM_052960	RBP7	1	1	1	1	1	5	No
NM_182744	NBL1	1	1	1	1	1	5	No
NM_005380	NBL1	1	1	1	1	1	5	No
NM_000871	HTR6	1	1	1	1	1	5	No
NM_001103160	SH2D5	1	1	1	1	1	5	No
NM_001103161	SH2D5	1	1	1	1	1	5	No
NM_030634	ZNF436	1	1	1	1	1	5	No
NM_001008896	C1orf213	1	1	1	1	1	5	No
NM_138479	C1orf213	1	1	1	1	1	5	No
NM_001077195	ZNF436	1	1	1	1	1	5	No
NM_003196	TCEA3	1	1	1	1	1	5	No
NM_020379	MAN1C1	1	1	1	1	1	5	No
NM_024869	GRRP1	1	1	1	1	1	5	No
NM_001003682	TMEM200B	1	1	1	1	1	5	No
NM_052998	ADC	1	1	1	1	1	5	No
NM_004427	PHC2	1	1	1	1	1	5	No
NM_178548	TFAP2E	1	1	1	1	1	5	No
NM_001031740	MANEAL	1	1	1	1	1	5	No
NM_001113482	MANEAL	1	1	1	1	1	5	No
NM_152496	MANEAL	1	1	1	1	1	5	No
NM_181809	BMP8A	1	1	1	1	1	5	No
NM_032526	NT5C1A	1	1	1	1	1	5	No
NM_001720	BMP8B	1	1	1	1	1	5	No
NM_004700	KCNQ4	1	1	1	1	1	5	No
NM_172163	KCNQ4	1	1	1	1	1	5	No
NM_018150	C1orf164	1	1	1	1	1	5	No
NM_001262	CDKN2C	1	1	1	1	1	5	No
NM_078626	CDKN2C	1	1	1	1	1	5	No
NM_001042693	MGC52498	1	1	1	1	1	5	No
NM_001007098	SCP2	1	1	1	1	1	5	No
NM_002979	SCP2	1	1	1	1	1	5	No
NM_153703	PODN	1	1	1	1	1	5	No
NM_002353	TACSTD2	1	1	1	1	1	5	No
NM_005595	NFIA	1	1	1	1	1	5	No
NM_012183	FOXD3	1	1	1	1	1	5	No
NM_001037341	PDE4B	1	1	1	1	1	5	No
NM_002600	PDE4B	1	1	1	1	1	5	No
NM_001002292	GPR177	1	1	1	1	1	5	No
NM_024911	GPR177	1	1	1	1	1	5	No
NM_174858	AK5	1	1	1	1	1	5	No
NM_012093	AK5	1	1	1	1	1	5	No
NM_017655	GIPC2	1	1	1	1	1	5	No
NM_153259	MCOLN2	1	1	1	1	1	5	No
NM_018298	MCOLN3	1	1	1	1	1	5	No
NM_152890	COL24A1	1	1	1	1	1	5	No
NM_003243	TGFBR3	1	1	1	1	1	5	No
NM_022049	GPR88	1	1	1	1	1	5	No
NM_001122961	C1orf194	1	1	1	1	1	5	No
NM_020775	KIAA1324	1	1	1	1	1	5	No
NM_006492	ALX3	1	1	1	1	1	5	No
NM_024494	WNT2B	1	1	1	1	1	5	No
NM_001039888	ANKRD34A	1	1	1	1	1	5	No
NM_000906	NPR1	1	1	1	1	1	5	No
NM_000565	IL6R	1	1	1	1	1	5	No
NM_181359	IL6R	1	1	1	1	1	5	No
NM_001010846	SHE	1	1	1	1	1	5	No
NM_014215	INSRR	1	1	1	1	1	5	No
NM_006902	PRRX1	1	1	1	1	1	5	No
NM_022716	PRRX1	1	1	1	1	1	5	No
NM_021165	FAM5B	1	1	1	1	1	5	No
NM_173509	C1orf76	1	1	1	1	1	5	No
NM_015101	GLT25D2	1	1	1	1	1	5	No
NM_001024594	C1orf53	1	1	1	1	1	5	No
NM_006763	BTG2	1	1	1	1	1	5	No
NM_182663	RASSF5	1	1	1	1	1	5	No
NM_182664	RASSF5	1	1	1	1	1	5	No
NM_001025109	CD34	1	1	1	1	1	5	No
NM_001773	CD34	1	1	1	1	1	5	No
NM_015714	G0S2	1	1	1	1	1	5	No
NM_002238	KCNH1	1	1	1	1	1	5	No
NM_172362	KCNH1	1	1	1	1	1	5	No
NM_018664	BATF3	1	1	1	1	1	5	No
NM_002763	PROX1	1	1	1	1	1	5	No
NM_018713	SLC30A10	1	1	1	1	1	5	No
NM_152495	CNIH3	1	1	1	1	1	5	No
NM_002221	ITPKB	1	1	1	1	1	5	No
NM_003272	GPR137B	1	1	1	1	1	5	No
NM_020066	FMN2	1	1	1	1	1	5	No
NM_000916	OXTR	1	1	1	1	1	5	No
NM_001098212	HRH1	1	1	1	1	1	5	No
NM_015150	RFTN1	1	1	1	1	1	5	No
NM_052953	LRRC3B	1	1	1	1	1	5	No
NM_006225	PLCD1	1	1	1	1	1	5	No
NM_007335	DLEC1	1	1	1	1	1	5	No
NM_007337	DLEC1	1	1	1	1	1	5	No
NM_022842	CDCP1	1	1	1	1	1	5	No
NM_178181	CDCP1	1	1	1	1	1	5	No
NM_006574	CSPG5	1	1	1	1	1	5	No
NM_203370	C3orf54	1	1	1	1	1	5	No
NM_170712	RASSF1	1	1	1	1	1	5	No
NM_007182	RASSF1	1	1	1	1	1	5	No
NM_170714	RASSF1	1	1	1	1	1	5	No
NM_080865	GPR62	1	1	1	1	1	5	No
NM_018397	CHDH	1	1	1	1	1	5	No
NM_018725	IL17RB	1	1	1	1	1	5	No
NM_015123	FRMD4B	1	1	1	1	1	5	No
NM_018971	GPR27	1	1	1	1	1	5	No
NM_015103	PLXND1	1	1	1	1	1	5	No
NM_005630	SLCO2A1	1	1	1	1	1	5	No
NM_001097599	TMEM22	1	1	1	1	1	5	No
NM_001097600	TMEM22	1	1	1	1	1	5	No
NM_025246	TMEM22	1	1	1	1	1	5	No
NM_031913	FAM62C	1	1	1	1	1	5	No
NM_001040061	LOC401089	1	1	1	1	1	5	No
NM_198504	PAQR9	1	1	1	1	1	5	No
NM_032153	ZIC4	1	1	1	1	1	5	No
NM_003412	ZIC1	1	1	1	1	1	5	No
NM_172159	KCNAB1	1	1	1	1	1	5	No
NM_003030	SHOX2	1	1	1	1	1	5	No
NM_006884	SHOX2	1	1	1	1	1	5	No
NM_139245	PPM1L	1	1	1	1	1	5	No
NM_004991	MDS1	1	1	1	1	1	5	No
NM_033259	CAMK2N2	1	1	1	1	1	5	No
NM_001025266	LOC285382	1	1	1	1	1	5	No
NM_004454	ETV5	1	1	1	1	1	5	No
NM_001080744	DGKG	1	1	1	1	1	5	No
NM_001080745	DGKG	1	1	1	1	1	5	No
NM_001346	DGKG	1	1	1	1	1	5	No
NM_002149	HPCAL1	1	1	1	1	1	5	No
NM_134421	HPCAL1	1	1	1	1	1	5	No
NM_006569	CGREF1	1	1	1	1	1	5	No
NM_024692	CLIP4	1	1	1	1	1	5	No
NM_030915	LBH	1	1	1	1	1	5	No
NM_000104	CYP1B1	1	1	1	1	1	5	No
NM_133329	KCNG3	1	1	1	1	1	5	No
NM_172344	KCNG3	1	1	1	1	1	5	No
NM_005400	PRKCE	1	1	1	1	1	5	No
NM_014562	OTX1	1	1	1	1	1	5	No
NM_003038	SLC1A4	1	1	1	1	1	5	No
NM_001111101	CNRIP1	1	1	1	1	1	5	No
NM_015463	CNRIP1	1	1	1	1	1	5	No
NM_001099691	TGFA	1	1	1	1	1	5	No
NM_003236	TGFA	1	1	1	1	1	5	No
NM_001004311	FIGLA	1	1	1	1	1	5	No
NM_001080410	FBXO41	1	1	1	1	1	5	No
NM_001009812	LBX2	1	1	1	1	1	5	No
NM_178839	LRRTM1	1	1	1	1	1	5	No
NM_001080824	LOC129293	1	1	1	1	1	5	No
NM_212481	ARID5A	1	1	1	1	1	5	No
NM_198461	LONRF2	1	1	1	1	1	5	No
NM_002518	NPAS2	1	1	1	1	1	5	No
NM_153836	CREG2	1	1	1	1	1	5	No
NM_006236	POU3F3	1	1	1	1	1	5	No
NM_001099289	SH3MD4	1	1	1	1	1	5	No
NM_005434	MALL	1	1	1	1	1	5	No
NM_207002	BCL2L11	1	1	1	1	1	5	No
NM_006538	BCL2L11	1	1	1	1	1	5	No
NM_138621	BCL2L11	1	1	1	1	1	5	No
NM_153214	FBLN7	1	1	1	1	1	5	No
NM_003466	PAX8	1	1	1	1	1	5	No
NM_013951	PAX8	1	1	1	1	1	5	No
NM_013952	PAX8	1	1	1	1	1	5	No
NM_013953	PAX8	1	1	1	1	1	5	No
NM_013992	PAX8	1	1	1	1	1	5	No
NM_144586	LYPD1	1	1	1	1	1	5	No
NM_001077427	LYPD1	1	1	1	1	1	5	No
NM_001005746	CACNB4	1	1	1	1	1	5	No
NM_000726	CACNB4	1	1	1	1	1	5	No
NM_052917	GALNT13	1	1	1	1	1	5	No
NM_014880	CD302	1	1	1	1	1	5	No
NM_006593	TBR1	1	1	1	1	1	5	No
NM_001003845	SP5	1	1	1	1	1	5	No
NM_013445	GAD1	1	1	1	1	1	5	No
NM_000817	GAD1	1	1	1	1	1	5	No
NM_001038493	DLX1	1	1	1	1	1	5	No
NM_178120	DLX1	1	1	1	1	1	5	No
NM_000523	HOXD13	1	1	1	1	1	5	No
NM_021193	HOXD12	1	1	1	1	1	5	No
NM_021192	HOXD11	1	1	1	1	1	5	No
NM_002148	HOXD10	1	1	1	1	1	5	No
NM_014213	HOXD9	1	1	1	1	1	5	No
NM_019558	HOXD8	1	1	1	1	1	5	No
NM_014621	HOXD4	1	1	1	1	1	5	No
NM_006898	HOXD3	1	1	1	1	1	5	No
NM_024501	HOXD1	1	1	1	1	1	5	No
NM_000885	ITGA4	1	1	1	1	1	5	No
NM_001030311	CERKL	1	1	1	1	1	5	No
NM_001030312	CERKL	1	1	1	1	1	5	No
NM_001030313	CERKL	1	1	1	1	1	5	No
NM_201548	CERKL	1	1	1	1	1	5	No
NM_014585	SLC40A1	1	1	1	1	1	5	No
NM_016192	TMEFF2	1	1	1	1	1	5	No
NM_015265	SATB2	1	1	1	1	1	5	No
NM_001042599	ERBB4	1	1	1	1	1	5	No
NM_005235	ERBB4	1	1	1	1	1	5	No
NM_021198	CTDSP1	1	1	1	1	1	5	No
NM_182642	CTDSP1	1	1	1	1	1	5	No
NM_000784	CYP27A1	1	1	1	1	1	5	No
NM_006000	TUBA4A	1	1	1	1	1	5	No
NM_013335	GMPPA	1	1	1	1	1	5	No
NM_205847	GMPPA	1	1	1	1	1	5	No
NM_018674	ACCN4	1	1	1	1	1	5	No
NM_182847	ACCN4	1	1	1	1	1	5	No
NM_030623	SPHKAP	1	1	1	1	1	5	No
NM_139072	DNER	1	1	1	1	1	5	No
NM_025202	EFHD1	1	1	1	1	1	5	No
NM_001114090	NGEF	1	1	1	1	1	5	No
NM_001485	GBX2	1	1	1	1	1	5	No
NM_005855	RAMP1	1	1	1	1	1	5	No
NM_018645	HES6	1	1	1	1	1	5	No
NM_018226	RNPEPL1	1	1	1	1	1	5	No
NM_001034850	FAM134B	1	1	1	1	1	5	No
NM_003999	OSMR	1	1	1	1	1	5	No
NM_000163	GHR	1	1	1	1	1	5	No
NM_001014279	C5orf39	1	1	1	1	1	5	No
NM_153361	MGC42105	1	1	1	1	1	5	No
hsa-mir-449a	chr5:54504660-54504860	1	1	1	1	1	5	No
hsa-mir-449b	chr5:54504660-54504860	1	1	1	1	1	5	No
NM_001104631	PDE4D	1	1	1	1	1	5	No
NM_001104558	ELOVL7	1	1	1	1	1	5	No
NM_024930	ELOVL7	1	1	1	1	1	5	No
NM_173490	TMEM171	1	1	1	1	1	5	No
NM_004472	FOXD1	1	1	1	1	1	5	No
NM_001882	CRHBP	1	1	1	1	1	5	No
NM_001029851	PDE8B	1	1	1	1	1	5	No
NM_001029852	PDE8B	1	1	1	1	1	5	No
NM_001029853	PDE8B	1	1	1	1	1	5	No
NM_001029854	PDE8B	1	1	1	1	1	5	No
NM_003719	PDE8B	1	1	1	1	1	5	No
NM_032109	OTP	1	1	1	1	1	5	No
NM_001713	BHMT	1	1	1	1	1	5	No
NM_006909	RASGRF2	1	1	1	1	1	5	No
hsa-mir-9-2	chr5:87997094-88000044	1	1	1	1	1	5	No
hsa-mir-9-2	chr5:88016256-88016456	1	1	1	1	1	5	No
NM_005654	NR2F1	1	1	1	1	1	5	No
NM_199243	GPR150	1	1	1	1	1	5	No
NM_005668	ST8SIA4	1	1	1	1	1	5	No
NM_175052	ST8SIA4	1	1	1	1	1	5	No
NM_033035	TSLP	1	1	1	1	1	5	No
NM_138551	TSLP	1	1	1	1	1	5	No
NM_022140	EPB41L4A	1	1	1	1	1	5	No
NM_018700	TRIM36	1	1	1	1	1	5	No
NM_001017397	TRIM36	1	1	1	1	1	5	No
NM_001017398	TRIM36	1	1	1	1	1	5	No
NM_002317	LOX	1	1	1	1	1	5	No
NM_003059	SLC22A4	1	1	1	1	1	5	No
NM_001039780	CCNI2	1	1	1	1	1	5	No
NM_175873	ANKRD43	1	1	1	1	1	5	No
NM_133456	SHROOM1	1	1	1	1	1	5	No
NM_004887	CXCL14	1	1	1	1	1	5	No
NM_005859	PURA	1	1	1	1	1	5	No
NM_031882	PCDHAC1	1	1	1	1	1	5	No
NM_018898	PCDHAC1	1	1	1	1	1	5	No
NM_018899	PCDHAC2	1	1	1	1	1	5	No
NM_031883	PCDHAC2	1	1	1	1	1	5	No
NM_001804	CDX1	1	1	1	1	1	5	No
NM_198321	GALNT10	1	1	1	1	1	5	No
hsa-mir-218-2	chr5:168660454-168660654	1	1	1	1	1	5	No
hsa-mir-585	chr5:168660454-168660654	1	1	1	1	1	5	No
NM_001001502	SNCB	1	1	1	1	1	5	No
NM_003085	SNCB	1	1	1	1	1	5	No
NM_001029886	PFN3	1	1	1	1	1	5	No
NM_000843	GRM6	1	1	1	1	1	5	No
NM_052863	SCGB3A1	1	1	1	1	1	5	No
NM_203294	TRIM7	1	1	1	1	1	5	No
NM_203295	TRIM7	1	1	1	1	1	5	No
NM_203296	TRIM7	1	1	1	1	1	5	No
NM_203293	TRIM7	1	1	1	1	1	5	No
NM_033342	TRIM7	1	1	1	1	1	5	No
NM_001004356	FGFRL1	1	1	1	1	1	5	No
NM_001004358	FGFRL1	1	1	1	1	1	5	No
NM_021923	FGFRL1	1	1	1	1	1	5	No
NM_000142	FGFR3	1	1	1	1	1	5	No
NM_022965	FGFR3	1	1	1	1	1	5	No
NM_012318	LETM1	1	1	1	1	1	5	No
NM_178557	NAT8L	1	1	1	1	1	5	No
NM_018401	STK32B	1	1	1	1	1	5	No
NM_006424	SLC34A2	1	1	1	1	1	5	No
NM_015173	TBC1D1	1	1	1	1	1	5	No
NM_001112717	LIMCH1	1	1	1	1	1	5	No
NM_001112718	LIMCH1	1	1	1	1	1	5	No
NM_014988	LIMCH1	1	1	1	1	1	5	No
NM_152679	SLC10A4	1	1	1	1	1	5	No
NM_175619	ZAR1	1	1	1	1	1	5	No
NM_025087	FLJ21511	1	1	1	1	1	5	No
NM_133267	GSX2	1	1	1	1	1	5	No
NM_139211	HOPX	1	1	1	1	1	5	No
NM_001553	IGFBP7	1	1	1	1	1	5	No
NM_004439	EPHA5	1	1	1	1	1	5	No
NM_182472	EPHA5	1	1	1	1	1	5	No
NM_015393	DKFZP564O0823	1	1	1	1	1	5	No
NM_001029870	ANKRD56	1	1	1	1	1	5	No
NM_020226	PRDM8	1	1	1	1	1	5	No
NM_001099403	PRDM8	1	1	1	1	1	5	No
NM_004464	FGF5	1	1	1	1	1	5	No
NM_033143	FGF5	1	1	1	1	1	5	No
NM_001037582	SCD5	1	1	1	1	1	5	No
NM_024906	SCD5	1	1	1	1	1	5	No
NM_017628	TET2	1	1	1	1	1	5	No
NM_001127208	TET2	1	1	1	1	1	5	No
NM_001033047	NPNT	1	1	1	1	1	5	No
NM_016269	LEF1	1	1	1	1	1	5	No
NM_198721	COL25A1	1	1	1	1	1	5	No
NM_032518	COL25A1	1	1	1	1	1	5	No
NM_003619	PRSS12	1	1	1	1	1	5	No
NM_198179	GPR103	1	1	1	1	1	5	No
NM_152399	TMEM155	1	1	1	1	1	5	No
NM_024582	FAT4	1	1	1	1	1	5	No
NM_032623	OSAP	1	1	1	1	1	5	No
NM_030648	SETD7	1	1	1	1	1	5	No
NM_001101669	INPP4B	1	1	1	1	1	5	No
NM_003866	INPP4B	1	1	1	1	1	5	No
NM_022475	HHIP	1	1	1	1	1	5	No
NM_000901	NR3C2	1	1	1	1	1	5	No
NM_001040260	DCLK2	1	1	1	1	1	5	No
NM_001040261	DCLK2	1	1	1	1	1	5	No
NM_006439	MAB21L2	1	1	1	1	1	5	No
NM_003264	TLR2	1	1	1	1	1	5	No
NM_004744	LRAT	1	1	1	1	1	5	No
NM_000856	GUCY1A3	1	1	1	1	1	5	No
NM_000826	GRIA2	1	1	1	1	1	5	No
NM_001083619	GRIA2	1	1	1	1	1	5	No
NM_001083620	GRIA2	1	1	1	1	1	5	No
NM_001034845	GALNT17	1	1	1	1	1	5	No
NM_021973	HAND2	1	1	1	1	1	5	No
NM_001995	ACSL1	1	1	1	1	1	5	No
NM_017770	ELOVL2	1	1	1	1	1	5	No
NM_018988	GFOD1	1	1	1	1	1	5	No
NM_006877	GMPR	1	1	1	1	1	5	No
NM_005844	HCG9	1	1	1	1	1	5	No
NM_148919	PSMB8	1	1	1	1	1	5	No
NM_004159	PSMB8	1	1	1	1	1	5	No
NM_000593	TAP1	1	1	1	1	1	5	No
NM_002800	PSMB9	1	1	1	1	1	5	No
NM_148954	PSMB9	1	1	1	1	1	5	No
NM_016135	ETV7	1	1	1	1	1	5	No
NM_020939	CPNE5	1	1	1	1	1	5	No
NM_153487	MDGA1	1	1	1	1	1	5	No
NM_138572	TAF8	1	1	1	1	1	5	No
NM_023932	DLK2	1	1	1	1	1	5	No
NM_206539	DLK2	1	1	1	1	1	5	No
NM_001012974	C6orf154	1	1	1	1	1	5	No
NM_004348	RUNX2	1	1	1	1	1	5	No
NM_001858	COL19A1	1	1	1	1	1	5	No
NM_080742	B3GAT2	1	1	1	1	1	5	No
NM_019842	KCNQ5	1	1	1	1	1	5	No
NM_004370	COL12A1	1	1	1	1	1	5	No
NM_080645	COL12A1	1	1	1	1	1	5	No
NM_014841	SNAP91	1	1	1	1	1	5	No
NM_001009994	C6orf159	1	1	1	1	1	5	No
NM_005604	POU3F2	1	1	1	1	1	5	No
NM_001624	AIM1	1	1	1	1	1	5	No
NM_018013	SOBP	1	1	1	1	1	5	No
NM_003269	NR2E1	1	1	1	1	1	5	No
NM_001085480	C6orf189	1	1	1	1	1	5	No
NM_173560	RFXDC1	1	1	1	1	1	5	No
NM_153453	VGLL2	1	1	1	1	1	5	No
NM_182645	VGLL2	1	1	1	1	1	5	No
NM_015529	MOXD1	1	1	1	1	1	5	No
NM_004100	EYA4	1	1	1	1	1	5	No
NM_172103	EYA4	1	1	1	1	1	5	No
NM_172105	EYA4	1	1	1	1	1	5	No
NM_005375	MYB	1	1	1	1	1	5	No
NM_005923	MAP3K5	1	1	1	1	1	5	No
NM_001008783	SLC35D3	1	1	1	1	1	5	No
NM_001030060	SAMD5	1	1	1	1	1	5	No
[truncated: 24,854 more rows]
[truncated: 2 more columns]
