# Supplementary material for: Global analysis of H3K4me3 and H3K27me3 profiles in glioblastoma stem cells and identification of SLC17A7 as a bivalent tumor suppressor gene
Source: Oncotarget. 2015 Jan 22;6(7):5369–81. doi: 10.18632/oncotarget.3030 (PMC4467155; doi:10.18632/oncotarget.3030)
Supplement: Supplementary file 5 [file oncotarget-06-5369-s005.xls]

## Sheet: TableS6_astrocyte_H3K4.txt
Supplementary Table 5. H3K4me3 peaks identified in astrocyte cells and the comparison with those found in GSCs
chrom	start	end	annotation	Found in >4GSCs H3K4me3 data		ChIP_island_read_count	CONTROL_island_read_count	p_value	fold_change	FDR_threshold	peak length
chr19	58858600	58859399	A1BG	not found	NM_130786	5	0	8.02e-18	1179.83	4.95e-16	799
chr12	9000800	9000999	A2ML1	not found	NM_144670	2	2	6.33e-06	58.9916	7.52e-06	199
chr7	48641200	48641399	ABCA13	not found	NM_152701	2	0	1.26e-08	471.933	2.97e-08	199
chr1	229709200	229709399	ABCB10	not found	NM_012089	2	0	1.26e-08	471.933	2.97e-08	199
chr12	123450200	123450399	ABCB9	not found	NM_019625	2	0	1.26e-08	471.933	2.97e-08	199
chr11	17498200	17498399	ABCC8	not found	NM_000352	2	0	1.26e-08	471.933	2.97e-08	199
chr3	100502600	100502799	ABI3BP	not found	NM_015429	2	0	1.26e-08	471.933	2.97e-08	199
chr10	116283600	116283799	ABLIM1	not found	NM_006720	2	0	1.26e-08	471.933	2.97e-08	199
chr5	148491200	148491399	ABLIM3	not found	NM_014945	2	4	4.94e-05	29.4958	5.45e-05	199
chr17	7243600	7243799	ACAP1	not found	NM_014716	2	0	1.26e-08	471.933	2.97e-08	199
chr11	44088000	44088199	ACCS	not found	NM_032592	2	0	1.26e-08	471.933	2.97e-08	199
chrX	23760400	23760599	ACOT9	not found	NM_001033583	2	1	8.02e-07	117.983	1.08e-06	199
chr4	185790200	185790399	ACSL1	not found	NM_001995	2	1	8.02e-07	117.983	1.08e-06	199
chr3	38496200	38496799	ACVR2B	not found	NM_001106	3	0	1.34e-11	707.899	8.34e-11	599
chr9	18438600	18438799	ADAMTSL1	not found	NM_052866	2	0	1.26e-08	471.933	2.97e-08	199
chr10	1409200	1409399	ADARB2	not found	NM_018702	2	1	8.02e-07	117.983	1.08e-06	199
chr8	67345000	67345199	ADHFE1	not found	NM_144650	2	0	1.26e-08	471.933	2.97e-08	199
chr3	119298400	119298599	ADPRH	not found	NM_001125	2	0	1.26e-08	471.933	2.97e-08	199
chr20	4295200	4295399	ADRA1D	not found	NM_000678	2	0	1.26e-08	471.933	2.97e-08	199
chrX	147763000	147763199	AFF2	not found	NM_002025	2	5	9.52e-05	23.5966	0.000102871	199
chr9	133972200	133972599	AIF1L	not found	NM_031426	3	0	1.34e-11	707.899	8.34e-11	399
chr12	112204800	112205399	ALDH2	not found	NM_000690	3	0	1.34e-11	707.899	8.34e-11	599
chr6	24522000	24522199	ALDH5A1	not found	NM_001080	2	2	6.33e-06	58.9916	7.52e-06	199
chr2	4019600	4020199	ALLC	not found	NM_018436	3	18	0.000283305	9.83193	0.000299445	599
chr17	6912400	6912599	ALOX12	not found	NM_000697	2	0	1.26e-08	471.933	2.97e-08	199
chr17	7988600	7988799	ALOX12B	not found	NM_001139	2	0	1.26e-08	471.933	2.97e-08	199
chr18	56134000	56134199	ALPK2	not found	NM_052947	2	0	1.26e-08	471.933	2.97e-08	199
chr4	145983000	145983199	ANAPC10	not found	NM_014885	2	3	2.11e-05	39.3277	2.39e-05	199
chr5	74349200	74350199	ANKRD31	not found	NM_001164443	3	0	1.34e-11	707.899	8.34e-11	999
chr5	94028000	94028199	ANKRD32	not found	NM_032290	2	0	1.26e-08	471.933	2.97e-08	199
chr2	201508000	201508199	AOX1	not found	NM_001159	2	0	1.26e-08	471.933	2.97e-08	199
chr10	26819200	26819399	APBB1IP	not found	NM_019043	2	1	8.02e-07	117.983	1.08e-06	199
chr2	21521200	21521399	APOB	not found	NM_000384	2	4	4.94e-05	29.4958	5.45e-05	199
chrX	135849000	135849199	ARHGEF6	not found	NM_004840	2	0	1.26e-08	471.933	2.97e-08	199
chr3	160408200	160408399	ARL14	not found	NM_025047	2	3	2.11e-05	39.3277	2.39e-05	199
chr17	7078400	7078599	ASGR1	not found	NM_001671	2	10	0.000715319	11.7983	0.000750829	199
chr3	130745400	130745599	ASTE1	not found	NM_014065	2	0	1.26e-08	471.933	2.97e-08	199
chr10	69991000	69991199	ATOH7	not found	NM_145178	2	0	1.26e-08	471.933	2.97e-08	199
chr5	160077000	160077199	ATP10B	not found	NM_025153	2	0	1.26e-08	471.933	2.97e-08	199
chr13	113580400	113580799	ATP11A	not found	NM_015205	3	1	3.39e-09	176.975	9.79e-09	399
chr1	17337800	17338199	ATP13A2	not found	NM_001141974	3	0	1.34e-11	707.899	8.34e-11	399
chr20	57607600	57607799	ATP5E	not found	NM_001001977	2	0	1.26e-08	471.933	2.97e-08	199
chr1	111992000	111992599	ATP5F1	not found	NM_001688	4	1	1.15e-11	235.966	8.94e-11	599
chr4	102721800	102721999	BANK1	not found	NM_001127507	2	1	8.02e-07	117.983	1.08e-06	199
chr1	91158600	91158799	BARHL2	not found	NM_020063	2	1	8.02e-07	117.983	1.08e-06	199
chr9	96584600	96584799	BARX1	not found	NM_021570	2	0	1.26e-08	471.933	2.97e-08	199
chr6	81267200	81267399	BCKDHB	not found	NM_183050	2	6	0.000162513	19.6639	0.000173846	199
chr6	81652200	81652399	BCKDHB	not found	NM_183050	2	1	8.02e-07	117.983	1.08e-06	199
chr4	42152600	42153199	BEND4	not found	NM_207406	3	2	5.36e-08	88.4874	7.77e-08	599
chr11	207600	207799	BET1L	not found	NM_001098787	2	1	8.02e-07	117.983	1.08e-06	199
chr10	88515600	88515999	BMPR1A	not found	NM_004329	3	0	1.34e-11	707.899	8.34e-11	399
chr10	88516800	88517399	BMPR1A	not found	NM_004329	6	0	4.85e-21	1415.8	7.59e-19	599
chr12	112123000	112123199	BRAP	not found	NM_006768	2	0	1.26e-08	471.933	2.97e-08	199
chr1	92431600	92431799	BRDT	not found	NM_001726	2	4	4.94e-05	29.4958	5.45e-05	199
chr12	107712800	107712999	BTBD11	not found	NM_001018072	3	0	1.34e-11	707.899	8.34e-11	199
chr10	5726600	5727399	C10orf18	not found	NM_017782	3	0	1.34e-11	707.899	8.34e-11	799
chr11	93475000	93475199	C11orf54	not found	NM_014039	2	1	8.02e-07	117.983	1.08e-06	199
chr12	91160000	91160199	C12orf12	not found	NM_152638	2	1	8.02e-07	117.983	1.08e-06	199
chr12	110906800	110906999	C12orf24	not found	NM_013300	2	0	1.26e-08	471.933	2.97e-08	199
chr12	82752000	82752799	C12orf26	not found	NM_032230	5	2	2.05e-12	147.479	1.7e-11	799
chr13	112033200	112033399	C13orf16	not found	NM_152324	3	0	1.34e-11	707.899	8.34e-11	199
chr14	95841400	95841599	C14orf139	not found	NR_026779	2	1	8.02e-07	117.983	1.08e-06	199
chr14	95855000	95855199	C14orf139	not found	NR_026779	2	0	1.26e-08	471.933	2.97e-08	199
chr14	45366400	45366599	C14orf28	not found	NM_001017923	2	0	1.26e-08	471.933	2.97e-08	199
chr14	97879600	97879799	C14orf64	not found	NR_015430	2	0	1.26e-08	471.933	2.97e-08	199
chr15	38985000	38985399	C15orf53	not found	NM_207444	3	10	3.01e-05	17.6975	3.32e-05	399
chr16	11439600	11439799	C16orf75	not found	NM_152308	2	0	1.26e-08	471.933	2.97e-08	199
chr16	5111200	5111599	C16orf89	not found	NM_001098514	4	6	8.33e-08	39.3277	1.15e-07	399
chr17	6918400	6918599	C17orf49	not found	NM_001142799	2	0	1.26e-08	471.933	2.97e-08	199
chr18	5237400	5237999	C18orf18	not found	NR_026849	3	0	1.34e-11	707.899	8.34e-11	599
chr18	13725800	13726799	C18orf19	not found	NM_001098801	4	0	1.14e-14	943.865	2.27e-13	999
chr19	40854000	40854199	C19orf47	not found	NM_178830	3	0	1.34e-11	707.899	8.34e-11	199
chr19	11040000	11040199	C19orf52	not found	NM_138358	2	0	1.26e-08	471.933	2.97e-08	199
chr1	116960800	116960999	C1orf203	not found	NR_024126	2	1	8.02e-07	117.983	1.08e-06	199
chr1	43233000	43233199	C1orf50	not found	NM_024097	2	0	1.26e-08	471.933	2.97e-08	199
chr1	1475200	1475399	C1orf70	not found	NM_001114748	2	0	1.26e-08	471.933	2.97e-08	199
chr20	780000	780199	C20orf54	not found	NM_033409	2	0	1.26e-08	471.933	2.97e-08	199
chr20	13765400	13766199	C20orf7	not found	NM_001039375	3	4	8.34e-07	44.2437	1.01e-06	799
chr21	34143400	34143599	C21orf66	not found	NM_013329	2	0	1.26e-08	471.933	2.97e-08	199
chr21	35600600	35600799	C21orf82	not found	NR_027266	3	1	3.39e-09	176.975	9.79e-09	199
chr22	42475600	42476399	C22orf32	not found	NM_033318	4	1	1.15e-11	235.966	8.94e-11	799
chr2	73460600	73460799	C2orf7	not found	NM_032319	2	0	1.26e-08	471.933	2.97e-08	199
chr5	111496400	111496799	C5orf26	not found	NR_015370	3	0	1.34e-11	707.899	8.34e-11	399
chr5	64920400	64921199	C5orf44	not found	NR_003545	4	2	3.63e-10	117.983	1.13e-09	799
chr5	157114800	157114999	C5orf52	not found	NM_001145132	2	5	9.52e-05	23.5966	0.000102871	199
chr5	159826600	159827199	C5orf54	not found	NM_022090	3	0	1.34e-11	707.899	8.34e-11	599
chr6	34216400	34216599	C6orf1	not found	NM_178508	2	0	1.26e-08	471.933	2.97e-08	199
chr6	170102600	170103199	C6orf120	not found	NM_001029863	3	0	1.34e-11	707.899	8.34e-11	599
chr6	71276600	71276999	C6orf57	not found	NM_145267	3	0	1.34e-11	707.899	8.34e-11	399
chr7	47722400	47722599	C7orf65	not found	NM_001123065	2	4	4.94e-05	29.4958	5.45e-05	199
chr8	96037400	96037599	C8orf38	not found	NM_152416	2	0	1.26e-08	471.933	2.97e-08	199
chr9	131591600	131592199	C9orf114	not found	NM_016390	3	0	1.34e-11	707.899	8.34e-11	599
chr9	99450000	99450199	C9orf21	not found	NM_153698	2	2	6.33e-06	58.9916	7.52e-06	199
chr9	132597000	132597199	C9orf78	not found	NM_016520	2	0	1.26e-08	471.933	2.97e-08	199
chr17	50264000	50264199	CA10	not found	NM_001082534	2	1	8.02e-07	117.983	1.08e-06	199
chr8	86375600	86375799	CA2	not found	NM_000067	3	0	1.34e-11	707.899	8.34e-11	199
chr1	181265200	181265399	CACNA1E	not found	NM_000721	2	0	1.26e-08	471.933	2.97e-08	199
chr3	62909200	62909399	CADPS	not found	NM_003716	2	0	1.26e-08	471.933	2.97e-08	199
chr19	39221800	39221999	CAPN12	not found	NM_144691	2	0	1.26e-08	471.933	2.97e-08	199
chr12	75723800	75723999	CAPS2	not found	NM_032606	2	0	1.26e-08	471.933	2.97e-08	199
chr5	71146800	71146999	CARTPT	not found	NM_004291	2	6	0.000162513	19.6639	0.000173846	199
chr18	66800600	66800799	CCDC102B	not found	NM_024781	2	3	2.11e-05	39.3277	2.39e-05	199
chr18	66852400	66852599	CCDC102B	not found	NM_024781	2	0	1.26e-08	471.933	2.97e-08	199
chr5	114631600	114631799	CCDC112	not found	NM_152549	2	0	1.26e-08	471.933	2.97e-08	199
chr2	159296200	159296399	CCDC148	not found	NM_138803	3	0	1.34e-11	707.899	8.34e-11	199
chr3	49297600	49297799	CCDC36	not found	NM_001135197	3	4	8.34e-07	44.2437	1.01e-06	199
chr3	49300200	49300399	CCDC36	not found	NM_001135197	2	6	0.000162513	19.6639	0.000173846	199
chr12	96336400	96336599	CCDC38	not found	NM_182496	2	0	1.26e-08	471.933	2.97e-08	199
chr12	119900600	119900799	CCDC60	not found	NM_178499	2	1	8.02e-07	117.983	1.08e-06	199
chr19	46936800	46937199	CCDC8	not found	NM_032040	6	4	1.23e-12	88.4874	1.03e-11	399
chr11	65658400	65658999	CCDC85B	not found	NM_006848	3	0	1.34e-11	707.899	8.34e-11	599
chr7	75417000	75417199	CCL26	not found	NM_006072	2	0	1.26e-08	471.933	2.97e-08	199
chr17	33288200	33288399	CCT6B	not found	NM_006584	2	0	1.26e-08	471.933	2.97e-08	199
chr19	8372400	8373399	CD320	not found	NM_016579	3	2	5.36e-08	88.4874	7.77e-08	999
chr11	60884200	60884599	CD5	not found	NM_014207	3	6	4.11e-06	29.4958	4.9e-06	399
chr5	54469000	54469199	CDC20B	not found	NM_001145734	2	0	1.26e-08	471.933	2.97e-08	199
chr11	64851400	64851599	CDCA5	not found	NM_080668	2	0	1.26e-08	471.933	2.97e-08	199
chrX	139855200	139855399	CDR1	not found	NM_004065	2	1	8.02e-07	117.983	1.08e-06	199
chr17	13882800	13882999	CDRT15P	not found	NR_003261	2	0	1.26e-08	471.933	2.97e-08	199
chr22	17637400	17637599	CECR5	not found	NM_033070	2	0	1.26e-08	471.933	2.97e-08	199
chr13	25496600	25497399	CENPJ	not found	NM_018451	3	2	5.36e-08	88.4874	7.77e-08	799
chr17	16256200	16257199	CENPV	not found	NM_181716	3	0	1.34e-11	707.899	8.34e-11	999
chr10	95256000	95256599	CEP55	not found	NM_001127182	4	0	1.14e-14	943.865	2.27e-13	599
chr1	111683000	111683199	CEPT1	not found	NM_006090	2	0	1.26e-08	471.933	2.97e-08	199
chr16	67024000	67024199	CES8	not found	NM_173815	2	0	1.26e-08	471.933	2.97e-08	199
chr9	33265000	33265399	CHMP5	not found	NM_016410	3	1	3.39e-09	176.975	9.79e-09	399
chr14	102828800	102828999	CINP	not found	NM_032630	2	0	1.26e-08	471.933	2.97e-08	199
chr16	69166800	69167199	CIRH1A	not found	NM_032830	5	0	8.02e-18	1179.83	4.95e-16	399
chr7	73214200	73214399	CLDN3	not found	NM_001306	2	0	1.26e-08	471.933	2.97e-08	199
chr16	11306600	11306999	CLEC16A	not found	NM_015226	3	0	1.34e-11	707.899	8.34e-11	399
chr12	10239800	10239999	CLEC1A	not found	NM_016511	2	0	1.26e-08	471.933	2.97e-08	199
chr22	19251000	19251199	CLTCL1	not found	NM_007098	2	0	1.26e-08	471.933	2.97e-08	199
chr8	27470600	27470799	CLU	not found	NM_001831	2	2	6.33e-06	58.9916	7.52e-06	199
chr8	27471800	27471999	CLU	not found	NM_001831	2	0	1.26e-08	471.933	2.97e-08	199
chr8	62258200	62258399	CLVS1	not found	NM_173519	2	4	4.94e-05	29.4958	5.45e-05	199
chr19	1027200	1028399	CNN2	not found	NM_004368	5	2	2.05e-12	147.479	1.7e-11	1199
chr19	1028800	1029399	CNN2	not found	NM_004368	3	0	1.34e-11	707.899	8.34e-11	599
chr5	177745600	177746399	COL23A1	not found	NM_173465	3	6	4.11e-06	29.4958	4.9e-06	799
chr1	86362200	86362399	COL24A1	not found	NM_152890	2	1	8.02e-07	117.983	1.08e-06	199
chr2	228087600	228087799	COL4A3	not found	NM_031365	2	0	1.26e-08	471.933	2.97e-08	199
chr18	499600	500399	COLEC12	not found	NM_130386	3	2	5.36e-08	88.4874	7.77e-08	799
chr9	100910200	100910399	CORO2A	not found	NM_003389	2	1	8.02e-07	117.983	1.08e-06	199
chr4	166300000	166300199	CPE	not found	NM_001873	2	0	1.26e-08	471.933	2.97e-08	199
chr2	102004400	102004599	CREG2	not found	NM_153836	2	0	1.26e-08	471.933	2.97e-08	199
chr2	46844600	46844799	CRIPT	not found	NM_014171	2	1	8.02e-07	117.983	1.08e-06	199
chr7	86974600	86975399	CROT	not found	NR_026585	3	3	2.68e-07	58.9916	3.68e-07	799
chr10	99690200	99690399	CRTAC1	not found	NM_018058	2	0	1.26e-08	471.933	2.97e-08	199
chr16	30908200	30908399	CTF1	not found	NM_001330	2	0	1.26e-08	471.933	2.97e-08	199
chr17	3539800	3540599	CTNS	not found	NM_004937	3	1	3.39e-09	176.975	9.79e-09	799
chr13	113864200	113864399	CUL4A	not found	NM_001008895	2	0	1.26e-08	471.933	2.97e-08	199
chr2	237475400	237475599	CXCR7	not found	NM_020311	2	0	1.26e-08	471.933	2.97e-08	199
chr15	74666400	74666999	CYP11A1	not found	NM_000781	3	0	1.34e-11	707.899	8.34e-11	599
chr19	41646400	41646599	CYP2F1	not found	NM_000774	2	3	2.11e-05	39.3277	2.39e-05	199
chr6	46620200	46620999	CYP39A1	not found	NM_016593	5	1	3.25e-14	294.958	3.18e-13	799
chr6	168657600	168658199	DACT2	not found	NM_214462	3	12	6.07e-05	14.7479	6.56e-05	599
chr4	100735200	100735399	DAPP1	not found	NM_014395	2	1	8.02e-07	117.983	1.08e-06	199
chr13	36587600	36587799	DCLK1	not found	NM_004734	2	0	1.26e-08	471.933	2.97e-08	199
chr11	126173600	126174199	DCPS	not found	NM_014026	3	1	3.39e-09	176.975	9.79e-09	599
chrY	15017600	15017999	DDX3Y	not found	NM_004660	3	0	1.34e-11	707.899	8.34e-11	399
chr19	19030000	19030999	DDX49	not found	NM_019070	7	3	1.06e-15	137.647	2.4e-14	999
chr12	132628200	132628399	DDX51	not found	NM_175066	2	1	8.02e-07	117.983	1.08e-06	199
chr1	197639600	197639799	DENND1B	not found	NM_144977	2	2	6.33e-06	58.9916	7.52e-06	199
chr5	54603200	54603599	DHX29	not found	NM_019030	3	0	1.34e-11	707.899	8.34e-11	399
chr10	440200	440399	DIP2C	not found	NM_014974	2	0	1.26e-08	471.933	2.97e-08	199
chr9	93150000	93150199	DIRAS2	not found	NM_017594	2	0	1.26e-08	471.933	2.97e-08	199
chr10	79685600	79685799	DLG5	not found	NM_004747	2	0	1.26e-08	471.933	2.97e-08	199
chr12	124372200	124372399	DNAH10	not found	NM_207437	2	1	8.02e-07	117.983	1.08e-06	199
chr8	25041600	25041799	DOCK5	not found	NM_024940	2	0	1.26e-08	471.933	2.97e-08	199
chr9	400800	400999	DOCK8	not found	NM_203447	2	7	0.000254823	16.8547	0.000270558	199
chr3	122283000	122283599	DTX3L	not found	NM_138287	3	0	1.34e-11	707.899	8.34e-11	599
chr15	45444000	45444199	DUOX1	not found	NM_175940	2	0	1.26e-08	471.933	2.97e-08	199
chrX	65727800	65728199	EDA2R	not found	NM_021783	3	0	1.34e-11	707.899	8.34e-11	399
chr13	32420400	32420599	EEF1DP3	not found	NR_027062	3	0	1.34e-11	707.899	8.34e-11	199
chr11	65769200	65769399	EIF1AD	not found	NM_032325	2	0	1.26e-08	471.933	2.97e-08	199
chr18	48494600	48494999	ELAC1	not found	NM_018696	5	0	8.02e-18	1179.83	4.95e-16	399
chr9	23825200	23825399	ELAVL2	not found	NM_004432	2	0	1.26e-08	471.933	2.97e-08	199
chr10	97500400	97500599	ENTPD1	not found	NM_001098175	2	2	6.33e-06	58.9916	7.52e-06	199
chr1	38222000	38222199	EPHA10	not found	NM_001099439	2	0	1.26e-08	471.933	2.97e-08	199
chr3	37034000	37034599	EPM2AIP1	not found	NM_014805	3	0	1.34e-11	707.899	8.34e-11	599
chr8	95679200	95679399	ESRP1	not found	NM_017697	2	4	4.94e-05	29.4958	5.45e-05	199
chr10	94608800	94608999	EXOC6	not found	NM_019053	3	1	3.39e-09	176.975	9.79e-09	199
chr1	101289000	101289199	EXTL2	not found	NM_001439	2	0	1.26e-08	471.933	2.97e-08	199
chr1	101360200	101360799	EXTL2	not found	NM_001439	4	0	1.14e-14	943.865	2.27e-13	599
chr8	71900200	71900399	EYA1	not found	NM_172059	2	0	1.26e-08	471.933	2.97e-08	199
chrX	138641400	138641599	F9	not found	NM_000133	2	1	8.02e-07	117.983	1.08e-06	199
chr16	74782800	74782999	FA2H	not found	NM_024306	2	0	1.26e-08	471.933	2.97e-08	199
chr11	126081400	126081999	FAM118B	not found	NM_024556	3	0	1.34e-11	707.899	8.34e-11	599
chr2	225227000	225227199	FAM124B	not found	NM_001122779	3	4	8.34e-07	44.2437	1.01e-06	199
chrX	93012000	93012199	FAM133A	not found	NM_173698	2	0	1.26e-08	471.933	2.97e-08	199
chr6	3053800	3054799	FAM136B	not found	NM_001012983	3	1	3.39e-09	176.975	9.79e-09	999
chr16	770800	770999	FAM173A	not found	NM_023933	2	1	8.02e-07	117.983	1.08e-06	199
chr10	126490600	126490799	FAM175B	not found	NM_032182	2	0	1.26e-08	471.933	2.97e-08	199
chr15	29672000	29672199	FAM189A1	not found	NM_015307	2	0	1.26e-08	471.933	2.97e-08	199
chr16	10911400	10911599	FAM18A	not found	NM_001079512	2	2	6.33e-06	58.9916	7.52e-06	199
chr17	18684400	18684599	FAM18B	not found	NM_016078	2	0	1.26e-08	471.933	2.97e-08	199
chr1	166048200	166048399	FAM78B	not found	NM_001017961	2	0	1.26e-08	471.933	2.97e-08	199
chr5	7868800	7869399	FASTKD3	not found	NM_024091	4	0	1.14e-14	943.865	2.27e-13	599
chr20	3140200	3140399	FASTKD5	not found	NM_021826	2	0	1.26e-08	471.933	2.97e-08	199
chr4	15656200	15656599	FBXL5	not found	NM_033535	3	0	1.34e-11	707.899	8.34e-11	399
chr18	71424200	71424399	FBXO15	not found	NM_152676	5	0	8.02e-18	1179.83	4.95e-16	199
chr20	6190200	6190399	FERMT1	not found	NM_017671	2	1	8.02e-07	117.983	1.08e-06	199
chr4	81187400	81187599	FGF5	not found	NM_033143	2	1	8.02e-07	117.983	1.08e-06	199
chr4	81189200	81189799	FGF5	not found	NM_033143	3	0	1.34e-11	707.899	8.34e-11	599
chr2	106015200	106015399	FHL2	not found	NM_001039492	2	0	1.26e-08	471.933	2.97e-08	199
chr6	35682200	35682399	FKBP5	not found	NM_001145775	2	2	6.33e-06	58.9916	7.52e-06	199
chr8	8086200	8086599	FLJ10661	not found	NR_024362	3	0	1.34e-11	707.899	8.34e-11	399
chr7	128273400	128273599	FLJ45340	not found	NR_024368	2	9	0.000528085	13.1092	0.000555792	199
chr17	79008000	79008399	FLJ90757	not found	NR_026857	3	1	3.39e-09	176.975	9.79e-09	399
chr16	2958600	2958799	FLYWCH1	not found	NM_020912	2	3	2.11e-05	39.3277	2.39e-05	199
chr16	2962400	2962599	FLYWCH1	not found	NM_020912	2	0	1.26e-08	471.933	2.97e-08	199
chr1	171220600	171220799	FMO1	not found	NM_002021	2	0	1.26e-08	471.933	2.97e-08	199
chr2	27718200	27718399	FNDC4	not found	NM_022823	2	0	1.26e-08	471.933	2.97e-08	199
chr16	86601000	86602399	FOXC2	not found	NM_005251	4	0	1.14e-14	943.865	2.27e-13	1399
chr16	86544600	86545199	FOXF1	not found	NM_001451	3	0	1.34e-11	707.899	8.34e-11	599
chr2	88649200	88649399	FOXI3	not found	NM_001135649	2	0	1.26e-08	471.933	2.97e-08	199
chr9	86137600	86137799	FRMD3	not found	NM_174938	2	1	8.02e-07	117.983	1.08e-06	199
chr9	37729400	37729599	FRMPD1	not found	NM_014907	2	3	2.11e-05	39.3277	2.39e-05	199
chr4	161492000	161492199	FSTL5	not found	NM_001128427	2	2	6.33e-06	58.9916	7.52e-06	199
chr14	87520400	87520599	GALC	not found	NM_000153	2	1	8.02e-07	117.983	1.08e-06	199
chr18	33295600	33295799	GALNT1	not found	NM_020474	2	3	2.11e-05	39.3277	2.39e-05	199
chr4	171992000	171992199	GALNTL6	not found	NM_001034845	2	0	1.26e-08	471.933	2.97e-08	199
chr4	173647200	173647399	GALNTL6	not found	NM_001034845	2	0	1.26e-08	471.933	2.97e-08	199
chr9	34646000	34646199	GALT	not found	NM_000155	2	5	9.52e-05	23.5966	0.000102871	199
chr9	130050600	130050799	GARNL3	not found	NM_032293	2	0	1.26e-08	471.933	2.97e-08	199
chr13	114566400	114566599	GAS6	not found	NM_000820	2	0	1.26e-08	471.933	2.97e-08	199
chr8	11499000	11499199	GATA4	not found	NM_002052	2	2	6.33e-06	58.9916	7.52e-06	199
chr1	89487400	89487599	GBP3	not found	NM_018284	2	0	1.26e-08	471.933	2.97e-08	199
chr1	94374400	94375199	GCLM	not found	NM_002061	3	0	1.34e-11	707.899	8.34e-11	799
chr17	42990600	42990799	GFAP	not found	NM_001131019	3	0	1.34e-11	707.899	8.34e-11	199
chr17	42992400	42992599	GFAP	not found	NM_001131019	2	0	1.26e-08	471.933	2.97e-08	199
chr5	179822000	179822199	GFPT2	not found	NM_005110	2	2	6.33e-06	58.9916	7.52e-06	199
chr13	20766000	20766599	GJB2	not found	NM_004004	3	0	1.34e-11	707.899	8.34e-11	599
chrX	100662200	100662999	GLA	not found	NM_000169	3	1	3.39e-09	176.975	9.79e-09	799
chr3	33137800	33138999	GLB1	not found	NM_001135602	4	0	1.14e-14	943.865	2.27e-13	1199
chr2	220110000	220110199	GLB1L	not found	NM_024506	2	0	1.26e-08	471.933	2.97e-08	199
chr9	131266800	131267399	GLE1	not found	NM_001499	3	0	1.34e-11	707.899	8.34e-11	599
chr6	38652200	38652399	GLO1	not found	NM_006708	2	0	1.26e-08	471.933	2.97e-08	199
chr5	151405200	151405399	GLRA1	not found	NM_001146040	2	7	0.000254823	16.8547	0.000270558	199
chr22	19842600	19842799	GNB1L	not found	NM_053004	2	0	1.26e-08	471.933	2.97e-08	199
chr12	102223600	102224599	GNPTAB	not found	NM_024312	6	3	1.67e-13	117.983	1.43e-12	999
chr1	145516000	145516199	GNRHR2	not found	NR_002328	2	0	1.26e-08	471.933	2.97e-08	199
chr13	92728200	92728399	GPC5	not found	NM_004466	2	4	4.94e-05	29.4958	5.45e-05	199
chr12	131581800	131581999	GPR133	not found	NM_198827	2	0	1.26e-08	471.933	2.97e-08	199
chrX	53077800	53077999	GPR173	not found	NM_018969	2	0	1.26e-08	471.933	2.97e-08	199
chr10	125176000	125176199	GPR26	not found	NM_153442	2	2	6.33e-06	58.9916	7.52e-06	199
chr9	139222800	139223599	GPSM1	not found	NM_015597	4	1	1.15e-11	235.966	8.94e-11	799
chr16	27821400	27821599	GSG1L	not found	NM_144675	2	0	1.26e-08	471.933	2.97e-08	199
chr4	156680200	156680399	GUCY1B3	not found	NM_000857	2	0	1.26e-08	471.933	2.97e-08	199
chr10	71812800	71813199	H2AFY2	not found	NM_018649	4	0	1.14e-14	943.865	2.27e-13	399
chr12	31965600	31965799	H3F3C	not found	NM_001013699	2	0	1.26e-08	471.933	2.97e-08	199
chr16	69140400	69141199	HAS3	not found	NM_138612	3	0	1.34e-11	707.899	8.34e-11	799
chr11	1816800	1816999	HCCA2	not found	NM_053005	2	0	1.26e-08	471.933	2.97e-08	199
chr6	29760200	29760799	HCG4	not found	NR_002139	3	0	1.34e-11	707.899	8.34e-11	599
chr5	45807400	45807599	HCN1	not found	NM_021072	2	5	9.52e-05	23.5966	0.000102871	199
chr22	50689200	50689599	HDAC10	not found	NM_001159286	3	0	1.34e-11	707.899	8.34e-11	399
chr2	240323000	240323799	HDAC4	not found	NM_006037	4	2	3.63e-10	117.983	1.13e-09	799
chr2	37311000	37311999	HEATR5B	not found	NM_019024	5	0	8.02e-18	1179.83	4.95e-16	999
chr10	93170600	93170799	HECTD2	not found	NM_173497	2	0	1.26e-08	471.933	2.97e-08	199
chr15	72978200	72978799	HIGD2B	not found	NR_002780	4	1	1.15e-11	235.966	8.94e-11	599
chr9	35814600	35814999	HINT2	not found	NM_032593	3	0	1.34e-11	707.899	8.34e-11	399
chr6	27806200	27806599	HIST1H2BN	not found	NM_003520	4	1	1.15e-11	235.966	8.94e-11	399
chr6	27842200	27842399	HIST1H4L	not found	NM_003546	2	6	0.000162513	19.6639	0.000173846	199
chr3	192805600	192805799	HRASLS	not found	NM_020386	2	5	9.52e-05	23.5966	0.000102871	199
chr18	22315600	22315799	HRH4	not found	NM_001160166	2	9	0.000528085	13.1092	0.000555792	199
chr13	97092600	97092799	HS6ST3	not found	NM_153456	2	1	8.02e-07	117.983	1.08e-06	199
chr4	88312200	88312599	HSD17B11	not found	NM_016245	3	2	5.36e-08	88.4874	7.77e-08	399
chr6	33172400	33172599	HSD17B8	not found	NM_014234	2	0	1.26e-08	471.933	2.97e-08	199
chr12	13153400	13153599	HTR7P	not found	NR_002774	2	0	1.26e-08	471.933	2.97e-08	199
chr1	220267600	220267799	IARS2	not found	NM_018060	2	0	1.26e-08	471.933	2.97e-08	199
chr12	68525800	68525999	IFNG	not found	NM_000619	2	0	1.26e-08	471.933	2.97e-08	199
chr3	129159200	129159399	IFT122	not found	NM_018262	2	0	1.26e-08	471.933	2.97e-08	199
chr17	47074000	47074999	IGF2BP1	not found	NM_006546	3	0	1.34e-11	707.899	8.34e-11	999
chr2	102655600	102655799	IL1R2	not found	NM_173343	2	0	1.26e-08	471.933	2.97e-08	199
chr9	139332800	139333599	INPP5E	not found	NM_019892	3	0	1.34e-11	707.899	8.34e-11	799
chr17	60005200	60005399	INTS2	not found	NM_020748	2	0	1.26e-08	471.933	2.97e-08	199
chr5	1870200	1870399	IRX4	not found	NM_016358	2	1	8.02e-07	117.983	1.08e-06	199
chr20	13201400	13201599	ISM1	not found	NM_080826	2	0	1.26e-08	471.933	2.97e-08	199
chr10	15598400	15598599	ITGA8	not found	NM_003638	2	0	1.26e-08	471.933	2.97e-08	199
chr10	65224800	65224999	JMJD1C	not found	NM_032776	2	0	1.26e-08	471.933	2.97e-08	199
chr11	105947800	105947999	KBTBD3	not found	NM_152433	2	0	1.26e-08	471.933	2.97e-08	199
chr3	155988800	155988999	KCNAB1	not found	NM_003471	2	0	1.26e-08	471.933	2.97e-08	199
chr8	73883600	73883799	KCNB2	not found	NM_004770	2	2	6.33e-06	58.9916	7.52e-06	199
chr21	39288600	39288799	KCNJ6	not found	NM_002240	2	0	1.26e-08	471.933	2.97e-08	199
chr3	178649200	178649399	KCNMB2	not found	NM_005832	2	0	1.26e-08	471.933	2.97e-08	199
chr5	144474000	144474199	KCTD16	not found	NM_020768	2	0	1.26e-08	471.933	2.97e-08	199
chr11	94707000	94707199	KDM4D	not found	NM_018039	2	0	1.26e-08	471.933	2.97e-08	199
chr9	138372200	138372399	KIAA0649	not found	NM_014811	2	0	1.26e-08	471.933	2.97e-08	199
chr10	24756600	24756799	KIAA1217	not found	NM_001098501	2	6	0.000162513	19.6639	0.000173846	199
chr1	232858200	232858399	KIAA1383	not found	NM_019090	2	4	4.94e-05	29.4958	5.45e-05	199
chr1	232908600	232908799	KIAA1383	not found	NM_019090	2	1	8.02e-07	117.983	1.08e-06	199
chr18	59854600	59855199	KIAA1468	not found	NM_020854	3	0	1.34e-11	707.899	8.34e-11	599
chr22	44695600	44695999	KIAA1644	not found	NM_001099294	3	15	0.000142243	11.7983	0.000152231	399
chr13	45563400	45563999	KIAA1704	not found	NM_018559	3	1	3.39e-09	176.975	9.79e-09	599
chr9	20659400	20659599	KIAA1797	not found	NM_017794	2	0	1.26e-08	471.933	2.97e-08	199
chr9	20683800	20683999	KIAA1797	not found	NM_017794	3	0	1.34e-11	707.899	8.34e-11	199
chr3	44803000	44803599	KIF15	not found	NM_020242	3	0	1.34e-11	707.899	8.34e-11	599
chr17	52361200	52361399	KIF2B	not found	NM_032559	2	0	1.26e-08	471.933	2.97e-08	199
chr11	126844800	126844999	KIRREL3	not found	NM_001161707	2	2	6.33e-06	58.9916	7.52e-06	199
chr6	53516400	53516799	KLHL31	not found	NM_001003760	3	0	1.34e-11	707.899	8.34e-11	399
chr17	38861000	38861199	KRT24	not found	NM_019016	2	1	8.02e-07	117.983	1.08e-06	199
chr1	32739000	32739999	LCK	not found	NM_005356	3	7	7.51e-06	25.2821	8.55e-06	999
chr14	55596200	55596799	LGALS3	not found	NM_002306	3	0	1.34e-11	707.899	8.34e-11	599
chr3	193625600	193625799	LOC100128023	not found	NR_027764	2	0	1.26e-08	471.933	2.97e-08	199
chr5	91037600	91037799	LOC100129716	not found	NR_027435	2	0	1.26e-08	471.933	2.97e-08	199
chr19	40139400	40139599	LOC100129935	not found	NR_026870	3	3	2.68e-07	58.9916	3.68e-07	199
chrX	47518200	47518399	LOC100133957	not found	NR_028119	2	0	1.26e-08	471.933	2.97e-08	199
chr12	131680600	131680799	LOC116437	not found	NR_026670	2	0	1.26e-08	471.933	2.97e-08	199
chr15	96224200	96224399	LOC145820	not found	NR_027133	2	0	1.26e-08	471.933	2.97e-08	199
chr16	35245400	35245599	LOC146481	not found	NR_026980	2	4	4.94e-05	29.4958	5.45e-05	199
chr6	170489200	170489399	LOC154449	not found	NR_002787	2	3	2.11e-05	39.3277	2.39e-05	199
chr10	31607400	31607999	LOC220930	not found	NR_024284	4	0	1.14e-14	943.865	2.27e-13	599
chr12	72665600	72666399	LOC283392	not found	NR_026836	4	1	1.15e-11	235.966	8.94e-11	799
chr16	56224800	56224999	LOC283856	not found	NR_027078	2	0	1.26e-08	471.933	2.97e-08	199
chr13	19328800	19328999	LOC284232	not found	NR_027995	2	0	1.26e-08	471.933	2.97e-08	199
chr19	54120600	54120799	LOC284379	not found	NR_002938	2	2	6.33e-06	58.9916	7.52e-06	199
chr20	47013400	47014199	LOC284749	not found	NR_026958	3	0	1.34e-11	707.899	8.34e-11	799
chr20	47071400	47071599	LOC284749	not found	NR_026958	2	1	8.02e-07	117.983	1.08e-06	199
chr16	16512800	16512999	LOC339047	not found	NM_178541	2	0	1.26e-08	471.933	2.97e-08	199
chr18	5238400	5238999	LOC339290	not found	NR_015389	4	0	1.14e-14	943.865	2.27e-13	599
chr7	5165600	5165799	LOC389458	not found	NR_015343	2	1	8.02e-07	117.983	1.08e-06	199
chr7	56241400	56241599	LOC389493	not found	NM_001145712	2	0	1.26e-08	471.933	2.97e-08	199
chr7	56327000	56327199	LOC389493	not found	NM_001145712	2	2	6.33e-06	58.9916	7.52e-06	199
chr2	132176000	132176199	LOC401010	not found	NR_002826	2	9	0.000528085	13.1092	0.000555792	199
chr9	89636400	89636599	LOC440173	not found	NR_027471	2	0	1.26e-08	471.933	2.97e-08	199
chrX	98664000	98664199	LOC442459	not found	NR_024608	2	0	1.26e-08	471.933	2.97e-08	199
chr9	21559400	21560199	LOC554202	not found	NR_027054	4	0	1.14e-14	943.865	2.27e-13	799
chr1	209229400	209229599	LOC642587	not found	NM_001104548	2	0	1.26e-08	471.933	2.97e-08	199
chr1	148928400	148928999	LOC645166	not found	NR_027356	3	0	1.34e-11	707.899	8.34e-11	599
chr14	65878800	65879199	LOC645431	not found	NR_024334	3	1	3.39e-09	176.975	9.79e-09	399
chr11	50346800	50346999	LOC646813	not found	NR_024504	2	1	8.02e-07	117.983	1.08e-06	199
chr16	29190200	29190399	LOC653390	not found	NR_003369	2	1	8.02e-07	117.983	1.08e-06	199
chr10	51370600	51370799	LOC728407	not found	NR_029388	2	0	1.26e-08	471.933	2.97e-08	199
chr5	21459600	21459799	LOC728411	not found	NR_027027	4	0	1.14e-14	943.865	2.27e-13	199
chr15	98167000	98167199	LOC91948	not found	NR_024172	2	0	1.26e-08	471.933	2.97e-08	199
chr15	74218800	74219199	LOXL1	not found	NM_005576	3	0	1.34e-11	707.899	8.34e-11	399
chr6	40640400	40640599	LRFN2	not found	NM_020737	2	0	1.26e-08	471.933	2.97e-08	199
chr11	46938800	46939599	LRP4	not found	NM_002334	3	1	3.39e-09	176.975	9.79e-09	799
chr3	26410400	26410799	LRRC3B	not found	NM_052953	4	1	1.15e-11	235.966	8.94e-11	399
chr8	38033400	38034199	LSM1	not found	NM_014462	8	1	3.14e-22	471.933	5.89e-20	799
chr19	2328200	2328599	LSM7	not found	NM_016199	3	2	5.36e-08	88.4874	7.77e-08	399
chr12	25348000	25348599	LYRM5	not found	NM_001001660	3	1	3.39e-09	176.975	9.79e-09	599
chr2	95660600	95661199	MAL	not found	NM_022439	7	9	6.36e-12	45.8823	4.95e-11	599
chr12	12459400	12459599	MANSC1	not found	NM_018050	2	0	1.26e-08	471.933	2.97e-08	199
chr1	23978000	23978199	MDS2	not found	NR_027042	2	0	1.26e-08	471.933	2.97e-08	199
chr11	86382600	86382799	ME3	not found	NM_001014811	2	0	1.26e-08	471.933	2.97e-08	199
chr19	19262800	19262999	MEF2B	not found	NM_001145785	2	2	6.33e-06	58.9916	7.52e-06	199
chr9	29213000	29213199	MIR873	not found	NR_030618	2	0	1.26e-08	471.933	2.97e-08	199
chrX	144993600	144993799	MIR890	not found	NR_030589	2	5	9.52e-05	23.5966	0.000102871	199
chr1	47069600	47069999	MKNK1	not found	NM_003684	3	0	1.34e-11	707.899	8.34e-11	399
chr18	33767000	33767199	MOCOS	not found	NM_017947	2	0	1.26e-08	471.933	2.97e-08	199
chr22	50561800	50561999	MOV10L1	not found	NM_001164105	2	6	0.000162513	19.6639	0.000173846	199
chr17	41910800	41910999	MPP3	not found	NM_001932	2	0	1.26e-08	471.933	2.97e-08	199
chr16	1822200	1822799	MRPS34	not found	NM_023936	4	1	1.15e-11	235.966	8.94e-11	599
chr10	135208200	135208399	MTG1	not found	NM_138384	2	1	8.02e-07	117.983	1.08e-06	199
chr8	17682600	17682799	MTUS1	not found	NM_001001925	2	1	8.02e-07	117.983	1.08e-06	199
chr1	155163400	155163799	MUC1	not found	NM_001044392	3	1	3.39e-09	176.975	9.79e-09	399
chr2	211212800	211212999	MYL1	not found	NM_079420	2	1	8.02e-07	117.983	1.08e-06	199
chr18	3247800	3248199	MYL12A	not found	NM_006471	3	0	1.34e-11	707.899	8.34e-11	399
chr22	26151800	26151999	MYO18B	not found	NM_032608	2	2	6.33e-06	58.9916	7.52e-06	199
chr17	31224200	31224399	MYO1D	not found	NM_015194	2	1	8.02e-07	117.983	1.08e-06	199
chr8	2106400	2106599	MYOM2	not found	NM_003970	2	4	4.94e-05	29.4958	5.45e-05	199
chr3	39850600	39850799	MYRIP	not found	NM_015460	2	0	1.26e-08	471.933	2.97e-08	199
chrX	72536000	72536199	NAP1L2	not found	NM_021963	2	0	1.26e-08	471.933	2.97e-08	199
chr21	28789000	28789199	NCRNA00113	not found	NR_024357	2	0	1.26e-08	471.933	2.97e-08	199
chr21	29103200	29103399	NCRNA00113	not found	NR_024357	2	7	0.000254823	16.8547	0.000270558	199
chr3	132508600	132508799	NCRNA00119	not found	NR_002811	2	1	8.02e-07	117.983	1.08e-06	199
chr3	132600600	132601199	NCRNA00119	not found	NR_002811	3	22	0.000599199	8.04431	0.000629367	599
chr21	26266200	26266399	NCRNA00158	not found	NR_024027	2	6	0.000162513	19.6639	0.000173846	199
chr3	179322200	179322999	NDUFB5	not found	NM_002492	3	0	1.34e-11	707.899	8.34e-11	799
chr5	1801400	1801599	NDUFS6	not found	NM_004553	2	0	1.26e-08	471.933	2.97e-08	199
chr2	152368400	152368599	NEB	not found	NM_004543	2	1	8.02e-07	117.983	1.08e-06	199
chr14	24701200	24701399	NEDD8	not found	NM_006156	2	0	1.26e-08	471.933	2.97e-08	199
chr4	178067000	178067199	NEIL3	not found	NM_018248	2	4	4.94e-05	29.4958	5.45e-05	199
chr3	130819200	130819399	NEK11	not found	NM_145910	2	1	8.02e-07	117.983	1.08e-06	199
chr13	52703000	52703199	NEK5	not found	NM_199289	2	0	1.26e-08	471.933	2.97e-08	199
chr9	140346600	140346799	NELF	not found	NM_001130971	2	1	8.02e-07	117.983	1.08e-06	199
chr11	21244600	21244799	NELL1	not found	NM_006157	2	0	1.26e-08	471.933	2.97e-08	199
chr18	70535800	70536199	NETO1	not found	NM_138966	3	0	1.34e-11	707.899	8.34e-11	399
chr9	33290600	33291199	NFX1	not found	NM_147134	4	1	1.15e-11	235.966	8.94e-11	599
chr6	18111400	18111599	NHLRC1	not found	NM_198586	2	0	1.26e-08	471.933	2.97e-08	199
chr13	39612600	39612799	NHLRC3	not found	NM_001012754	2	0	1.26e-08	471.933	2.97e-08	199
chr13	39764200	39764399	NHLRC3	not found	NM_001012754	4	7	1.78e-07	33.7095	2.45e-07	199
chr4	48018600	48018999	NIPAL1	not found	NM_207330	3	0	1.34e-11	707.899	8.34e-11	399
chr5	983800	983999	NKD2	not found	NM_033120	2	9	0.000528085	13.1092	0.000555792	199
chr8	23572200	23572399	NKX2-6	not found	NM_001136271	2	3	2.11e-05	39.3277	2.39e-05	199
chr2	73405600	73405799	NOTO	not found	NM_001134462	2	1	8.02e-07	117.983	1.08e-06	199
chr1	182758200	182758799	NPL	not found	NM_030769	3	1	3.39e-09	176.975	9.79e-09	599
chr4	155942400	155943399	NPY2R	not found	NM_000910	3	1	3.39e-09	176.975	9.79e-09	999
chr1	161213400	161213599	NR1I3	not found	NM_001077469	3	1	3.39e-09	176.975	9.79e-09	199
chr17	73127000	73127599	NT5C	not found	NM_014595	3	1	3.39e-09	176.975	9.79e-09	599
chr9	87283600	87283799	NTRK2	not found	NM_006180	2	0	1.26e-08	471.933	2.97e-08	199
chr8	21967200	21967399	NUDT18	not found	NM_024815	2	0	1.26e-08	471.933	2.97e-08	199
chr3	13241400	13241999	NUP210	not found	NM_024923	3	15	0.000142243	11.7983	0.000152231	599
chr3	13349600	13349799	NUP210	not found	NM_024923	2	0	1.26e-08	471.933	2.97e-08	199
chrX	108780200	108780399	NXT2	not found	NM_018698	2	0	1.26e-08	471.933	2.97e-08	199
chr7	97650200	97650399	OCM2	not found	NM_006188	2	1	8.02e-07	117.983	1.08e-06	199
chr2	174884400	174884599	OLA1	not found	NM_001011708	2	2	6.33e-06	58.9916	7.52e-06	199
chr1	102328600	102328799	OLFM3	not found	NM_058170	2	2	6.33e-06	58.9916	7.52e-06	199
chr1	247623200	247623399	OR2B11	not found	NM_001004492	2	3	2.11e-05	39.3277	2.39e-05	199
chr6	29192800	29193199	OR2J2	not found	NM_030905	4	3	2.72e-09	78.6554	8.02e-09	399
chr14	22285600	22285799	OR4E2	not found	NM_001001912	2	0	1.26e-08	471.933	2.97e-08	199
chr15	22558000	22558199	OR4N3P	not found	NR_028067	2	0	1.26e-08	471.933	2.97e-08	199
chr13	63747000	63747199	OR7E156P	not found	NR_002171	2	0	1.26e-08	471.933	2.97e-08	199
chr4	135346400	135346599	PABPC4L	not found	NM_001114734	2	0	1.26e-08	471.933	2.97e-08	199
chrX	110155600	110155799	PAK3	not found	NM_001128166	2	0	1.26e-08	471.933	2.97e-08	199
chr16	3020000	3020599	PAQR4	not found	NM_152341	3	1	3.39e-09	176.975	9.79e-09	599
chr22	31741600	31741799	PATZ1	not found	NM_032051	2	0	1.26e-08	471.933	2.97e-08	199
chr1	18977000	18977199	PAX7	not found	NM_013945	2	0	1.26e-08	471.933	2.97e-08	199
chr11	66715600	66715799	PC	not found	NM_000920	2	1	8.02e-07	117.983	1.08e-06	199
chr10	72648000	72648199	PCBD1	not found	NM_000281	2	0	1.26e-08	471.933	2.97e-08	199
chr10	56017800	56017999	PCDH15	not found	NM_001142773	2	1	8.02e-07	117.983	1.08e-06	199
chr10	56310200	56310399	PCDH15	not found	NM_001142773	2	1	8.02e-07	117.983	1.08e-06	199
chr4	700000	700399	PCGF3	not found	NM_006315	3	1	3.39e-09	176.975	9.79e-09	399
chr11	117102400	117102799	PCSK7	not found	NM_004716	4	0	1.14e-14	943.865	2.27e-13	399
chr4	595800	595999	PDE6B	not found	NM_000283	2	0	1.26e-08	471.933	2.97e-08	199
chr11	104034600	104034799	PDGFD	not found	NM_033135	2	0	1.26e-08	471.933	2.97e-08	199
chr5	176913800	176913999	PDLIM7	not found	NM_005451	2	6	0.000162513	19.6639	0.000173846	199
chr19	7553600	7553799	PEX11G	not found	NM_080662	3	1	3.39e-09	176.975	9.79e-09	199
chr6	83902200	83902999	PGM3	not found	NM_015599	3	0	1.34e-11	707.899	8.34e-11	799
chr3	52446000	52446199	PHF7	not found	NM_016483	2	2	6.33e-06	58.9916	7.52e-06	199
chr8	75570400	75570599	PI15	not found	NM_015886	2	4	4.94e-05	29.4958	5.45e-05	199
chr12	18519400	18519599	PIK3C2G	not found	NM_004570	2	5	9.52e-05	23.5966	0.000102871	199
chr1	187553400	187553599	PLA2G4A	not found	NM_024420	2	2	6.33e-06	58.9916	7.52e-06	199
chrX	133726600	133726799	PLAC1	not found	NM_021796	3	4	8.34e-07	44.2437	1.01e-06	199
chr10	95753800	95754399	PLCE1	not found	NM_016341	3	0	1.34e-11	707.899	8.34e-11	599
chr1	242688000	242688799	PLD5	not found	NM_152666	4	1	1.15e-11	235.966	8.94e-11	799
chr11	16947000	16947799	PLEKHA7	not found	NM_175058	3	0	1.34e-11	707.899	8.34e-11	799
chr12	45609200	45609799	PLEKHA9	not found	NM_015899	4	0	1.14e-14	943.865	2.27e-13	599
chr2	43927800	43927999	PLEKHH2	not found	NM_172069	2	1	8.02e-07	117.983	1.08e-06	199
chr9	19127400	19128399	PLIN2	not found	NM_001122	4	0	1.14e-14	943.865	2.27e-13	999
chr20	44540400	44540599	PLTP	not found	NM_182676	2	0	1.26e-08	471.933	2.97e-08	199
chr19	50370000	50370599	PNKP	not found	NM_007254	3	0	1.34e-11	707.899	8.34e-11	599
chrX	24934400	24934599	POLA1	not found	NM_016937	2	2	6.33e-06	58.9916	7.52e-06	199
chr8	43373000	43373199	POTEA	not found	NM_001005365	2	0	1.26e-08	471.933	2.97e-08	199
chr8	43806400	43806599	POTEA	not found	NM_001005365	2	5	9.52e-05	23.5966	0.000102871	199
chr8	70912400	70912599	PRDM14	not found	NM_024504	2	0	1.26e-08	471.933	2.97e-08	199
chr16	23824200	23824399	PRKCB	not found	NM_002738	3	1	3.39e-09	176.975	9.79e-09	199
chr11	6356200	6356399	PRKCDBP	not found	NM_145040	2	1	8.02e-07	117.983	1.08e-06	199
chr10	6580800	6580999	PRKCQ	not found	NM_006257	2	3	2.11e-05	39.3277	2.39e-05	199
chr3	93692400	93692599	PROS1	not found	NM_000313	2	0	1.26e-08	471.933	2.97e-08	199
chr13	56861600	56861799	PRR20C	not found	NM_001130405	2	0	1.26e-08	471.933	2.97e-08	199
chr6	30524600	30525199	PRR3	not found	NM_001077497	3	2	5.36e-08	88.4874	7.77e-08	599
chr10	25241800	25241999	PRTFDC1	not found	NM_020200	2	0	1.26e-08	471.933	2.97e-08	199
chr7	1609200	1609799	PSMG3	not found	NM_032302	3	1	3.39e-09	176.975	9.79e-09	599
chr15	24206200	24206399	PWRN2	not found	NR_026647	2	1	8.02e-07	117.983	1.08e-06	199
chr6	107077600	107077799	QRSL1	not found	NM_018292	2	0	1.26e-08	471.933	2.97e-08	199
chr10	27789800	27789999	RAB18	not found	NM_021252	2	0	1.26e-08	471.933	2.97e-08	199
chr10	27793200	27793599	RAB18	not found	NM_021252	3	0	1.34e-11	707.899	8.34e-11	399
chr19	11450400	11450999	RAB3D	not found	NM_004283	3	7	7.51e-06	25.2821	8.55e-06	599
chr5	103762000	103762199	RAB9P1	not found	NR_000039	2	1	8.02e-07	117.983	1.08e-06	199
chr22	20105400	20105799	RANBP1	not found	NM_002882	4	0	1.14e-14	943.865	2.27e-13	399
chr5	170289600	170289799	RANBP17	not found	NM_022897	2	0	1.26e-08	471.933	2.97e-08	199
chr5	170570200	170570399	RANBP17	not found	NM_022897	2	1	8.02e-07	117.983	1.08e-06	199
chr17	38355000	38355199	RAPGEFL1	not found	NM_016339	2	1	8.02e-07	117.983	1.08e-06	199
chr13	27844800	27844999	RASL11A	not found	NM_206827	2	0	1.26e-08	471.933	2.97e-08	199
chr4	53728800	53728999	RASL11B	not found	NM_023940	3	1	3.39e-09	176.975	9.79e-09	199
chr10	45454800	45454999	RASSF4	not found	NM_032023	3	0	1.34e-11	707.899	8.34e-11	199
chr1	206724800	206724999	RASSF5	not found	NM_182664	2	0	1.26e-08	471.933	2.97e-08	199
chr1	33117000	33117399	RBBP4	not found	NM_001135256	3	1	3.39e-09	176.975	9.79e-09	399
chr14	23387600	23388199	RBM23	not found	NM_001077352	5	0	8.02e-18	1179.83	4.95e-16	599
chr21	35951400	35951599	RCAN1	not found	NM_203417	2	1	8.02e-07	117.983	1.08e-06	199
chr1	167682600	167683199	RCSD1	not found	NM_052862	3	2	5.36e-08	88.4874	7.77e-08	599
chr2	18688800	18688999	RDH14	not found	NM_020905	2	2	6.33e-06	58.9916	7.52e-06	199
chr2	86450800	86450999	REEP1	not found	NM_001164732	2	3	2.11e-05	39.3277	2.39e-05	199
chr5	63802400	63802999	RGS7BP	not found	NM_001029875	3	1	3.39e-09	176.975	9.79e-09	599
chr22	29662600	29663599	RHBDD3	not found	NM_012265	4	3	2.72e-09	78.6554	8.02e-09	999
chr17	12892200	12892399	RICH2	not found	NM_014859	2	0	1.26e-08	471.933	2.97e-08	199
chr6	7389800	7390399	RIOK1	not found	NM_031480	4	2	3.63e-10	117.983	1.13e-09	599
chr5	31531800	31532799	RNASEN	not found	NM_013235	5	1	3.25e-14	294.958	3.18e-13	999
chrX	119004800	119004999	RNF113A	not found	NM_006978	3	0	1.34e-11	707.899	8.34e-11	199
chr2	7058200	7058599	RNF144A	not found	NM_014746	3	2	5.36e-08	88.4874	7.77e-08	399
chr13	25450800	25450999	RNF17	not found	NM_031277	2	0	1.26e-08	471.933	2.97e-08	199
chr10	90343000	90343199	RNLS	not found	NM_001031709	2	0	1.26e-08	471.933	2.97e-08	199
chr5	80596800	80597599	RNU5D	not found	NR_002755	3	3	2.68e-07	58.9916	3.68e-07	799
chrX	153625800	153625999	RPL10	not found	NM_006013	2	0	1.26e-08	471.933	2.97e-08	199
chr1	25234400	25234799	RUNX3	not found	NM_004350	3	1	3.39e-09	176.975	9.79e-09	399
chr19	49497200	49497599	RUVBL2	not found	NM_006666	3	1	3.39e-09	176.975	9.79e-09	399
chr19	10621200	10621399	S1PR5	not found	NM_030760	2	0	1.26e-08	471.933	2.97e-08	199
chr1	100598200	100598399	SASS6	not found	NM_194292	2	1	8.02e-07	117.983	1.08e-06	199
chr16	28304800	28304999	SBK1	not found	NM_001024401	2	0	1.26e-08	471.933	2.97e-08	199
chr15	85174400	85174599	SCAND2	not found	NR_003654	3	1	3.39e-09	176.975	9.79e-09	199
chr18	47340000	47341199	SCARNA17	not found	NR_003003	5	4	1.27e-10	73.7395	4.01e-10	1199
chr19	35522000	35522399	SCN1B	not found	NM_199037	4	1	1.15e-11	235.966	8.94e-11	399
chr2	166100600	166100799	SCN2A	not found	NM_001040142	2	1	8.02e-07	117.983	1.08e-06	199
chr2	166150600	166150799	SCN2A	not found	NM_021007	3	0	1.34e-11	707.899	8.34e-11	199
chr11	118016400	118016599	SCN4B	not found	NM_001142348	2	0	1.26e-08	471.933	2.97e-08	199
chr2	20423200	20423399	SDC1	not found	NM_002997	2	0	1.26e-08	471.933	2.97e-08	199
chr1	177681600	177681799	SEC16B	not found	NM_033127	2	0	1.26e-08	471.933	2.97e-08	199
chr4	154709800	154709999	SFRP2	not found	NM_003013	2	0	1.26e-08	471.933	2.97e-08	199
chr6	99872800	99873599	SFRS18	not found	NM_015491	4	1	1.15e-11	235.966	8.94e-11	799
chr8	13882800	13882999	SGCZ	not found	NM_139167	2	1	8.02e-07	117.983	1.08e-06	199
chr8	14748600	14748799	SGCZ	not found	NM_139167	2	0	1.26e-08	471.933	2.97e-08	199
chr10	82983000	82983199	SH2D4B	not found	NM_001145719	2	3	2.11e-05	39.3277	2.39e-05	199
chr11	70553800	70553999	SHANK2	not found	NM_012309	2	0	1.26e-08	471.933	2.97e-08	199
chr19	55945800	55946599	SHISA7	not found	NM_001145176	4	24	6.63e-05	9.83193	7.16e-05	799
chr21	38018600	38018799	SIM2	not found	NM_009586	2	0	1.26e-08	471.933	2.97e-08	199
chr14	39583400	39583799	SIP1	not found	NM_001009183	3	0	1.34e-11	707.899	8.34e-11	399
chr2	45231200	45231399	SIX2	not found	NM_016932	2	0	1.26e-08	471.933	2.97e-08	199
chr18	47901600	47901799	SKA1	not found	NM_145060	2	0	1.26e-08	471.933	2.97e-08	199
chr1	48569400	48569599	SKINTL	not found	NR_026749	2	5	9.52e-05	23.5966	0.000102871	199
chr13	103628600	103628799	SLC10A2	not found	NM_000452	2	0	1.26e-08	471.933	2.97e-08	199
chr17	6616600	6616799	SLC13A5	not found	NM_001143838	2	0	1.26e-08	471.933	2.97e-08	199
chr18	43313800	43313999	SLC14A1	not found	NM_001146037	2	0	1.26e-08	471.933	2.97e-08	199
chr13	99329600	99330399	SLC15A1	not found	NM_005073	3	2	5.36e-08	88.4874	7.77e-08	799
chr10	61468800	61469199	SLC16A9	not found	NM_194298	3	0	1.34e-11	707.899	8.34e-11	399
chr11	22375600	22375799	SLC17A6	not found	NM_020346	2	0	1.26e-08	471.933	2.97e-08	199
chr2	65215800	65217199	SLC1A4	not found	NM_003038	5	1	3.25e-14	294.958	3.18e-13	1399
chr12	113772400	113772999	SLC24A6	not found	NM_024959	3	0	1.34e-11	707.899	8.34e-11	599
chr14	37641400	37641999	SLC25A21	not found	NM_030631	4	0	1.14e-14	943.865	2.27e-13	599
chr10	101335200	101335399	SLC25A28	not found	NM_031212	2	2	6.33e-06	58.9916	7.52e-06	199
chr5	139944400	139944599	SLC35A4	not found	NM_080670	2	0	1.26e-08	471.933	2.97e-08	199
chr1	234377200	234377399	SLC35F3	not found	NM_173508	3	5	2.01e-06	35.3949	2.41e-06	199
chr1	234383200	234383599	SLC35F3	not found	NM_173508	3	2	5.36e-08	88.4874	7.77e-08	399
chr1	75971600	75971999	SLC44A5	not found	NM_152697	3	1	3.39e-09	176.975	9.79e-09	399
chr1	76080800	76081399	SLC44A5	not found	NM_152697	4	5	3.4e-08	47.1933	4.95e-08	599
chr20	3220600	3220799	SLC4A11	not found	NM_032034	2	0	1.26e-08	471.933	2.97e-08	199
chr5	473800	474199	SLC9A3	not found	NM_004174	3	0	1.34e-11	707.899	8.34e-11	399
chr4	19593800	19593999	SLIT2	not found	NM_004787	2	2	6.33e-06	58.9916	7.52e-06	199
chr4	20301200	20301399	SLIT2	not found	NM_004787	2	2	6.33e-06	58.9916	7.52e-06	199
chr20	57617400	57617599	SLMO2	not found	NM_016045	2	0	1.26e-08	471.933	2.97e-08	199
chrX	53418000	53418199	SMC1A	not found	NM_006306	2	0	1.26e-08	471.933	2.97e-08	199
chrX	53449200	53449399	SMC1A	not found	NM_006306	2	0	1.26e-08	471.933	2.97e-08	199
chrX	27476800	27476999	SMEK3P	not found	NR_002784	2	0	1.26e-08	471.933	2.97e-08	199
chr6	123160000	123160199	SMPDL3A	not found	NM_006714	2	0	1.26e-08	471.933	2.97e-08	199
chr19	50639800	50639999	SNAR-B2	not found	NR_024230	2	4	4.94e-05	29.4958	5.45e-05	199
chr15	25123600	25123799	SNRPN	not found	NM_022805	2	0	1.26e-08	471.933	2.97e-08	199
chr13	112733400	112733599	SOX1	not found	NM_005986	2	3	2.11e-05	39.3277	2.39e-05	199
chr4	123844400	123844599	SPATA5	not found	NM_145207	2	0	1.26e-08	471.933	2.97e-08	199
chr5	136305800	136305999	SPOCK1	not found	NM_004598	2	3	2.11e-05	39.3277	2.39e-05	199
chr5	136517800	136517999	SPOCK1	not found	NM_004598	2	0	1.26e-08	471.933	2.97e-08	199
chr2	107484200	107484399	ST6GAL2	not found	NM_001142352	2	0	1.26e-08	471.933	2.97e-08	199
chr3	36392000	36392199	STAC	not found	NM_003149	2	2	6.33e-06	58.9916	7.52e-06	199
chrX	67982600	67982799	STARD8	not found	NM_001142504	2	2	6.33e-06	58.9916	7.52e-06	199
chr11	8615400	8616199	STK33	not found	NM_030906	4	0	1.14e-14	943.865	2.27e-13	799
chr6	125258400	125258599	STL	not found	NR_026876	2	0	1.26e-08	471.933	2.97e-08	199
chr6	125283800	125284599	STL	not found	NR_026876	5	0	8.02e-18	1179.83	4.95e-16	799
chr4	184827200	184827999	STOX2	not found	NM_020225	3	1	3.39e-09	176.975	9.79e-09	799
chr9	136223600	136224199	SURF2	not found	NM_017503	3	1	3.39e-09	176.975	9.79e-09	599
chr12	109447800	109447999	SVOP	not found	NM_018711	2	3	2.11e-05	39.3277	2.39e-05	199
chr22	32952800	32952999	SYN3	not found	NM_003490	2	1	8.02e-07	117.983	1.08e-06	199
chr22	33013000	33013199	SYN3	not found	NM_003490	2	0	1.26e-08	471.933	2.97e-08	199
chr22	33145600	33145799	SYN3	not found	NM_003490	2	1	8.02e-07	117.983	1.08e-06	199
chr12	33464800	33464999	SYT10	not found	NM_198992	2	0	1.26e-08	471.933	2.97e-08	199
chr1	114646400	114646599	SYT6	not found	NM_205848	2	0	1.26e-08	471.933	2.97e-08	199
chr3	9817400	9817599	TADA3	not found	NM_006354	2	3	2.11e-05	39.3277	2.39e-05	199
chr10	105122400	105122599	TAF5	not found	NM_006951	2	0	1.26e-08	471.933	2.97e-08	199
chr11	62538800	62539599	TAF6L	not found	NM_006473	3	1	3.39e-09	176.975	9.79e-09	799
chr9	108418400	108418799	TAL2	not found	NM_005421	3	0	1.34e-11	707.899	8.34e-11	399
chr6	167773200	167773399	TCP10	not found	NM_004610	2	2	6.33e-06	58.9916	7.52e-06	199
chr14	90421600	90421799	TDP1	not found	NM_018319	2	1	8.02e-07	117.983	1.08e-06	199
chr6	40232400	40232599	TDRG1	not found	NR_024015	2	0	1.26e-08	471.933	2.97e-08	199
chr19	14640800	14640999	TECR	not found	NM_138501	2	1	8.02e-07	117.983	1.08e-06	199
chr19	43909400	43909599	TEX101	not found	NM_031451	3	6	4.11e-06	29.4958	4.9e-06	199
chr7	115547800	115547999	TFEC	not found	NM_001018058	3	3	2.68e-07	58.9916	3.68e-07	199
chr3	30605400	30605599	TGFBR2	not found	NM_003242	2	0	1.26e-08	471.933	2.97e-08	199
chr11	2208400	2208599	TH	not found	NM_000360	2	3	2.11e-05	39.3277	2.39e-05	199
chr11	65121800	65121999	TIGD3	not found	NM_145719	2	0	1.26e-08	471.933	2.97e-08	199
chr10	51622800	51623199	TIMM23	not found	NM_006327	3	0	1.34e-11	707.899	8.34e-11	399
chr3	156393600	156393799	TIPARP	not found	NM_015508	2	0	1.26e-08	471.933	2.97e-08	199
chr15	38303200	38303399	TMCO5A	not found	NM_152453	2	0	1.26e-08	471.933	2.97e-08	199
chr12	44541400	44541599	TMEM117	not found	NM_032256	2	3	2.11e-05	39.3277	2.39e-05	199
chr4	4249600	4249799	TMEM128	not found	NM_032927	2	0	1.26e-08	471.933	2.97e-08	199
chr12	129676200	129676399	TMEM132D	not found	NM_133448	2	1	8.02e-07	117.983	1.08e-06	199
chr12	129856800	129856999	TMEM132D	not found	NM_133448	2	0	1.26e-08	471.933	2.97e-08	199
chr5	82373000	82373199	TMEM167A	not found	NM_174909	4	1	1.15e-11	235.966	8.94e-11	199
chr2	103844600	103844799	TMEM182	not found	NM_144632	2	0	1.26e-08	471.933	2.97e-08	199
chr5	109642200	109642399	TMEM232	not found	NM_001039763	2	2	6.33e-06	58.9916	7.52e-06	199
chr15	42565200	42565399	TMEM87A	not found	NM_001110503	2	0	1.26e-08	471.933	2.97e-08	199
chr20	24451000	24451999	TMEM90B	not found	NM_024893	8	3	5.99e-18	157.311	3.96e-16	999
chr17	3572000	3572599	TMEM93	not found	NM_031298	3	0	1.34e-11	707.899	8.34e-11	599
chr8	23021200	23021399	TNFRSF10D	not found	NM_003840	2	0	1.26e-08	471.933	2.97e-08	199
chr17	7452000	7452199	TNFSF12	not found	NM_003809	2	0	1.26e-08	471.933	2.97e-08	199
chr17	7464400	7465799	TNFSF13	not found	NM_003808	10	1	8.19e-28	589.916	6.41e-25	1399
chr6	125474800	125474999	TPD52L1	not found	NM_001003396	2	0	1.26e-08	471.933	2.97e-08	199
chr13	45914400	45915799	TPT1	not found	NM_003295	5	1	3.25e-14	294.958	3.18e-13	1399
chr10	17243400	17243599	TRDMT1	not found	NM_176083	2	0	1.26e-08	471.933	2.97e-08	199
chr12	73433600	73433799	TRHDE	not found	NM_013381	2	3	2.11e-05	39.3277	2.39e-05	199
chr11	119952800	119952999	TRIM29	not found	NM_012101	2	0	1.26e-08	471.933	2.97e-08	199
chr14	61447400	61447799	TRMT5	not found	NM_020810	4	1	1.15e-11	235.966	8.94e-11	399
chr19	50235200	50235399	TSKS	not found	NM_021733	2	0	1.26e-08	471.933	2.97e-08	199
chr2	47168600	47168999	TTC7A	not found	NM_020458	3	0	1.34e-11	707.899	8.34e-11	399
chr11	8102400	8102599	TUB	not found	NM_003320	2	0	1.26e-08	471.933	2.97e-08	199
chr18	12308600	12308799	TUBB6	not found	NM_032525	2	0	1.26e-08	471.933	2.97e-08	199
chr6	112408400	112408599	TUBE1	not found	NM_016262	3	1	3.39e-09	176.975	9.79e-09	199
chr8	15478400	15478599	TUSC3	not found	NM_006765	2	4	4.94e-05	29.4958	5.45e-05	199
chr9	12034200	12034399	TYRP1	not found	NM_000550	3	8	1.26e-05	22.1218	1.44e-05	199
chr10	5423200	5423799	UCN3	not found	NM_053049	3	17	0.00022845	10.4103	0.000242666	599
chr5	35946600	35946799	UGT3A1	not found	NM_152404	2	1	8.02e-07	117.983	1.08e-06	199
chr9	6414000	6414199	UHRF2	not found	NM_152896	2	0	1.26e-08	471.933	2.97e-08	199
chr13	115047600	115048199	UPF3A	not found	NM_080687	3	0	1.34e-11	707.899	8.34e-11	599
chr10	105156000	105156599	USMG5	not found	NM_032747	3	0	1.34e-11	707.899	8.34e-11	599
chr11	119222200	119222399	USP2	not found	NM_171997	2	5	9.52e-05	23.5966	0.000102871	199
chr12	95942200	95942399	USP44	not found	NM_001042403	2	0	1.26e-08	471.933	2.97e-08	199
chr5	72861600	72861799	UTP15	not found	NM_032175	2	0	1.26e-08	471.933	2.97e-08	199
chr1	116184400	116185599	VANGL1	not found	NM_138959	5	1	3.25e-14	294.958	3.18e-13	1199
chr10	118895400	118895599	VAX1	not found	NM_001112704	2	1	8.02e-07	117.983	1.08e-06	199
chr12	48298200	48298799	VDR	not found	NM_000376	3	1	3.39e-09	176.975	9.79e-09	599
chr6	153173000	153173199	VIP	not found	NM_194435	2	4	4.94e-05	29.4958	5.45e-05	199
chr19	5905000	5905199	VMAC	not found	NM_001017921	2	0	1.26e-08	471.933	2.97e-08	199
chr10	70902000	70902199	VPS26A	not found	NM_001035260	3	0	1.34e-11	707.899	8.34e-11	199
chr2	58009400	58009599	VRK2	not found	NM_001130483	2	0	1.26e-08	471.933	2.97e-08	199
chr2	58273200	58273399	VRK2	not found	NM_001130483	2	0	1.26e-08	471.933	2.97e-08	199
chr2	74685800	74686399	WBP1	not found	NM_012477	3	1	3.39e-09	176.975	9.79e-09	599
chr7	73098000	73098599	WBSCR22	not found	NM_017528	3	0	1.34e-11	707.899	8.34e-11	599
chr4	176987200	176987399	WDR17	not found	NM_170710	2	0	1.26e-08	471.933	2.97e-08	199
chr3	13856600	13856799	WNT7A	not found	NM_004625	2	0	1.26e-08	471.933	2.97e-08	199
chr10	111051800	111051999	XPNPEP1	not found	NM_020383	2	1	8.02e-07	117.983	1.08e-06	199
chr6	43484400	43484999	YIPF3	not found	NM_015388	5	3	2.3e-11	98.3193	7.34e-11	599
chr5	143550000	143550199	YIPF5	not found	NM_001024947	2	0	1.26e-08	471.933	2.97e-08	199
chr1	38272800	38273399	YRDC	not found	NM_024640	4	0	1.14e-14	943.865	2.27e-13	599
chr22	50246600	50246799	ZBED4	not found	NM_014838	2	0	1.26e-08	471.933	2.97e-08	199
chr1	173837400	173837999	ZBTB37	not found	NM_032522	4	0	1.14e-14	943.865	2.27e-13	599
chr20	62396400	62396599	ZBTB46	not found	NM_025224	2	2	6.33e-06	58.9916	7.52e-06	199
chr3	28726600	28726799	ZCWPW2	not found	NM_001040432	2	5	9.52e-05	23.5966	0.000102871	199
chr16	88522000	88522199	ZFPM1	not found	NM_153813	2	0	1.26e-08	471.933	2.97e-08	199
chr10	99497000	99497399	ZFYVE27	not found	NM_144588	3	0	1.34e-11	707.899	8.34e-11	399
chr4	2327600	2327799	ZFYVE28	not found	NM_020972	2	0	1.26e-08	471.933	2.97e-08	199
chr16	71520000	71520199	ZNF19	not found	NM_006961	2	1	8.02e-07	117.983	1.08e-06	199
chr11	3399800	3400399	ZNF195	not found	NM_007152	3	1	3.39e-09	176.975	9.79e-09	599
chr1	90728800	90728999	ZNF326	not found	NM_182976	2	0	1.26e-08	471.933	2.97e-08	199
chr20	45142000	45142199	ZNF334	not found	NM_199441	2	0	1.26e-08	471.933	2.97e-08	199
chr5	178255000	178255599	ZNF354B	not found	NM_058230	3	3	2.68e-07	58.9916	3.68e-07	599
chr10	64134400	64134599	ZNF365	not found	NM_014951	2	0	1.26e-08	471.933	2.97e-08	199
chr19	50529200	50529599	ZNF473	not found	NM_001006656	3	0	1.34e-11	707.899	8.34e-11	399
chr10	135130600	135131199	ZNF511	not found	NM_145806	3	3	2.68e-07	58.9916	3.68e-07	599
chr2	95824600	95825199	ZNF514	not found	NM_032788	3	2	5.36e-08	88.4874	7.77e-08	599
chr8	125984600	125985399	ZNF572	not found	NM_152412	3	1	3.39e-09	176.975	9.79e-09	799
chr3	48293200	48293399	ZNF589	not found	NM_016089	2	4	4.94e-05	29.4958	5.45e-05	199
chr15	64920000	64920199	ZNF609	not found	NM_015042	2	0	1.26e-08	471.933	2.97e-08	199
chr19	53934800	53935599	ZNF761	not found	NM_001008401	3	1	3.39e-09	176.975	9.79e-09	799
chr15	90895200	90895799	ZNF774	not found	NM_001004309	3	0	1.34e-11	707.899	8.34e-11	599
chr5	178448000	178448199	ZNF879	not found	NM_001136116	2	1	8.02e-07	117.983	1.08e-06	199
chr19	22922200	22922399	ZNF99	not found	NM_001080409	2	0	1.26e-08	471.933	2.97e-08	199
chr6	28092400	28092999	ZSCAN16	not found	NM_025231	3	2	5.36e-08	88.4874	7.77e-08	599
chrX	58554000	58554199	ZXDA	not found	NM_007156	2	4	4.94e-05	29.4958	5.45e-05	199
chr17	4045600	4045799	ZZEF1	not found	NM_015113	2	0	1.26e-08	471.933	2.97e-08	199
chr1	87379600	87379999	SEPT15	not found	NM_004261	4	1	1.15e-11	235.966	8.94e-11	399
chr1	17675200	17675399	PADI4	not found	NM_012387	2	0	1.26e-08	471.933	2.97e-08	199
chr1	18276800	18276999	ACTL8	not found	NM_030812	2	1	8.02e-07	117.983	1.08e-06	199
chr1	26522400	26522599	CATSPER4	not found	NM_198137	2	1	8.02e-07	117.983	1.08e-06	199
chr1	38105200	38105399	RSPO1	not found	NM_001038633	2	0	1.26e-08	471.933	2.97e-08	199
chr1	43729000	43729199	TMEM125	not found	NM_144626	2	1	8.02e-07	117.983	1.08e-06	199
chr1	74963200	74963399	TNNI3K	not found	NM_015978	2	6	0.000162513	19.6639	0.000173846	199
chr1	78956800	78957399	PTGFR	not found	NM_001039585	3	1	3.39e-09	176.975	9.79e-09	599
chr1	157676600	157676799	FCRL3	not found	NM_052939	2	0	1.26e-08	471.933	2.97e-08	199
chr1	161591200	161591399	FCGR3B	not found	NM_000570	2	0	1.26e-08	471.933	2.97e-08	199
chr1	196932600	196932799	CFHR2	not found	NM_005666	2	2	6.33e-06	58.9916	7.52e-06	199
chr1	201312000	201312199	PKP1	not found	NM_000299	2	0	1.26e-08	471.933	2.97e-08	199
chr1	233814400	233814599	KCNK1	not found	NM_002245	4	1	1.15e-11	235.966	8.94e-11	199
chr2	3642400	3642599	COLEC11	not found	NM_024027	2	1	8.02e-07	117.983	1.08e-06	199
chr2	73881600	73881799	ALMS1P	not found	NR_003683	2	0	1.26e-08	471.933	2.97e-08	199
chr5	10348800	10348999	MARCH6	not found	NM_005885	2	6	0.000162513	19.6639	0.000173846	199
chr17	60835400	60835599	MARCH10	not found	NM_001100875	2	2	6.33e-06	58.9916	7.52e-06	199
chr7	35840800	35841599	SEPT7	not found	NM_001788	3	0	1.34e-11	707.899	8.34e-11	799
chr17	75369800	75370599	SEPT9	not found	NM_001113493	4	3	2.72e-09	78.6554	8.02e-09	799
chr4	77871200	77871999	SEPT11	not found	NM_018243	3	3	2.68e-07	58.9916	3.68e-07	799
chr7	55907000	55907199	SEPT14	not found	NM_207366	2	2	6.33e-06	58.9916	7.52e-06	199
chr3	151381600	151381799	AADACL2	not found	NM_207365	2	1	8.02e-07	117.983	1.08e-06	199
chr6	24666800	24667599	ACOT13	not found	NM_018473	3	1	3.39e-09	176.975	9.79e-09	799
chr4	100068200	100068399	ADH4	not found	NM_000670	2	0	1.26e-08	471.933	2.97e-08	199
chr11	56992600	56992799	APLNR	not found	NM_005161	2	0	1.26e-08	471.933	2.97e-08	199
chr22	36575000	36575199	APOL4	not found	NM_030643	2	1	8.02e-07	117.983	1.08e-06	199
chr22	45226200	45226399	ARHGAP8	not found	NM_001017526	2	1	8.02e-07	117.983	1.08e-06	199
chr7	143889200	143889399	ARHGEF5L	not found	NM_001003702	2	2	6.33e-06	58.9916	7.52e-06	199
chr2	201695400	201695599	BZW1L1	not found	NR_026584	2	1	8.02e-07	117.983	1.08e-06	199
chr12	13574000	13574199	C12orf36	not found	NM_182558	2	3	2.11e-05	39.3277	2.39e-05	199
chr20	61176600	61177399	C20orf166	not found	NM_178463	3	3	2.68e-07	58.9916	3.68e-07	799
chr3	157436600	157436799	C3orf55	not found	NM_001130002	2	0	1.26e-08	471.933	2.97e-08	199
chr3	153356400	153356599	C3orf79	not found	NM_001101337	2	0	1.26e-08	471.933	2.97e-08	199
chr9	89812200	89812399	C9orf170	not found	NM_001001709	2	0	1.26e-08	471.933	2.97e-08	199
chr19	16606800	16607399	CALR3	not found	NM_145046	3	1	3.39e-09	176.975	9.79e-09	599
chr12	19010000	19010199	CAPZA3	not found	NM_033328	2	3	2.11e-05	39.3277	2.39e-05	199
chr3	121906400	121906599	CASR	not found	NM_000388	2	0	1.26e-08	471.933	2.97e-08	199
chr12	124456200	124456399	CCDC92	not found	NM_025140	2	0	1.26e-08	471.933	2.97e-08	199
chr18	64396600	64396799	CDH19	not found	NM_021153	2	0	1.26e-08	471.933	2.97e-08	199
chr2	175593000	175593199	CHRNA1	not found	NM_000079	2	3	2.11e-05	39.3277	2.39e-05	199
chr10	60029000	60029599	CISD1	not found	NM_018464	3	1	3.39e-09	176.975	9.79e-09	599
chr3	74088000	74088199	CNTN3	not found	NM_020872	3	3	2.68e-07	58.9916	3.68e-07	199
chr2	189800600	189800799	COL3A1	not found	NM_000090	2	0	1.26e-08	471.933	2.97e-08	199
chr2	166550800	166550999	CSRNP3	not found	NM_024969	2	0	1.26e-08	471.933	2.97e-08	199
chr3	122043400	122043599	CSTA	not found	NM_005213	2	0	1.26e-08	471.933	2.97e-08	199
chr15	71390600	71390799	CT62	not found	NM_001102658	2	0	1.26e-08	471.933	2.97e-08	199
chrX	83077400	83077799	CYLC1	not found	NM_021118	3	2	5.36e-08	88.4874	7.77e-08	399
chr10	96437800	96437999	CYP2C18	not found	NM_000772	2	2	6.33e-06	58.9916	7.52e-06	199
chr14	24423400	24423599	DHRS4	not found	NM_021004	2	1	8.02e-07	117.983	1.08e-06	199
chr2	85581400	85582399	ELMOD3	not found	NM_032213	4	3	2.72e-09	78.6554	8.02e-09	999
chr17	48450600	48450799	EME1	not found	NM_152463	2	0	1.26e-08	471.933	2.97e-08	199
chr4	91763200	91763399	FAM190A	not found	NM_001145065	2	1	8.02e-07	117.983	1.08e-06	199
chr18	10841800	10841999	FAM38B	not found	NM_022068	2	3	2.11e-05	39.3277	2.39e-05	199
chr9	84491000	84491199	FLJ43950	not found	NR_026851	2	4	4.94e-05	29.4958	5.45e-05	199
chr9	14773000	14773199	FREM1	not found	NM_144966	2	0	1.26e-08	471.933	2.97e-08	199
chr11	58672800	58673199	GLYATL1	not found	NM_080661	3	0	1.34e-11	707.899	8.34e-11	399
chr16	20213200	20213399	GP2	not found	NM_001502	2	0	1.26e-08	471.933	2.97e-08	199
chr3	100327800	100327999	GPR128	not found	NM_032787	2	1	8.02e-07	117.983	1.08e-06	199
chr10	25582600	25582799	GPR158	not found	NM_020752	5	2	2.05e-12	147.479	1.7e-11	199
chr13	114320000	114320599	GRK1	not found	NM_002929	3	2	5.36e-08	88.4874	7.77e-08	599
chr22	24383800	24384399	GSTT1	not found	NM_000853	4	1	1.15e-11	235.966	8.94e-11	599
chr6	26759800	26759999	GUSBL1	not found	NR_003504	3	0	1.34e-11	707.899	8.34e-11	199
chr10	115147600	115147799	HABP2	not found	NM_004132	2	2	6.33e-06	58.9916	7.52e-06	199
chr17	36095600	36095799	HNF1B	not found	NM_000458	2	0	1.26e-08	471.933	2.97e-08	199
chr10	103825000	103825199	HPS6	not found	NM_024747	2	0	1.26e-08	471.933	2.97e-08	199
chr5	53690600	53690799	HSPB3	not found	NM_006308	2	0	1.26e-08	471.933	2.97e-08	199
chr21	41150600	41150799	IGSF5	not found	NM_001080444	2	2	6.33e-06	58.9916	7.52e-06	199
chr5	158814600	158814799	IL12B	not found	NM_002187	2	0	1.26e-08	471.933	2.97e-08	199
chr2	102804200	102804399	IL1RL2	not found	NM_003854	2	0	1.26e-08	471.933	2.97e-08	199
chr5	35851800	35851999	IL7R	not found	NM_002185	2	1	8.02e-07	117.983	1.08e-06	199
chr6	33725800	33726399	IP6K3	not found	NM_054111	3	1	3.39e-09	176.975	9.79e-09	599
chr17	45391200	45391399	ITGB3	not found	NM_000212	2	0	1.26e-08	471.933	2.97e-08	199
chr11	74172400	74172599	KCNE3	not found	NM_005472	3	1	3.39e-09	176.975	9.79e-09	199
chr8	140658200	140658399	KCNK9	not found	NM_016601	2	0	1.26e-08	471.933	2.97e-08	199
chr9	47212400	47212599	KGFLP1	not found	NR_003674	2	2	6.33e-06	58.9916	7.52e-06	199
chr9	21334800	21335199	KLHL9	not found	NM_018847	3	0	1.34e-11	707.899	8.34e-11	399
chr12	114075200	114075399	LHX5	not found	NM_022363	2	2	6.33e-06	58.9916	7.52e-06	199
chrX	40789600	40789799	LOC100132831	not found	NR_027761	2	0	1.26e-08	471.933	2.97e-08	199
chr7	158802600	158802799	LOC154822	not found	NR_024394	2	0	1.26e-08	471.933	2.97e-08	199
chr21	45231400	45231599	LOC284837	not found	NR_026961	2	1	8.02e-07	117.983	1.08e-06	199
chr9	100164600	100164799	LOC286359	not found	NR_026847	2	0	1.26e-08	471.933	2.97e-08	199
chr22	42361800	42361999	LOC339674	not found	NR_024355	2	1	8.02e-07	117.983	1.08e-06	199
chr4	158646400	158646799	LOC340017	not found	NR_026992	3	7	7.51e-06	25.2821	8.55e-06	399
chr8	65421400	65421599	LOC401463	not found	NR_015374	2	0	1.26e-08	471.933	2.97e-08	199
chr10	135499800	135500399	LOC653545	not found	NM_001127389	3	2	5.36e-08	88.4874	7.77e-08	599
chr12	25216800	25217199	LRMP	not found	NM_006152	3	0	1.34e-11	707.899	8.34e-11	399
chr15	101642600	101642799	LRRK1	not found	NM_024652	2	0	1.26e-08	471.933	2.97e-08	199
chr6	100560000	100560199	MCHR2	not found	NM_032503	2	1	8.02e-07	117.983	1.08e-06	199
chr10	131430600	131430799	MGMT	not found	NM_002412	2	0	1.26e-08	471.933	2.97e-08	199
chr19	41283400	41283599	MIA	not found	NM_006533	3	0	1.34e-11	707.899	8.34e-11	199
chrX	145246200	145246399	MIR891A	not found	NR_030581	2	2	6.33e-06	58.9916	7.52e-06	199
chr8	17182600	17182799	MTMR7	not found	NM_004686	2	0	1.26e-08	471.933	2.97e-08	199
chr6	153002000	153002199	MYCT1	not found	NM_025107	2	0	1.26e-08	471.933	2.97e-08	199
chr17	18056400	18056599	MYO15A	not found	NM_016239	2	0	1.26e-08	471.933	2.97e-08	199
chr8	144660600	144660799	NAPRT1	not found	NM_145201	2	0	1.26e-08	471.933	2.97e-08	199
chr10	27253800	27253999	NCRNA00202	not found	NR_026795	2	2	6.33e-06	58.9916	7.52e-06	199
chr19	56551800	56551999	NLRP5	not found	NM_153447	2	2	6.33e-06	58.9916	7.52e-06	199
chr17	56242000	56242199	OR4D2	not found	NM_001004707	2	0	1.26e-08	471.933	2.97e-08	199
chr11	5369400	5369599	OR51B6	not found	NM_001004750	2	0	1.26e-08	471.933	2.97e-08	199
chr3	97830200	97830399	OR5H1	not found	NM_001005338	2	3	2.11e-05	39.3277	2.39e-05	199
chr10	23775800	23775999	OTUD1	not found	NM_001145373	2	0	1.26e-08	471.933	2.97e-08	199
chr11	72929600	72929799	P2RY2	not found	NM_176071	2	0	1.26e-08	471.933	2.97e-08	199
chr10	135192200	135192399	PAOX	not found	NM_207127	2	1	8.02e-07	117.983	1.08e-06	199
chr4	41770600	41770799	PHOX2B	not found	NM_003924	2	2	6.33e-06	58.9916	7.52e-06	199
chr15	42356200	42356399	PLA2G4D	not found	NM_178034	4	6	8.33e-08	39.3277	1.15e-07	199
chr19	36303800	36303999	PRODH2	not found	NM_021232	2	0	1.26e-08	471.933	2.97e-08	199
chr2	240983000	240983399	PRR21	not found	NM_001080835	3	1	3.39e-09	176.975	9.79e-09	399
chr19	43591800	43591999	PSG2	not found	NM_031246	2	0	1.26e-08	471.933	2.97e-08	199
chr12	110959600	110959799	RAD9B	not found	NM_152442	2	2	6.33e-06	58.9916	7.52e-06	199
chr17	164400	164599	RPH3AL	not found	NM_006987	2	0	1.26e-08	471.933	2.97e-08	199
chr11	118888400	118888999	RPS25	not found	NM_001028	4	2	3.63e-10	117.983	1.13e-09	599
chr5	76208600	76208799	S100Z	not found	NM_130772	2	2	6.33e-06	58.9916	7.52e-06	199
chr8	57320600	57320799	SDR16C6	not found	NM_001145251	2	1	8.02e-07	117.983	1.08e-06	199
chr22	25300600	25300799	SGSM1	not found	NM_001098498	2	0	1.26e-08	471.933	2.97e-08	199
chr7	135370200	135370399	SLC13A4	not found	NM_012450	2	0	1.26e-08	471.933	2.97e-08	199
chr5	128105000	128105199	SLC27A6	not found	NM_014031	2	0	1.26e-08	471.933	2.97e-08	199
chr14	21474400	21474599	SLC39A2	not found	NM_014579	2	0	1.26e-08	471.933	2.97e-08	199
chr19	33353400	33353599	SLC7A9	not found	NM_014270	2	2	6.33e-06	58.9916	7.52e-06	199
chr15	25327200	25327399	SNORD116-16	not found	NR_003331	2	0	1.26e-08	471.933	2.97e-08	199
chr16	4208600	4209399	SRL	not found	NM_001098814	3	4	8.34e-07	44.2437	1.01e-06	799
chr3	151622800	151622999	SUCNR1	not found	NM_033050	2	1	8.02e-07	117.983	1.08e-06	199
chr9	32635800	32635999	TAF1L	not found	NM_153809	2	1	8.02e-07	117.983	1.08e-06	199
chr11	117072400	117072799	TAGLN	not found	NM_003186	3	0	1.34e-11	707.899	8.34e-11	399
chr7	142927600	142927799	TAS2R40	not found	NM_176882	2	5	9.52e-05	23.5966	0.000102871	199
chrX	109837400	109837599	TDGF3	not found	NR_002718	2	0	1.26e-08	471.933	2.97e-08	199
chr16	19459600	19459799	TMC5	not found	NM_001105249	2	3	2.11e-05	39.3277	2.39e-05	199
chr17	7276000	7276199	TNK1	not found	NM_003985	2	2	6.33e-06	58.9916	7.52e-06	199
chr4	117817600	117817799	TRAM1L1	not found	NM_152402	2	0	1.26e-08	471.933	2.97e-08	199
chr4	117823000	117823199	TRAM1L1	not found	NM_152402	2	0	1.26e-08	471.933	2.97e-08	199
chr4	118006600	118006799	TRAM1L1	not found	NM_152402	2	0	1.26e-08	471.933	2.97e-08	199
chr11	101223800	101223999	TRPC6	not found	NM_004621	2	1	8.02e-07	117.983	1.08e-06	199
chr11	101468400	101468599	TRPC6	not found	NM_004621	2	0	1.26e-08	471.933	2.97e-08	199
chr21	45779800	45779999	TRPM2	not found	NM_003307	2	1	8.02e-07	117.983	1.08e-06	199
chr7	57171600	57171799	ZNF479	not found	NM_033273	2	0	1.26e-08	471.933	2.97e-08	199
chr7	57328400	57328599	ZNF479	not found	NM_033273	2	0	1.26e-08	471.933	2.97e-08	199
chr4	199800	199999	ZNF876P	not found	NR_027481	2	6	0.000162513	19.6639	0.000173846	199
chr10	57839600	57839799	ZWINT	found	NM_001005413	2	2	6.33e-06	58.9916	7.52e-06	199
chr10	58120400	58121399	ZWINT	found	NM_001005413	3	1	3.39e-09	176.975	9.79e-09	999
chr10	58225200	58225399	ZWINT	found	NM_001005413	2	0	1.26e-08	471.933	2.97e-08	199
chr11	113644000	113644399	ZW10	found	NM_004724	3	1	3.39e-09	176.975	9.79e-09	399
chr5	60628400	60629399	ZSWIM6	found	NM_020928	3	0	1.34e-11	707.899	8.34e-11	999
chr19	58838000	58838199	ZSCAN22	found	NM_181846	4	5	3.4e-08	47.1933	4.95e-08	199
chr7	99647200	99647999	ZSCAN21	found	NM_145914	5	1	3.25e-14	294.958	3.18e-13	799
chr1	33938200	33938399	ZSCAN20	found	NM_145238	2	0	1.26e-08	471.933	2.97e-08	199
chr15	85143800	85144799	ZSCAN2	found	NM_017894	5	0	8.02e-18	1179.83	4.95e-16	999
chrX	15808200	15808799	ZRSR2	found	NM_005089	3	1	3.39e-09	176.975	9.79e-09	599
chr16	75034000	75034399	ZNRF1	found	NM_032268	3	0	1.34e-11	707.899	8.34e-11	399
chr1	86173600	86174199	ZNHIT6	found	NM_017953	3	1	3.39e-09	176.975	9.79e-09	599
chr17	34842400	34843199	ZNHIT3	found	NM_004773	3	0	1.34e-11	707.899	8.34e-11	799
chr7	100861400	100861799	ZNHIT1	found	NM_006349	3	2	5.36e-08	88.4874	7.77e-08	399
chr20	47893800	47894599	ZNFX1	found	NM_021035	5	5	4.79e-10	58.9916	1.42e-09	799
chr19	23577800	23578399	ZNF91	found	NM_003430	4	2	3.63e-10	117.983	1.13e-09	599
chr19	21106000	21106599	ZNF85	found	NM_003429	6	1	7.86e-17	353.949	1.92e-15	599
chr19	9879000	9879199	ZNF846	found	NM_001077624	2	1	8.02e-07	117.983	1.08e-06	199
chr14	102785800	102786599	ZNF839	found	NM_018335	3	1	3.39e-09	176.975	9.79e-09	799
chr19	52674600	52674799	ZNF836	found	NM_001102657	2	0	1.26e-08	471.933	2.97e-08	199
chr17	33288800	33289199	ZNF830	found	NM_052857	3	0	1.34e-11	707.899	8.34e-11	399
chr19	53141200	53141599	ZNF83	found	NM_001105549	3	2	5.36e-08	88.4874	7.77e-08	399
chr4	146853600	146853799	ZNF827	found	NM_178835	2	4	4.94e-05	29.4958	5.45e-05	199
chr19	53465800	53466399	ZNF816A	found	NM_001031665	3	1	3.39e-09	176.975	9.79e-09	599
chr7	5862800	5863199	ZNF815	found	NR_023382	3	0	1.34e-11	707.899	8.34e-11	399
chr19	58399800	58400199	ZNF814	found	NM_001144989	3	0	1.34e-11	707.899	8.34e-11	399
chr19	53971000	53971799	ZNF813	found	NM_001004301	5	0	8.02e-18	1179.83	4.95e-16	799
chr19	53031000	53031599	ZNF808	found	NM_001039886	3	0	1.34e-11	707.899	8.34e-11	599
chr2	185254000	185254199	ZNF804A	found	NM_194250	2	2	6.33e-06	58.9916	7.52e-06	199
chr2	185647800	185647999	ZNF804A	found	NM_194250	2	2	6.33e-06	58.9916	7.52e-06	199
chr19	37328800	37329399	ZNF790	found	NM_206894	3	5	2.01e-06	35.3949	2.41e-06	599
chr9	130186400	130187199	ZNF79	found	NM_007135	4	0	1.14e-14	943.865	2.27e-13	799
chr9	130208200	130208599	ZNF79	found	NM_007135	8	4	7.86e-17	117.983	1.95e-15	399
chr7	148762600	148762799	ZNF786	found	NM_152411	2	0	1.26e-08	471.933	2.97e-08	199
chr16	30596600	30597199	ZNF785	found	NM_152458	3	3	2.68e-07	58.9916	3.68e-07	599
chr9	99616200	99616799	ZNF782	found	NM_001001662	4	0	1.14e-14	943.865	2.27e-13	599
chr9	99638000	99638199	ZNF782	found	NM_001001662	2	0	1.26e-08	471.933	2.97e-08	199
chr19	40561800	40562399	ZNF780B	found	NM_001005851	6	4	1.23e-12	88.4874	1.03e-11	599
chr19	40596400	40596799	ZNF780A	found	NM_001010880	4	3	2.72e-09	78.6554	8.02e-09	399
chr16	89284400	89284599	ZNF778	found	NM_182531	2	0	1.26e-08	471.933	2.97e-08	199
chr15	35279800	35280399	ZNF770	found	NM_014106	3	0	1.34e-11	707.899	8.34e-11	599
chr16	30538200	30538599	ZNF768	found	NM_024671	3	0	1.34e-11	707.899	8.34e-11	399
chr19	57946800	57947199	ZNF749	found	NM_001023561	5	0	8.02e-18	1179.83	4.95e-16	399
chr19	20748000	20748199	ZNF737	found	NM_001159293	2	1	8.02e-07	117.983	1.08e-06	199
chr16	31769800	31769999	ZNF720	found	NM_001130913	2	8	0.000375602	14.7479	0.000396731	199
chr3	76303800	76303999	ZNF717	found	NM_001128223	2	4	4.94e-05	29.4958	5.45e-05	199
chr7	57463400	57463599	ZNF716	found	NM_001159279	2	1	8.02e-07	117.983	1.08e-06	199
chr15	90544400	90545199	ZNF710	found	NM_198526	5	3	2.3e-11	98.3193	7.34e-11	799
chr19	12035800	12036599	ZNF700	found	NM_144566	3	1	3.39e-09	176.975	9.79e-09	799
chr1	43311800	43312999	ZNF691	found	NM_015911	4	3	2.72e-09	78.6554	8.02e-09	1199
chr19	11998800	11998999	ZNF69	found	NM_021915	2	0	1.26e-08	471.933	2.97e-08	199
chr7	64023000	64023199	ZNF680	found	NM_001130022	3	0	1.34e-11	707.899	8.34e-11	199
chr7	64037000	64037199	ZNF680	found	NM_001130022	2	2	6.33e-06	58.9916	7.52e-06	199
chr19	58238800	58238999	ZNF671	found	NM_024833	2	2	6.33e-06	58.9916	7.52e-06	199
chr16	31084200	31084999	ZNF668	found	NM_024706	3	1	3.39e-09	176.975	9.79e-09	799
chr7	99155600	99156999	ZNF655	found	NM_001085366	7	0	2.57e-24	1651.76	1.1e-21	1399
chr1	182163400	182163599	ZNF648	found	NM_001009992	2	0	1.26e-08	471.933	2.97e-08	199
chr16	30798400	30798799	ZNF629	found	NM_001080417	4	0	1.14e-14	943.865	2.27e-13	399
chr19	20959400	20959599	ZNF626	found	NM_145297	2	0	1.26e-08	471.933	2.97e-08	199
chr5	16465600	16465999	ZNF622	found	NM_033414	4	1	1.15e-11	235.966	8.94e-11	399
chr19	52531400	52532199	ZNF614	found	NM_025040	4	5	3.4e-08	47.1933	4.95e-08	799
chr19	52430600	52431399	ZNF613	found	NM_001031721	4	4	1.13e-08	58.9916	2.67e-08	799
chr5	124080000	124080199	ZNF608	found	NM_020747	2	0	1.26e-08	471.933	2.97e-08	199
chr19	37708600	37709199	ZNF585B	found	NM_152279	3	0	1.34e-11	707.899	8.34e-11	599
chr19	56915200	56915999	ZNF583	found	NM_001159860	3	2	5.36e-08	88.4874	7.77e-08	799
chr19	56154800	56155599	ZNF581	found	NM_016535	3	1	3.39e-09	176.975	9.79e-09	799
chr19	37960200	37960799	ZNF570	found	NM_144694	3	0	1.34e-11	707.899	8.34e-11	599
chr19	2900600	2901399	ZNF57	found	NM_173480	3	0	1.34e-11	707.899	8.34e-11	799
chr19	2911400	2911599	ZNF57	found	NM_173480	2	2	6.33e-06	58.9916	7.52e-06	199
chr19	2912800	2912999	ZNF57	found	NM_173480	2	0	1.26e-08	471.933	2.97e-08	199
chr19	37434400	37434599	ZNF568	found	NM_198539	3	1	3.39e-09	176.975	9.79e-09	199
chr19	37178000	37178999	ZNF567	found	NM_152603	6	5	5.79e-12	70.7899	4.52e-11	999
chr19	36973800	36973999	ZNF566	found	NM_032838	2	0	1.26e-08	471.933	2.97e-08	199
chr19	36980000	36980599	ZNF566	found	NM_032838	3	3	2.68e-07	58.9916	3.68e-07	599
chr19	7069400	7069999	ZNF557	found	NM_001044387	3	0	1.34e-11	707.899	8.34e-11	599
chr19	7098800	7098999	ZNF557	found	NM_001044387	2	0	1.26e-08	471.933	2.97e-08	199
chr19	58193200	58193799	ZNF551	found	NM_138347	3	1	3.39e-09	176.975	9.79e-09	599
chr19	58071000	58071199	ZNF550	found	NM_001039654	4	0	1.14e-14	943.865	2.27e-13	199
chr19	40502400	40502599	ZNF546	found	NM_178544	2	1	8.02e-07	117.983	1.08e-06	199
chr19	58770000	58770199	ZNF544	found	NM_014480	2	1	8.02e-07	117.983	1.08e-06	199
chr19	57831600	57832199	ZNF543	found	NM_213598	3	0	1.34e-11	707.899	8.34e-11	599
chr19	56879400	56879799	ZNF542	found	NR_003127	4	1	1.15e-11	235.966	8.94e-11	399
chr19	37095600	37096399	ZNF529	found	NR_027239	4	0	1.14e-14	943.865	2.27e-13	799
chr18	22930600	22931199	ZNF521	found	NM_015461	3	0	1.34e-11	707.899	8.34e-11	599
chr18	14180600	14180799	ZNF519	found	NM_145287	3	8	1.26e-05	22.1218	1.44e-05	199
chr4	4291800	4292599	ZNF509	found	NM_145291	3	1	3.39e-09	176.975	9.79e-09	799
chr19	32647800	32647999	ZNF507	found	NM_014910	2	0	1.26e-08	471.933	2.97e-08	199
chr19	32836800	32836999	ZNF507	found	NM_014910	3	1	3.39e-09	176.975	9.79e-09	199
chr19	32842200	32842399	ZNF507	found	NM_014910	2	5	9.52e-05	23.5966	0.000102871	199
chr3	44754200	44754599	ZNF502	found	NM_001134442	3	0	1.34e-11	707.899	8.34e-11	399
chr3	44771200	44771399	ZNF501	found	NM_145044	2	0	1.26e-08	471.933	2.97e-08	199
chr7	99214800	99214999	ZNF498	found	NM_145115	2	0	1.26e-08	471.933	2.97e-08	199
chr1	247494400	247494999	ZNF496	found	NM_032752	3	0	1.34e-11	707.899	8.34e-11	599
chr19	12721200	12721999	ZNF490	found	NM_020714	4	1	1.15e-11	235.966	8.94e-11	799
chr10	43931600	43932199	ZNF487	found	NR_026693	5	1	3.25e-14	294.958	3.18e-13	599
chr9	114287600	114287799	ZNF483	found	NM_133464	2	0	1.26e-08	471.933	2.97e-08	199
chr19	52800600	52800999	ZNF480	found	NM_144684	5	0	8.02e-18	1179.83	4.95e-16	399
chr16	30407200	30407399	ZNF48	found	NM_152652	2	0	1.26e-08	471.933	2.97e-08	199
chr19	57078600	57078799	ZNF470	found	NM_001001668	2	0	1.26e-08	471.933	2.97e-08	199
chr9	109623200	109623399	ZNF462	found	NM_021224	2	1	8.02e-07	117.983	1.08e-06	199
chr9	109625200	109625599	ZNF462	found	NM_021224	3	2	5.36e-08	88.4874	7.77e-08	399
chr19	37157000	37158199	ZNF461	found	NM_153257	6	4	1.23e-12	88.4874	1.03e-11	1199
chr1	23694400	23694599	ZNF436	found	NM_030634	3	0	1.34e-11	707.899	8.34e-11	199
chr19	21324800	21325199	ZNF431	found	NM_133473	3	0	1.34e-11	707.899	8.34e-11	399
chr19	21203800	21203999	ZNF430	found	NM_025189	2	0	1.26e-08	471.933	2.97e-08	199
chr19	22018400	22018999	ZNF43	found	NM_003423	3	1	3.39e-09	176.975	9.79e-09	599
chr19	22043600	22043799	ZNF43	found	NM_003423	2	0	1.26e-08	471.933	2.97e-08	199
chr19	21660200	21660399	ZNF429	found	NM_001001415	2	2	6.33e-06	58.9916	7.52e-06	199
chr19	37569200	37569599	ZNF420	found	NM_144689	3	1	3.39e-09	176.975	9.79e-09	399
chr7	148823600	148824399	ZNF398	found	NM_020781	4	1	1.15e-11	235.966	8.94e-11	799
chr7	99097400	99098199	ZNF394	found	NM_032164	3	3	2.68e-07	58.9916	3.68e-07	799
chr3	21792600	21792799	ZNF385D	found	NM_024697	2	1	8.02e-07	117.983	1.08e-06	199
chr12	6798400	6798999	ZNF384	found	NM_001135734	3	0	1.34e-11	707.899	8.34e-11	599
chr1	33706800	33706999	ZNF362	found	NM_152493	2	1	8.02e-07	117.983	1.08e-06	199
chr19	53661600	53662799	ZNF347	found	NM_032584	4	2	3.63e-10	117.983	1.13e-09	1199
chr20	2493600	2493799	ZNF343	found	NM_024325	2	4	4.94e-05	29.4958	5.45e-05	199
chr10	38299600	38300399	ZNF33A	found	NM_006974	5	0	8.02e-18	1179.83	4.95e-16	799
chr20	25676600	25676799	ZNF337	found	NM_015655	2	0	1.26e-08	471.933	2.97e-08	199
chr20	44600200	44600999	ZNF335	found	NM_022095	3	1	3.39e-09	176.975	9.79e-09	799
chr19	54041000	54041199	ZNF331	found	NM_018555	2	1	8.02e-07	117.983	1.08e-06	199
chr19	54057000	54057599	ZNF331	found	NM_001079906	3	1	3.39e-09	176.975	9.79e-09	599
chr19	9250600	9251399	ZNF317	found	NM_020933	4	0	1.14e-14	943.865	2.27e-13	799
chr6	28973200	28973399	ZNF311	found	NM_001010877	2	0	1.26e-08	471.933	2.97e-08	199
chr19	57862800	57863199	ZNF304	found	NM_020657	4	1	1.15e-11	235.966	8.94e-11	399
chr19	35147200	35147399	ZNF302	found	NM_018443	2	1	8.02e-07	117.983	1.08e-06	199
chr19	35168800	35168999	ZNF302	found	NM_018443	2	0	1.26e-08	471.933	2.97e-08	199
chr5	150284000	150284399	ZNF300	found	NM_052860	3	4	8.34e-07	44.2437	1.01e-06	399
chr17	16439400	16439599	ZNF287	found	NM_020653	2	2	6.33e-06	58.9916	7.52e-06	199
chr1	200379000	200379199	ZNF281	found	NM_012482	2	0	1.26e-08	471.933	2.97e-08	199
chr22	22862600	22862799	ZNF280B	found	NM_080764	2	0	1.26e-08	471.933	2.97e-08	199
chr7	111846800	111847399	ZNF277	found	NM_021994	3	1	3.39e-09	176.975	9.79e-09	599
chr19	58695000	58695399	ZNF274	found	NM_016325	3	0	1.34e-11	707.899	8.34e-11	399
chr19	9546600	9546799	ZNF266	found	NM_006631	2	1	8.02e-07	117.983	1.08e-06	199
chr19	57703200	57703799	ZNF264	found	NM_003417	4	2	3.63e-10	117.983	1.13e-09	599
chr8	145971600	145971799	ZNF251	found	NM_138367	2	0	1.26e-08	471.933	2.97e-08	199
chr18	32931400	32931599	ZNF24	found	NM_006965	2	1	8.02e-07	117.983	1.08e-06	199
chr1	244128600	244128799	ZNF238	found	NM_205768	3	3	2.68e-07	58.9916	3.68e-07	199
chr18	74458400	74458599	ZNF236	found	NM_007345	3	0	1.34e-11	707.899	8.34e-11	199
chr18	74645400	74645599	ZNF236	found	NM_007345	2	2	6.33e-06	58.9916	7.52e-06	199
chr19	44716600	44717399	ZNF227	found	NM_182490	4	1	1.15e-11	235.966	8.94e-11	799
chr20	52303200	52303399	ZNF217	found	NM_006526	2	4	4.94e-05	29.4958	5.45e-05	199
chr16	3184200	3184799	ZNF213	found	NM_004220	3	0	1.34e-11	707.899	8.34e-11	599
chr16	3218000	3218199	ZNF213	found	NM_001134655	2	2	6.33e-06	58.9916	7.52e-06	199
chr7	148936600	148937199	ZNF212	found	NM_012256	3	0	1.34e-11	707.899	8.34e-11	599
chr19	58144400	58144999	ZNF211	found	NM_006385	4	1	1.15e-11	235.966	8.94e-11	599
chr16	3284600	3285199	ZNF200	found	NM_003454	3	1	3.39e-09	176.975	9.79e-09	599
chr19	12250600	12251199	ZNF20	found	NM_021143	3	0	1.34e-11	707.899	8.34e-11	599
chr6	28193000	28193399	ZNF193	found	NM_006299	4	0	1.14e-14	943.865	2.27e-13	399
chr19	52074600	52074999	ZNF175	found	NM_007147	3	3	2.68e-07	58.9916	3.68e-07	399
chr9	97021600	97021999	ZNF169	found	NM_194320	3	1	3.39e-09	176.975	9.79e-09	399
chr3	125048000	125048199	ZNF148	found	NM_021964	2	0	1.26e-08	471.933	2.97e-08	199
chr19	36705200	36705999	ZNF146	found	NM_001099638	3	3	2.68e-07	58.9916	3.68e-07	799
chr11	9481800	9481999	ZNF143	found	NM_003442	2	0	1.26e-08	471.933	2.97e-08	199
chr2	219524000	219524399	ZNF142	found	NM_001105537	3	0	1.34e-11	707.899	8.34e-11	399
chr4	330800	331599	ZNF141	found	NM_003441	7	6	2.59e-13	68.8235	2.18e-12	799
chr19	19843400	19843999	ZNF14	found	NM_021030	3	0	1.34e-11	707.899	8.34e-11	599
chr19	12273800	12274599	ZNF136	found	NM_003437	3	2	5.36e-08	88.4874	7.77e-08	799
chr19	12282800	12282999	ZNF136	found	NM_003437	2	1	8.02e-07	117.983	1.08e-06	199
chr19	58125600	58126399	ZNF134	found	NM_003435	5	3	2.3e-11	98.3193	7.34e-11	799
chr20	18269000	18269799	ZNF133	found	NM_001083330	3	1	3.39e-09	176.975	9.79e-09	799
chr7	6745600	6746199	ZNF12	found	NM_006956	3	4	8.34e-07	44.2437	1.01e-06	599
chr7	64126800	64126999	ZNF107	found	NM_001013746	2	0	1.26e-08	471.933	2.97e-08	199
chr7	44816200	44816399	ZMIZ2	found	NM_174929	2	1	8.02e-07	117.983	1.08e-06	199
chr10	80829400	80829999	ZMIZ1	found	NM_020338	3	0	1.34e-11	707.899	8.34e-11	599
chr10	80831200	80831399	ZMIZ1	found	NM_020338	2	1	8.02e-07	117.983	1.08e-06	199
chr3	147128200	147128399	ZIC1	found	NM_003412	2	0	1.26e-08	471.933	2.97e-08	199
chr3	147130400	147130599	ZIC1	found	NM_003412	2	0	1.26e-08	471.933	2.97e-08	199
chr3	15140000	15140999	ZFYVE20	found	NM_022340	4	9	6.07e-07	26.2185	8.18e-07	999
chr15	41099400	41099599	ZFYVE19	found	NM_001077268	2	0	1.26e-08	471.933	2.97e-08	199
chr5	79715000	79715399	ZFYVE16	found	NM_001105251	5	6	1.41e-09	49.1597	4.16e-09	399
chr5	32444400	32445199	ZFR	found	NM_016107	3	0	1.34e-11	707.899	8.34e-11	799
chr8	106260400	106260599	ZFPM2	found	NM_012082	3	3	2.68e-07	58.9916	3.68e-07	199
chr11	64852200	64852399	ZFPL1	found	NM_006782	2	1	8.02e-07	117.983	1.08e-06	199
chr20	50807200	50807599	ZFP64	found	NM_018197	3	2	5.36e-08	88.4874	7.77e-08	399
chr9	115818400	115819199	ZFP37	found	NM_003408	5	2	2.05e-12	147.479	1.7e-11	799
chr14	69259000	69259599	ZFP36L1	found	NM_004926	3	2	5.36e-08	88.4874	7.77e-08	599
chr19	38145600	38146199	ZFP30	found	NM_014898	3	1	3.39e-09	176.975	9.79e-09	599
chr19	38146800	38147399	ZFP30	found	NM_014898	4	2	3.63e-10	117.983	1.13e-09	599
chr19	57049800	57049999	ZFP28	found	NM_020828	2	0	1.26e-08	471.933	2.97e-08	199
chr18	5295800	5296199	ZFP161	found	NM_001143823	3	0	1.34e-11	707.899	8.34e-11	399
chr16	72698400	72698999	ZFHX3	found	NM_006885	4	1	1.15e-11	235.966	8.94e-11	599
chr16	72989600	72989799	ZFHX3	found	NM_006885	2	7	0.000254823	16.8547	0.000270558	199
chr16	73092800	73093399	ZFHX3	found	NM_001164766	3	9	2e-05	19.6639	2.26e-05	599
chr15	80352400	80352599	ZFAND6	found	NM_019006	2	0	1.26e-08	471.933	2.97e-08	199
chr10	31938600	31938799	ZEB1	found	NR_024286	2	2	6.33e-06	58.9916	7.52e-06	199
chr16	85045200	85045399	ZDHHC7	found	NM_017740	2	0	1.26e-08	471.933	2.97e-08	199
chrX	74743200	74743399	ZDHHC15	found	NM_001146257	2	4	4.94e-05	29.4958	5.45e-05	199
chr6	158051400	158051599	ZDHHC14	found	NM_024630	2	7	0.000254823	16.8547	0.000270558	199
chr12	122985000	122985399	ZCCHC8	found	NM_017612	3	0	1.34e-11	707.899	8.34e-11	399
chr9	37120200	37120399	ZCCHC7	found	NM_032226	2	2	6.33e-06	58.9916	7.52e-06	199
chr10	81134000	81134199	ZCCHC24	found	NM_153367	2	4	4.94e-05	29.4958	5.45e-05	199
chr10	81137200	81137399	ZCCHC24	found	NM_153367	2	3	2.11e-05	39.3277	2.39e-05	199
chr7	138793600	138793999	ZC3HAV1	found	NM_024625	3	0	1.34e-11	707.899	8.34e-11	399
chr2	113033600	113033799	ZC3H6	found	NM_198581	2	2	6.33e-06	58.9916	7.52e-06	199
chr2	113047000	113047199	ZC3H6	found	NM_198581	2	0	1.26e-08	471.933	2.97e-08	199
chr19	47615200	47615599	ZC3H4	found	NM_015168	3	0	1.34e-11	707.899	8.34e-11	399
chr8	144623200	144623599	ZC3H3	found	NM_015117	3	0	1.34e-11	707.899	8.34e-11	399
chr16	88669800	88669999	ZC3H18	found	NM_144604	2	5	9.52e-05	23.5966	0.000102871	199
chr2	187350600	187350799	ZC3H15	found	NM_018471	2	0	1.26e-08	471.933	2.97e-08	199
chr9	37464800	37465399	ZBTB5	found	NM_014872	3	3	2.68e-07	58.9916	3.68e-07	599
chr9	37468000	37468199	ZBTB5	found	NM_014872	2	0	1.26e-08	471.933	2.97e-08	199
chr3	42695000	42695599	ZBTB47	found	NM_145166	4	0	1.14e-14	943.865	2.27e-13	599
chr3	42696400	42696999	ZBTB47	found	NM_145166	3	0	1.34e-11	707.899	8.34e-11	599
chr3	42700600	42700799	ZBTB47	found	NM_145166	2	0	1.26e-08	471.933	2.97e-08	199
chr9	125693400	125694199	ZBTB26	found	NM_020924	5	0	8.02e-18	1179.83	4.95e-16	799
chr3	114865000	114865199	ZBTB20	found	NM_015642	2	1	8.02e-07	117.983	1.08e-06	199
chr8	81399400	81399799	ZBTB10	found	NM_001105539	3	0	1.34e-11	707.899	8.34e-11	399
chr14	64971800	64971999	ZBTB1	found	NM_001123329	2	0	1.26e-08	471.933	2.97e-08	199
chr11	10878800	10879399	ZBED5	found	NM_001143667	3	0	1.34e-11	707.899	8.34e-11	599
chr1	155658200	155659199	YY1AP1	found	NM_139118	4	2	3.63e-10	117.983	1.13e-09	999
chr14	100708200	100708399	YY1	found	NM_003403	2	4	4.94e-05	29.4958	5.45e-05	199
chr8	101873800	101873999	YWHAZ	found	NM_001135702	2	0	1.26e-08	471.933	2.97e-08	199
chr8	101963200	101963399	YWHAZ	found	NM_001135700	2	2	6.33e-06	58.9916	7.52e-06	199
chr20	43514800	43515399	YWHAB	found	NM_139323	4	1	1.15e-11	235.966	8.94e-11	599
chr8	64080600	64081399	YTHDF3	found	NM_152758	5	1	3.25e-14	294.958	3.18e-13	799
chr8	64207800	64207999	YTHDF3	found	NM_152758	2	1	8.02e-07	117.983	1.08e-06	199
chr1	29064000	29064599	YTHDF2	found	NM_016258	3	2	5.36e-08	88.4874	7.77e-08	599
chr10	27442600	27443599	YME1L1	found	NM_014263	4	2	3.63e-10	117.983	1.13e-09	999
chr18	812200	812399	YES1	found	NM_005433	2	0	1.26e-08	471.933	2.97e-08	199
chr12	69753600	69753799	YEATS4	found	NM_006530	2	0	1.26e-08	471.933	2.97e-08	199
chr12	32908400	32908599	YARS2	found	NM_001040436	2	0	1.26e-08	471.933	2.97e-08	199
chr16	17165400	17165599	XYLT1	found	NM_022166	2	0	1.26e-08	471.933	2.97e-08	199
chr3	142166200	142166599	XRN1	found	NM_001042604	3	0	1.34e-11	707.899	8.34e-11	399
chr12	58335600	58336399	XRCC6BP1	found	NM_033276	4	3	2.72e-09	78.6554	8.02e-09	799
chr22	42017400	42017599	XRCC6	found	NM_001469	3	0	1.34e-11	707.899	8.34e-11	199
chr2	216974200	216974599	XRCC5	found	NM_021141	3	3	2.68e-07	58.9916	3.68e-07	399
chr1	180678000	180678199	XPR1	found	NM_004736	3	1	3.39e-09	176.975	9.79e-09	199
chr8	21867800	21868199	XPO7	found	NM_001100162	3	0	1.34e-11	707.899	8.34e-11	399
chr6	43543200	43543799	XPO5	found	NM_020750	3	0	1.34e-11	707.899	8.34e-11	599
chr13	21476600	21476799	XPO4	found	NM_022459	4	0	1.14e-14	943.865	2.27e-13	199
chr8	10756200	10756399	XKR6	found	NM_173683	2	0	1.26e-08	471.933	2.97e-08	199
chr8	56407200	56407399	XKR4	found	NM_052898	2	0	1.26e-08	471.933	2.97e-08	199
chr8	56512800	56512999	XKR4	found	NM_052898	3	2	5.36e-08	88.4874	7.77e-08	199
chr3	149375000	149376199	WWTR1	found	NM_015472	6	1	7.86e-17	353.949	1.92e-15	1199
chr17	25312200	25312399	WSB1	found	NM_134265	2	3	2.11e-05	39.3277	2.39e-05	199
chr17	25621400	25621999	WSB1	found	NM_134265	3	0	1.34e-11	707.899	8.34e-11	599
chr21	40752400	40752999	WRB	found	NM_004627	3	2	5.36e-08	88.4874	7.77e-08	599
chr21	40757600	40757799	WRB	found	NM_004627	2	1	8.02e-07	117.983	1.08e-06	199
chr11	75945800	75946399	WNT11	found	NM_004626	3	2	5.36e-08	88.4874	7.77e-08	599
chr11	75947000	75947599	WNT11	found	NM_004626	4	1	1.15e-11	235.966	8.94e-11	599
chr19	15543800	15544399	WIZ	found	NM_021241	3	0	1.34e-11	707.899	8.34e-11	599
chr17	66453200	66453599	WIPI1	found	NM_017983	3	1	3.39e-09	176.975	9.79e-09	399
chr12	56320600	56320799	WIBG	found	NM_001143853	2	0	1.26e-08	471.933	2.97e-08	199
chr4	2010000	2010599	WHSC2	found	NM_005663	4	2	3.63e-10	117.983	1.13e-09	599
chr14	64091000	64091199	WDR89	found	NM_001008726	4	10	1.01e-06	23.5966	1.21e-06	199
chr3	52311600	52312199	WDR82	found	NM_025222	3	2	5.36e-08	88.4874	7.77e-08	599
chr1	3566200	3566599	WDR8	found	NM_017818	3	0	1.34e-11	707.899	8.34e-11	399
chr11	62600000	62600199	WDR74	found	NM_018093	2	0	1.26e-08	471.933	2.97e-08	199
chr11	62606400	62607399	WDR74	found	NM_018093	10	0	1.98e-34	2359.66	3.09e-31	999
chr15	85197000	85197599	WDR73	found	NM_032856	3	0	1.34e-11	707.899	8.34e-11	599
chr5	37379200	37379799	WDR70	found	NM_018034	3	0	1.34e-11	707.899	8.34e-11	599
chr18	54318200	54318999	WDR7	found	NM_015285	4	0	1.14e-14	943.865	2.27e-13	799
chr8	124085000	124085399	WDR67	found	NM_145647	3	0	1.34e-11	707.899	8.34e-11	399
chr3	122135200	122135399	WDR5B	found	NM_019069	2	0	1.26e-08	471.933	2.97e-08	199
chr16	74887400	74887599	WDR59	found	NM_030581	2	1	8.02e-07	117.983	1.08e-06	199
chr16	75018800	75019199	WDR59	found	NM_030581	3	0	1.34e-11	707.899	8.34e-11	399
chr12	89919200	89919999	WDR51B	found	NM_172240	5	0	8.02e-18	1179.83	4.95e-16	799
chr1	109583600	109584799	WDR47	found	NM_014969	7	0	2.57e-24	1651.76	1.1e-21	1199
chr17	80605600	80606399	WDR45L	found	NM_019613	3	1	3.39e-09	176.975	9.79e-09	799
chr21	44299000	44300199	WDR4	found	NM_018669	4	4	1.13e-08	58.9916	2.67e-08	1199
chr10	1102200	1102599	WDR37	found	NM_014023	3	0	1.34e-11	707.899	8.34e-11	399
chr9	131431200	131431399	WDR34	found	NM_052844	2	1	8.02e-07	117.983	1.08e-06	199
chr2	128553200	128553399	WDR33	found	NM_001006622	2	2	6.33e-06	58.9916	7.52e-06	199
chr2	128568400	128568599	WDR33	found	NM_001006622	2	0	1.26e-08	471.933	2.97e-08	199
chr6	169785800	169785999	WDR27	found	NM_182552	3	7	7.51e-06	25.2821	8.55e-06	199
chr6	170050600	170050799	WDR27	found	NM_182552	2	8	0.000375602	14.7479	0.000396731	199
chr1	224621400	224621599	WDR26	found	NM_025160	2	0	1.26e-08	471.933	2.97e-08	199
chr1	224622600	224622799	WDR26	found	NM_025160	2	0	1.26e-08	471.933	2.97e-08	199
chr7	70729400	70729599	WBSCR17	found	NM_022479	2	0	1.26e-08	471.933	2.97e-08	199
chr7	71003600	71003799	WBSCR17	found	NM_022479	2	1	8.02e-07	117.983	1.08e-06	199
chrX	102611200	102611999	WBP5	found	NM_016303	3	0	1.34e-11	707.899	8.34e-11	799
chr13	41634200	41634999	WBP4	found	NM_007187	3	1	3.39e-09	176.975	9.79e-09	799
chr17	73851800	73851999	WBP2	found	NM_012478	2	0	1.26e-08	471.933	2.97e-08	199
chr10	88347400	88347599	WAPAL	found	NM_015045	2	1	8.02e-07	117.983	1.08e-06	199
chr10	28787200	28787399	WAC	found	NR_024557	2	0	1.26e-08	471.933	2.97e-08	199
chr7	12443200	12443399	VWDE	found	NM_001135924	2	0	1.26e-08	471.933	2.97e-08	199
chr2	98664000	98664399	VWA3B	found	NM_144992	3	5	2.01e-06	35.3949	2.41e-06	399
chr14	68141000	68141199	VTI1B	found	NM_006370	2	0	1.26e-08	471.933	2.97e-08	199
chr10	114206400	114207399	VTI1A	found	NM_145206	4	2	3.63e-10	117.983	1.13e-09	999
chr2	17720000	17720199	VSNL1	found	NM_003385	2	0	1.26e-08	471.933	2.97e-08	199
chr14	97706600	97706799	VRK1	found	NM_003384	2	3	2.11e-05	39.3277	2.39e-05	199
chr3	184530400	184530599	VPS8	found	NM_015303	4	0	1.14e-14	943.865	2.27e-13	199
chr6	33239600	33239799	VPS52	found	NM_022553	2	0	1.26e-08	471.933	2.97e-08	199
chr18	61089200	61089599	VPS4B	found	NM_004869	3	0	1.34e-11	707.899	8.34e-11	399
chr1	150047000	150047399	VPS45	found	NM_007259	3	0	1.34e-11	707.899	8.34e-11	399
chr7	38948400	38948599	VPS41	found	NM_014396	2	1	8.02e-07	117.983	1.08e-06	199
chr7	73067600	73067799	VPS37D	found	NM_001077621	2	0	1.26e-08	471.933	2.97e-08	199
chr8	17104200	17104999	VPS37A	found	NM_001145152	4	2	3.63e-10	117.983	1.13e-09	799
chr12	122737000	122737199	VPS33A	found	NM_022916	3	3	2.68e-07	58.9916	3.68e-07	199
chr12	122750400	122751399	VPS33A	found	NM_022916	4	1	1.15e-11	235.966	8.94e-11	999
chr8	145652800	145653799	VPS28	found	NM_016208	4	4	1.13e-08	58.9916	2.67e-08	999
chr2	86809400	86809599	VPS24	found	NM_001005753	2	1	8.02e-07	117.983	1.08e-06	199
chr15	41187000	41187199	VPS18	found	NM_020857	2	0	1.26e-08	471.933	2.97e-08	199
chr20	2821600	2821999	VPS16	found	NM_080413	3	0	1.34e-11	707.899	8.34e-11	399
chr8	100024600	100024799	VPS13B	found	NM_181661	2	0	1.26e-08	471.933	2.97e-08	199
chr3	51533200	51533399	VPRBP	found	NM_014703	2	0	1.26e-08	471.933	2.97e-08	199
chr7	55639400	55639599	VOPP1	found	NM_030796	2	0	1.26e-08	471.933	2.97e-08	199
chr16	31105600	31105799	VKORC1	found	NM_024006	3	1	3.39e-09	176.975	9.79e-09	199
chr10	17271800	17273399	VIM	found	NM_003380	6	3	1.67e-13	117.983	1.43e-12	1599
chr3	10183800	10183999	VHL	found	NM_000551	2	0	1.26e-08	471.933	2.97e-08	199
chr3	11684200	11684999	VGLL4	found	NM_001128219	4	1	1.15e-11	235.966	8.94e-11	799
chr12	95611000	95611999	VEZT	found	NM_017599	5	0	8.02e-18	1179.83	4.95e-16	999
chr17	56065200	56065399	VEZF1	found	NM_007146	2	1	8.02e-07	117.983	1.08e-06	199
chr8	67578600	67579399	VCPIP1	found	NM_025054	5	0	8.02e-18	1179.83	4.95e-16	799
chr10	75757800	75758999	VCL	found	NM_003373	4	1	1.15e-11	235.966	8.94e-11	1199
chr10	75865200	75865799	VCL	found	NM_003373	3	5	2.01e-06	35.3949	2.41e-06	599
chr5	82769800	82770399	VCAN	found	NM_004385	3	1	3.39e-09	176.975	9.79e-09	599
chrX	154472800	154472999	VBP1	found	NM_003372	3	2	5.36e-08	88.4874	7.77e-08	199
chr19	46010600	46011399	VASP	found	NM_003370	4	0	1.14e-14	943.865	2.27e-13	799
chr1	171710800	171711599	VAMP4	found	NM_003762	4	1	1.15e-11	235.966	8.94e-11	799
chr1	7832000	7832199	VAMP3	found	NM_004781	2	1	8.02e-07	117.983	1.08e-06	199
chr12	6579600	6579999	VAMP1	found	NM_016830	4	1	1.15e-11	235.966	8.94e-11	399
chr11	75526800	75526999	UVRAG	found	NM_003369	2	0	1.26e-08	471.933	2.97e-08	199
chr3	191047600	191047799	UTS2D	found	NM_198152	2	0	1.26e-08	471.933	2.97e-08	199
chr6	144977600	144977799	UTRN	found	NM_007124	2	0	1.26e-08	471.933	2.97e-08	199
chrX	129039800	129040599	UTP14A	found	NM_001166221	4	1	1.15e-11	235.966	8.94e-11	799
chr13	31192000	31192399	USPL1	found	NM_005800	4	0	1.14e-14	943.865	2.27e-13	399
chr4	120133800	120134199	USP53	found	NM_019050	4	0	1.14e-14	943.865	2.27e-13	399
chr12	6961200	6961399	USP5	found	NM_003481	2	1	8.02e-07	117.983	1.08e-06	199
chr4	53525200	53526199	USP46	found	NM_022832	3	0	1.34e-11	707.899	8.34e-11	999
chr6	99969000	99969199	USP45	found	NM_001080481	2	0	1.26e-08	471.933	2.97e-08	199
chr2	234474800	234475399	USP40	found	NM_018218	4	3	2.72e-09	78.6554	8.02e-09	599
chr3	49377000	49377199	USP4	found	NM_003363	3	2	5.36e-08	88.4874	7.77e-08	199
chr2	85842000	85842199	USP39	found	NM_006590	2	7	0.000254823	16.8547	0.000270558	199
chr4	144105800	144107399	USP38	found	NM_032557	8	2	1.58e-19	235.966	1.33e-17	1599
chr17	76825600	76825799	USP36	found	NM_025090	2	0	1.26e-08	471.933	2.97e-08	199
chr2	61684800	61684999	USP34	found	NM_014709	2	4	4.94e-05	29.4958	5.45e-05	199
chr2	61697600	61698199	USP34	found	NM_014709	3	0	1.34e-11	707.899	8.34e-11	599
chr2	61698600	61699199	USP34	found	NM_014709	3	0	1.34e-11	707.899	8.34e-11	599
chr17	58246400	58246599	USP32	found	NM_032582	2	1	8.02e-07	117.983	1.08e-06	199
chr17	58468600	58469399	USP32	found	NM_032582	3	2	5.36e-08	88.4874	7.77e-08	799
chr17	58469800	58469999	USP32	found	NM_032582	2	0	1.26e-08	471.933	2.97e-08	199
chr15	63797600	63798199	USP3	found	NM_006537	3	0	1.34e-11	707.899	8.34e-11	599
chr12	62653600	62653999	USP15	found	NM_006313	3	0	1.34e-11	707.899	8.34e-11	399
chr18	106600	107399	USP14	found	NM_001037334	3	8	1.26e-05	22.1218	1.44e-05	799
chr18	107800	107999	USP14	found	NM_001037334	2	3	2.11e-05	39.3277	2.39e-05	199
chr18	108600	109999	USP14	found	NM_001037334	7	115	0.000933565	3.59079	0.000977942	1399
chr3	179371000	179371799	USP13	found	NM_003940	3	2	5.36e-08	88.4874	7.77e-08	799
chr4	76649400	76649999	USO1	found	NM_003715	3	0	1.34e-11	707.899	8.34e-11	599
chr9	131133000	131133999	URM1	found	NM_001135947	4	4	1.13e-08	58.9916	2.67e-08	999
chr7	43965600	43966399	URG4	found	NM_001077664	3	0	1.34e-11	707.899	8.34e-11	799
chr5	132202000	132202799	UQCRQ	found	NM_014402	5	1	3.25e-14	294.958	3.18e-13	799
chrX	74494000	74494199	UPRT	found	NM_145052	2	1	8.02e-07	117.983	1.08e-06	199
chr17	73785400	73785599	UNK	found	NM_001080419	2	0	1.26e-08	471.933	2.97e-08	199
chr4	96469600	96470199	UNC5C	found	NM_003728	3	2	5.36e-08	88.4874	7.77e-08	599
chr10	73013000	73013199	UNC5B	found	NM_170744	2	1	8.02e-07	117.983	1.08e-06	199
chr2	99224600	99225399	UNC50	found	NM_014044	5	0	8.02e-18	1179.83	4.95e-16	799
chr9	35265800	35266199	UNC13B	found	NM_006377	3	4	8.34e-07	44.2437	1.01e-06	399
chr3	124449200	124449599	UMPS	found	NM_000373	4	1	1.15e-11	235.966	8.94e-11	399
chr3	41352400	41352599	ULK4	found	NM_017886	2	1	8.02e-07	117.983	1.08e-06	199
chr6	150389800	150389999	ULBP3	found	NM_024518	2	1	8.02e-07	117.983	1.08e-06	199
chr12	100536200	100536399	UHRF1BP1L	found	NM_001006947	2	0	1.26e-08	471.933	2.97e-08	199
chr2	128848600	128849199	UGGT1	found	NR_027671	3	0	1.34e-11	707.899	8.34e-11	599
chr13	38923800	38924399	UFM1	found	NM_016617	3	0	1.34e-11	707.899	8.34e-11	599
chr22	19466000	19466599	UFD1L	found	NM_005659	5	0	8.02e-18	1179.83	4.95e-16	599
chr20	62587000	62587199	UCKL1AS	found	NR_027287	2	0	1.26e-08	471.933	2.97e-08	199
chr13	76123400	76124399	UCHL3	found	NM_006002	5	0	8.02e-18	1179.83	4.95e-16	999
chr13	76125200	76125399	UCHL3	found	NM_006002	2	4	4.94e-05	29.4958	5.45e-05	199
chr4	41258600	41259199	UCHL1	found	NM_004181	4	2	3.63e-10	117.983	1.13e-09	599
chr8	30601200	30601799	UBXN8	found	NM_005671	3	1	3.39e-09	176.975	9.79e-09	599
chr2	24164800	24164999	UBXN2A	found	NM_181713	2	3	2.11e-05	39.3277	2.39e-05	199
chr11	62445800	62446599	UBXN1	found	NM_015853	4	0	1.14e-14	943.865	2.27e-13	799
chr14	93673200	93674199	UBR7	found	NM_175748	4	0	1.14e-14	943.865	2.27e-13	999
chr8	103423600	103424399	UBR5	found	NM_015902	3	0	1.34e-11	707.899	8.34e-11	799
chr6	42532000	42532199	UBR2	found	NM_015255	2	0	1.26e-08	471.933	2.97e-08	199
chr1	156023000	156023199	UBQLN4	found	NM_020131	2	0	1.26e-08	471.933	2.97e-08	199
chr7	156967200	156967399	UBE3C	found	NM_014671	2	4	4.94e-05	29.4958	5.45e-05	199
chr17	46986000	46986799	UBE2Z	found	NM_023079	3	3	2.68e-07	58.9916	3.68e-07	799
chr1	202310400	202310599	UBE2T	found	NM_014176	2	3	2.11e-05	39.3277	2.39e-05	199
chr16	33962800	33963199	UBE2MP1	found	NR_002837	3	6	4.11e-06	29.4958	4.9e-06	399
chr16	33963600	33964199	UBE2MP1	found	NR_002837	3	8	1.26e-05	22.1218	1.44e-05	599
chr17	4256400	4256599	UBE2G1	found	NM_003342	3	7	7.51e-06	25.2821	8.55e-06	199
chr17	4269000	4269199	UBE2G1	found	NM_003342	2	0	1.26e-08	471.933	2.97e-08	199
chr3	23847000	23847999	UBE2E1	found	NM_003341	3	1	3.39e-09	176.975	9.79e-09	999
chr4	103747800	103747999	UBE2D3	found	NM_181892	2	1	8.02e-07	117.983	1.08e-06	199
chr20	44441400	44441999	UBE2C	found	NM_181801	3	0	1.34e-11	707.899	8.34e-11	599
chr5	133707200	133707999	UBE2B	found	NM_003337	6	0	4.85e-21	1415.8	7.59e-19	799
chr12	125398600	125399199	UBC	found	NM_021009	6	1	7.86e-17	353.949	1.92e-15	599
chr11	122527600	122527799	UBASH3B	found	NM_032873	2	2	6.33e-06	58.9916	7.52e-06	199
chr9	34048800	34049599	UBAP2	found	NM_018449	4	1	1.15e-11	235.966	8.94e-11	799
chr9	138852800	138852999	UBAC1	found	NM_016172	3	0	1.34e-11	707.899	8.34e-11	199
chrX	47054000	47054199	UBA1	found	NM_003334	2	0	1.26e-08	471.933	2.97e-08	199
chr7	66461800	66462399	TYW1	found	NM_018264	3	1	3.39e-09	176.975	9.79e-09	599
chr12	104680800	104681199	TXNRD1	found	NM_003330	3	0	1.34e-11	707.899	8.34e-11	399
chr16	72126800	72127399	TXNL4B	found	NM_017853	4	3	2.72e-09	78.6554	8.02e-09	599
chr18	54305200	54305399	TXNL1	found	NM_004786	3	0	1.34e-11	707.899	8.34e-11	199
chr1	145438800	145438999	TXNIP	found	NM_006472	2	1	8.02e-07	117.983	1.08e-06	199
chr2	99952400	99952599	TXNDC9	found	NM_005783	2	0	1.26e-08	471.933	2.97e-08	199
chr5	134210000	134210199	TXNDC15	found	NM_024715	3	0	1.34e-11	707.899	8.34e-11	199
chr9	113017800	113018599	TXN	found	NM_003329	4	0	1.14e-14	943.865	2.27e-13	799
chr6	139562000	139562199	TXLNB	found	NM_153235	2	0	1.26e-08	471.933	2.97e-08	199
chr6	139647800	139647999	TXLNB	found	NM_153235	2	1	8.02e-07	117.983	1.08e-06	199
chr11	62358800	62358999	TUT1	found	NM_022830	3	0	1.34e-11	707.899	8.34e-11	199
chr3	50365200	50365799	TUSC2	found	NM_007275	3	0	1.34e-11	707.899	8.34e-11	599
chr9	24864000	24864199	TUSC1	found	NM_001004125	2	3	2.11e-05	39.3277	2.39e-05	199
chr9	25905400	25905599	TUSC1	found	NM_001004125	2	7	0.000254823	16.8547	0.000270558	199
chr9	25989000	25989199	TUSC1	found	NM_001004125	2	1	8.02e-07	117.983	1.08e-06	199
chr22	31365200	31365399	TUG1	found	NR_002323	2	0	1.26e-08	471.933	2.97e-08	199
chr16	28857200	28857599	TUFM	found	NM_003321	4	0	1.14e-14	943.865	2.27e-13	399
chr15	22853400	22853599	TUBGCP5	found	NM_001102610	2	1	8.02e-07	117.983	1.08e-06	199
chr15	43663600	43663799	TUBGCP4	found	NM_014444	3	0	1.34e-11	707.899	8.34e-11	199
chr19	6490400	6490599	TUBB4	found	NM_006087	2	8	0.000375602	14.7479	0.000396731	199
chr16	89988600	89989399	TUBB3	found	NM_006086	3	4	8.34e-07	44.2437	1.01e-06	799
chr16	89990600	89991199	TUBB3	found	NM_006086	3	2	5.36e-08	88.4874	7.77e-08	599
chr6	30689000	30689199	TUBB	found	NM_178014	2	0	1.26e-08	471.933	2.97e-08	199
chr6	30689600	30689799	TUBB	found	NM_178014	2	0	1.26e-08	471.933	2.97e-08	199
chr12	49659000	49659999	TUBA1C	found	NM_032704	4	5	3.4e-08	47.1933	4.95e-08	999
chr12	49581600	49582799	TUBA1A	found	NM_006009	7	7	8.77e-13	58.9916	7.37e-12	1199
chrY	28802400	28802599	TTTY3B	found	NR_002176	2	2	6.33e-06	58.9916	7.52e-06	199
chrY	14293400	14293599	TTTY15	found	NR_001545	2	0	1.26e-08	471.933	2.97e-08	199
chr20	30467400	30468199	TTLL9	found	NM_001008409	4	3	2.72e-09	78.6554	8.02e-09	799
chr14	76127400	76127999	TTLL5	found	NM_015072	3	0	1.34e-11	707.899	8.34e-11	599
chr1	55181400	55181799	TTC4	found	NM_004623	4	0	1.14e-14	943.865	2.27e-13	399
chr9	15206200	15206399	TTC39B	found	NM_152574	2	1	8.02e-07	117.983	1.08e-06	199
chr9	15306600	15307199	TTC39B	found	NM_152574	3	1	3.39e-09	176.975	9.79e-09	599
chr2	178417400	178417799	TTC30B	found	NM_152517	3	1	3.39e-09	176.975	9.79e-09	399
chr21	38445800	38446399	TTC3	found	NM_001001894	4	1	1.15e-11	235.966	8.94e-11	599
chr11	43380400	43381199	TTC17	found	NM_018259	4	0	1.14e-14	943.865	2.27e-13	799
chr2	3383600	3383799	TTC15	found	NM_016030	2	0	1.26e-08	471.933	2.97e-08	199
chr9	100394800	100394999	TSTD2	found	NM_139246	2	3	2.11e-05	39.3277	2.39e-05	199
chr2	2941000	2941199	TSSC1	found	NM_003310	2	0	1.26e-08	471.933	2.97e-08	199
chr2	3381200	3381999	TSSC1	found	NM_003310	3	2	5.36e-08	88.4874	7.77e-08	799
chr6	116575000	116575199	TSPYL4	found	NM_021648	3	0	1.34e-11	707.899	8.34e-11	199
chr6	116600400	116600999	TSPYL1	found	NM_003309	5	1	3.25e-14	294.958	3.18e-13	599
chr4	99580000	99580399	TSPAN5	found	NM_005723	4	0	1.14e-14	943.865	2.27e-13	399
chr7	128792600	128792799	TSPAN33	found	NM_178562	2	1	8.02e-07	117.983	1.08e-06	199
chr10	82214200	82214799	TSPAN14	found	NM_030927	4	0	1.14e-14	943.865	2.27e-13	599
chr20	51955400	51955599	TSHZ2	found	NM_173485	2	0	1.26e-08	471.933	2.97e-08	199
chr18	72923000	72923399	TSHZ1	found	NM_005786	3	0	1.34e-11	707.899	8.34e-11	399
chr7	130080400	130080799	TSGA14	found	NM_018718	3	0	1.34e-11	707.899	8.34e-11	399
chr12	58176600	58176799	TSFM	found	NM_005726	2	0	1.26e-08	471.933	2.97e-08	199
chrX	106958600	106959399	TSC22D3	found	NM_001015881	4	0	1.14e-14	943.865	2.27e-13	799
chr3	150127600	150127999	TSC22D2	found	NM_014779	4	0	1.14e-14	943.865	2.27e-13	399
chr16	2098200	2098599	TSC2	found	NM_001114382	4	1	1.15e-11	235.966	8.94e-11	399
chr10	116698000	116698199	TRUB1	found	NM_139169	2	0	1.26e-08	471.933	2.97e-08	199
chr7	98476600	98476999	TRRAP	found	NM_003496	3	0	1.34e-11	707.899	8.34e-11	399
chr8	116462200	116462399	TRPS1	found	NM_014112	2	4	4.94e-05	29.4958	5.45e-05	199
chr15	50978800	50978999	TRPM7	found	NM_017672	2	0	1.26e-08	471.933	2.97e-08	199
chr13	38443800	38444199	TRPC4	found	NM_001135955	3	0	1.34e-11	707.899	8.34e-11	399
chr13	38665000	38665199	TRPC4	found	NM_001135955	2	1	8.02e-07	117.983	1.08e-06	199
chr3	142442800	142442999	TRPC1	found	NM_003304	2	0	1.26e-08	471.933	2.97e-08	199
chr1	193028800	193028999	TROVE2	found	NM_001042370	2	0	1.26e-08	471.933	2.97e-08	199
chr22	46732200	46732399	TRMU	found	NM_018006	2	0	1.26e-08	471.933	2.97e-08	199
chr2	29092800	29093399	TRMT61B	found	NM_017910	3	0	1.34e-11	707.899	8.34e-11	599
chr8	125463000	125463199	TRMT12	found	NM_017956	2	2	6.33e-06	58.9916	7.52e-06	199
chr19	13227000	13227599	TRMT1	found	NM_017722	6	0	4.85e-21	1415.8	7.59e-19	599
chr15	64679600	64679799	TRIP4	found	NM_016213	2	1	8.02e-07	117.983	1.08e-06	199
chr15	64680400	64680599	TRIP4	found	NM_016213	2	1	8.02e-07	117.983	1.08e-06	199
chr14	92427800	92427999	TRIP11	found	NM_004239	2	3	2.11e-05	39.3277	2.39e-05	199
chr5	14144200	14144599	TRIO	found	NM_007118	3	0	1.34e-11	707.899	8.34e-11	399
chr14	51560200	51561599	TRIM9	found	NM_052978	5	1	3.25e-14	294.958	3.18e-13	1399
chr14	51562200	51562399	TRIM9	found	NM_052978	2	0	1.26e-08	471.933	2.97e-08	199
chr5	180618400	180618599	TRIM7	found	NM_203297	2	1	8.02e-07	117.983	1.08e-06	199
chr11	4628800	4628999	TRIM68	found	NM_018073	2	0	1.26e-08	471.933	2.97e-08	199
chr3	160166600	160167399	TRIM59	found	NM_173084	3	1	3.39e-09	176.975	9.79e-09	799
chr5	180688600	180689199	TRIM52	found	NM_032765	3	0	1.34e-11	707.899	8.34e-11	599
chr1	155147200	155147399	TRIM46	found	NM_025058	2	1	8.02e-07	117.983	1.08e-06	199
chr11	35684800	35684999	TRIM44	found	NM_017583	2	2	6.33e-06	58.9916	7.52e-06	199
chr7	99517000	99517599	TRIM4	found	NM_033017	3	1	3.39e-09	176.975	9.79e-09	599
chr1	115053000	115053399	TRIM33	found	NM_033020	3	1	3.39e-09	176.975	9.79e-09	399
chr1	115081800	115081999	TRIM33	found	NM_033020	2	0	1.26e-08	471.933	2.97e-08	199
chr6	30181000	30181199	TRIM26	found	NM_003449	2	0	1.26e-08	471.933	2.97e-08	199
chr4	154125600	154126599	TRIM2	found	NM_015271	3	3	2.68e-07	58.9916	3.68e-07	999
chr2	12857200	12857799	TRIB2	found	NM_021643	3	2	5.36e-08	88.4874	7.77e-08	599
chr8	126444200	126444399	TRIB1	found	NM_025195	2	1	8.02e-07	117.983	1.08e-06	199
chr6	42419400	42421199	TRERF1	found	NM_033502	9	5	4.88e-18	106.185	3.27e-16	1799
chr8	140941600	140941799	TRAPPC9	found	NM_001160372	4	2	3.63e-10	117.983	1.13e-09	199
chr8	141483000	141483199	TRAPPC9	found	NM_031466	2	4	4.94e-05	29.4958	5.45e-05	199
chr19	57875000	57875399	TRAPPC2P1	found	NR_002166	3	0	1.34e-11	707.899	8.34e-11	399
chr6	52441600	52441799	TRAM2	found	NM_012288	2	0	1.26e-08	471.933	2.97e-08	199
chr11	36531400	36531799	TRAF6	found	NM_145803	5	0	8.02e-18	1179.83	4.95e-16	399
chr17	27071000	27071399	TRAF4	found	NM_004295	3	0	1.34e-11	707.899	8.34e-11	399
chr17	27071800	27072399	TRAF4	found	NM_004295	3	1	3.39e-09	176.975	9.79e-09	599
chr7	23571400	23571599	TRA2A	found	NM_013293	2	1	8.02e-07	117.983	1.08e-06	199
chr21	10786000	10786199	TPTE	found	NM_199259	4	31	0.000216131	7.61182	0.000229633	199
chr22	26960200	26960399	TPST2	found	NM_001008566	2	1	8.02e-07	117.983	1.08e-06	199
chr7	65670400	65671199	TPST1	found	NM_003596	4	1	1.15e-11	235.966	8.94e-11	799
chr9	35690200	35690799	TPM2	found	NM_001145822	3	0	1.34e-11	707.899	8.34e-11	599
chr20	62496200	62497199	TPD52L2	found	NM_003288	3	0	1.34e-11	707.899	8.34e-11	999
chr20	33291600	33291799	TP53INP2	found	NM_021202	2	1	8.02e-07	117.983	1.08e-06	199
chr2	24299600	24300199	TP53I3	found	NM_004881	4	3	2.72e-09	78.6554	8.02e-09	599
chr8	60030800	60031599	TOX	found	NM_014729	4	1	1.15e-11	235.966	8.94e-11	799
chr1	179846600	179846799	TOR1AIP2	found	NM_022347	2	0	1.26e-08	471.933	2.97e-08	199
chr9	32551600	32552399	TOPORS	found	NM_005802	3	3	2.68e-07	58.9916	3.68e-07	799
chr22	22336800	22336999	TOP3B	found	NM_003935	2	0	1.26e-08	471.933	2.97e-08	199
chr17	18217800	18218999	TOP3A	found	NM_004618	6	0	4.85e-21	1415.8	7.59e-19	1199
chr22	39078000	39078399	TOMM22	found	NM_020243	3	0	1.34e-11	707.899	8.34e-11	399
chr1	235291800	235292399	TOMM20	found	NM_014765	3	0	1.34e-11	707.899	8.34e-11	599
chr1	45805800	45805999	TOE1	found	NM_025077	2	0	1.26e-08	471.933	2.97e-08	199
chr17	48942600	48942999	TOB1	found	NM_005749	3	1	3.39e-09	176.975	9.79e-09	399
chr17	48944000	48944799	TOB1	found	NM_005749	3	0	1.34e-11	707.899	8.34e-11	799
chr7	47199600	47199799	TNS3	found	NM_022748	2	0	1.26e-08	471.933	2.97e-08	199
chr7	5466400	5466799	TNRC18	found	NM_001080495	3	0	1.34e-11	707.899	8.34e-11	399
chr7	128694600	128695199	TNPO3	found	NM_012470	3	0	1.34e-11	707.899	8.34e-11	599
chr19	12832800	12833599	TNPO2	found	NM_001136196	3	3	2.68e-07	58.9916	3.68e-07	799
chr5	72086000	72086199	TNPO1	found	NM_002270	2	0	1.26e-08	471.933	2.97e-08	199
chr5	72144800	72145199	TNPO1	found	NM_153188	4	0	1.14e-14	943.865	2.27e-13	399
chr8	9413600	9413999	TNKS	found	NM_003747	3	0	1.34e-11	707.899	8.34e-11	399
chr3	171177000	171178599	TNIK	found	NR_027767	6	9	3.34e-10	39.3277	1.05e-09	1599
chr12	6449600	6450799	TNFRSF1A	found	NM_001065	6	5	5.79e-12	70.7899	4.52e-11	1199
chr16	3070400	3070799	TNFRSF12A	found	NM_016639	3	2	5.36e-08	88.4874	7.77e-08	399
chr8	22925600	22926599	TNFRSF10B	found	NM_147187	4	2	3.63e-10	117.983	1.13e-09	999
chr6	138188000	138188999	TNFAIP3	found	NM_006290	4	0	1.14e-14	943.865	2.27e-13	999
chr20	8000000	8000199	TMX4	found	NM_021156	2	0	1.26e-08	471.933	2.97e-08	199
chr18	66381800	66382399	TMX3	found	NM_019022	3	0	1.34e-11	707.899	8.34e-11	599
chr12	83068000	83068199	TMTC2	found	NM_152588	2	0	1.26e-08	471.933	2.97e-08	199
chr12	83106800	83106999	TMTC2	found	NM_152588	2	5	9.52e-05	23.5966	0.000102871	199
chr2	85133400	85133599	TMSB10	found	NM_021103	3	0	1.34e-11	707.899	8.34e-11	199
chr15	52122000	52122799	TMOD3	found	NM_014547	5	0	8.02e-18	1179.83	4.95e-16	799
chrX	154842200	154842599	TMLHE	found	NM_018196	3	0	1.34e-11	707.899	8.34e-11	399
chr17	26646600	26646799	TMEM97	found	NM_014573	2	1	8.02e-07	117.983	1.08e-06	199
chr10	45260800	45261199	TMEM72	found	NM_001123376	3	3	2.68e-07	58.9916	3.68e-07	399
chr8	29939000	29940399	TMEM66	found	NM_016127	7	5	6.13e-14	82.5882	5.28e-13	1399
chr8	91656800	91657799	TMEM64	found	NM_001146273	5	1	3.25e-14	294.958	3.18e-13	999
chr1	226069800	226069999	TMEM63A	found	NM_014698	2	0	1.26e-08	471.933	2.97e-08	199
chr1	54518800	54518999	TMEM59	found	NM_004872	2	0	1.26e-08	471.933	2.97e-08	199
chr8	92052800	92052999	TMEM55A	found	NM_018710	2	0	1.26e-08	471.933	2.97e-08	199
chr21	34851200	34851599	TMEM50B	found	NM_006134	3	0	1.34e-11	707.899	8.34e-11	399
chr1	25664200	25664399	TMEM50A	found	NM_014313	2	0	1.26e-08	471.933	2.97e-08	199
chr17	57915600	57915799	TMEM49	found	NM_030938	2	0	1.26e-08	471.933	2.97e-08	199
chr3	194304800	194304999	TMEM44	found	NM_001011655	2	0	1.26e-08	471.933	2.97e-08	199
chr3	194353800	194354599	TMEM44	found	NM_001011655	4	0	1.14e-14	943.865	2.27e-13	799
chr3	14166800	14167399	TMEM43	found	NM_024334	4	1	1.15e-11	235.966	8.94e-11	599
chr11	9335600	9335799	TMEM41B	found	NM_001165030	2	0	1.26e-08	471.933	2.97e-08	199
chr1	32538600	32538799	TMEM39B	found	NM_018056	2	0	1.26e-08	471.933	2.97e-08	199
chr9	108456600	108457199	TMEM38B	found	NM_018112	3	0	1.34e-11	707.899	8.34e-11	599
chr4	41937200	41937599	TMEM33	found	NM_018126	4	0	1.14e-14	943.865	2.27e-13	399
chr11	62558800	62559199	TMEM223	found	NM_001080501	3	2	5.36e-08	88.4874	7.77e-08	399
chr3	136538000	136538799	TMEM22	found	NM_001097599	4	1	1.15e-11	235.966	8.94e-11	799
chr1	212588000	212588199	TMEM206	found	NM_018252	2	1	8.02e-07	117.983	1.08e-06	199
chr9	74383200	74383599	TMEM2	found	NM_013390	5	0	8.02e-18	1179.83	4.95e-16	399
chrX	148713200	148713399	TMEM185A	found	NM_032508	2	0	1.26e-08	471.933	2.97e-08	199
chr22	38668400	38668599	TMEM184B	found	NM_012264	3	0	1.34e-11	707.899	8.34e-11	199
chr2	677200	677799	TMEM18	found	NM_152834	5	1	3.25e-14	294.958	3.18e-13	599
chr2	740600	740799	TMEM18	found	NM_152834	3	0	1.34e-11	707.899	8.34e-11	199
chr2	216946800	216946999	TMEM169	found	NM_138390	3	0	1.34e-11	707.899	8.34e-11	199
chrX	109200400	109200599	TMEM164	found	NM_017698	3	3	2.68e-07	58.9916	3.68e-07	199
chr5	87437800	87438399	TMEM161B	found	NM_153354	4	7	1.78e-07	33.7095	2.45e-07	599
chr6	10723400	10723999	TMEM14C	found	NM_001165258	3	0	1.34e-11	707.899	8.34e-11	599
chr11	86749200	86749399	TMEM135	found	NM_022918	2	0	1.26e-08	471.933	2.97e-08	199
chr11	86998800	86998999	TMEM135	found	NM_022918	2	0	1.26e-08	471.933	2.97e-08	199
chr11	87073600	87073799	TMEM135	found	NM_022918	2	1	8.02e-07	117.983	1.08e-06	199
chr12	128053000	128053599	TMEM132C	found	NM_001136103	3	5	2.01e-06	35.3949	2.41e-06	599
chr12	128055000	128055199	TMEM132C	found	NM_001136103	2	3	2.11e-05	39.3277	2.39e-05	199
chr12	125808400	125808599	TMEM132B	found	NM_052907	2	1	8.02e-07	117.983	1.08e-06	199
chr12	126467800	126468799	TMEM132B	found	NM_052907	5	0	8.02e-18	1179.83	4.95e-16	999
chr2	98585400	98585999	TMEM131	found	NM_015348	3	3	2.68e-07	58.9916	3.68e-07	599
chr11	102322600	102323399	TMEM123	found	NM_052932	4	0	1.14e-14	943.865	2.27e-13	799
chr12	122150400	122150599	TMEM120B	found	NM_001080825	2	0	1.26e-08	471.933	2.97e-08	199
chr3	10028200	10028399	TMEM111	found	NM_018447	3	0	1.34e-11	707.899	8.34e-11	199
chr3	132757600	132757799	TMEM108	found	NM_023943	2	0	1.26e-08	471.933	2.97e-08	199
chr12	48357200	48357599	TMEM106C	found	NM_024056	3	0	1.34e-11	707.899	8.34e-11	399
chr17	79318800	79319199	TMEM105	found	NM_178520	4	0	1.14e-14	943.865	2.27e-13	399
chr2	192867400	192867599	TMEFF2	found	NM_016192	2	5	9.52e-05	23.5966	0.000102871	199
chr2	193059200	193059399	TMEFF2	found	NM_016192	4	0	1.14e-14	943.865	2.27e-13	199
chr2	193060200	193060799	TMEFF2	found	NM_016192	3	0	1.34e-11	707.899	8.34e-11	599
chr5	177019400	177019799	TMED9	found	NM_017510	3	0	1.34e-11	707.899	8.34e-11	399
chr7	44621200	44621399	TMED4	found	NM_182547	2	1	8.02e-07	117.983	1.08e-06	199
chr14	75642800	75643399	TMED10	found	NM_006827	6	0	4.85e-21	1415.8	7.59e-19	599
chr16	68877400	68877599	TMCO7	found	NM_024562	2	0	1.26e-08	471.933	2.97e-08	199
chr3	129485400	129485599	TMCC1	found	NM_001128224	2	2	6.33e-06	58.9916	7.52e-06	199
chr3	129612600	129612799	TMCC1	found	NM_001128224	2	0	1.26e-08	471.933	2.97e-08	199
chr20	2505400	2505599	TMC2	found	NM_080751	3	2	5.36e-08	88.4874	7.77e-08	199
chr20	30694400	30694799	TM9SF4	found	NM_014742	4	0	1.14e-14	943.865	2.27e-13	399
chr14	24664400	24664799	TM9SF1	found	NM_001014842	3	0	1.34e-11	707.899	8.34e-11	399
chr8	38853600	38853999	TM2D2	found	NM_001024381	3	0	1.34e-11	707.899	8.34e-11	399
chr2	172010600	172010799	TLK1	found	NM_012290	2	0	1.26e-08	471.933	2.97e-08	199
chr2	172016200	172016999	TLK1	found	NM_012290	4	2	3.63e-10	117.983	1.13e-09	799
chr9	82187600	82187999	TLE4	found	NM_007005	3	0	1.34e-11	707.899	8.34e-11	399
chr15	70390000	70390199	TLE3	found	NM_001105192	3	1	3.39e-09	176.975	9.79e-09	199
chr9	84301800	84302399	TLE1	found	NM_005077	3	0	1.34e-11	707.899	8.34e-11	599
chr19	39971400	39971799	TIMM50	found	NM_001001563	4	0	1.14e-14	943.865	2.27e-13	399
chr19	8008400	8008599	TIMM44	found	NM_006351	2	0	1.26e-08	471.933	2.97e-08	199
chr1	201924600	201925199	TIMM17A	found	NM_006335	5	1	3.25e-14	294.958	3.18e-13	599
chr19	2427600	2427799	TIMM13	found	NM_012458	2	0	1.26e-08	471.933	2.97e-08	199
chr11	57297800	57298199	TIMM10	found	NM_012456	3	0	1.34e-11	707.899	8.34e-11	399
chr19	4831200	4831799	TICAM1	found	NM_182919	3	1	3.39e-09	176.975	9.79e-09	599
chr10	121355800	121356399	TIAL1	found	NM_003252	3	0	1.34e-11	707.899	8.34e-11	599
chr16	20752200	20752999	THUMPD1	found	NM_017736	3	3	2.68e-07	58.9916	3.68e-07	799
chr14	24020200	24020399	THTPA	found	NM_001126339	2	1	8.02e-07	117.983	1.08e-06	199
chr14	24025000	24025599	THTPA	found	NM_001126339	5	1	3.25e-14	294.958	3.18e-13	599
chr7	11483600	11483999	THSD7A	found	NM_015204	4	1	1.15e-11	235.966	8.94e-11	399
chr13	52892800	52892999	THSD1	found	NM_018676	2	3	2.11e-05	39.3277	2.39e-05	199
chr13	52980000	52980599	THSD1	found	NM_018676	3	0	1.34e-11	707.899	8.34e-11	599
chr1	36739400	36739799	THRAP3	found	NM_005119	4	5	3.4e-08	47.1933	4.95e-08	399
chr19	2785800	2785999	THOP1	found	NM_003249	2	0	1.26e-08	471.933	2.97e-08	199
chr3	63849000	63849199	THOC7	found	NM_025075	2	2	6.33e-06	58.9916	7.52e-06	199
chr5	175394600	175395399	THOC3	found	NM_032361	3	0	1.34e-11	707.899	8.34e-11	799
chr18	267600	268799	THOC1	found	NM_005131	6	1	7.86e-17	353.949	1.92e-15	1199
chr1	155177000	155177599	THBS3	found	NM_007112	3	1	3.39e-09	176.975	9.79e-09	599
chr15	39872800	39872999	THBS1	found	NM_003246	2	0	1.26e-08	471.933	2.97e-08	199
chr15	39873600	39873999	THBS1	found	NM_003246	3	5	2.01e-06	35.3949	2.41e-06	399
chr19	36545000	36545199	THAP8	found	NM_152658	2	0	1.26e-08	471.933	2.97e-08	199
chr7	108209400	108210599	THAP5	found	NM_001130475	5	2	2.05e-12	147.479	1.7e-11	1199
chr15	71184600	71184799	THAP10	found	NM_020147	2	0	1.26e-08	471.933	2.97e-08	199
chr2	43563000	43563199	THADA	found	NM_001083953	2	0	1.26e-08	471.933	2.97e-08	199
chr2	85554600	85555599	TGOLN2	found	NM_006464	4	1	1.15e-11	235.966	8.94e-11	999
chr14	76425800	76425999	TGFB3	found	NM_003239	2	1	8.02e-07	117.983	1.08e-06	199
chr6	41701800	41701999	TFEB	found	NM_007162	2	0	1.26e-08	471.933	2.97e-08	199
chr6	155635000	155635599	TFB1M	found	NM_016020	5	0	8.02e-18	1179.83	4.95e-16	599
chr6	155636000	155636199	TFB1M	found	NM_016020	3	0	1.34e-11	707.899	8.34e-11	199
chr16	4322200	4323199	TFAP4	found	NM_003223	3	3	2.68e-07	58.9916	3.68e-07	999
chr20	55206600	55206799	TFAP2C	found	NM_003222	2	0	1.26e-08	471.933	2.97e-08	199
chr10	60145200	60145399	TFAM	found	NM_003201	2	0	1.26e-08	471.933	2.97e-08	199
chr8	30755200	30755399	TEX15	found	NM_031271	2	4	4.94e-05	29.4958	5.45e-05	199
chr9	103114600	103115199	TEX10	found	NM_017746	3	0	1.34e-11	707.899	8.34e-11	599
chr16	75682800	75682999	TERF2IP	found	NM_018975	2	0	1.26e-08	471.933	2.97e-08	199
chr8	73921400	73921599	TERF1	found	NM_003218	2	0	1.26e-08	471.933	2.97e-08	199
chr14	20881400	20881599	TEP1	found	NM_007110	2	0	1.26e-08	471.933	2.97e-08	199
chr4	65691000	65691199	TECRL	found	NM_001010874	3	9	2e-05	19.6639	2.26e-05	199
chr19	49865000	49866199	TEAD2	found	NM_003598	6	4	1.23e-12	88.4874	1.03e-11	1199
chr12	104359600	104359799	TDG	found	NM_003211	2	1	8.02e-07	117.983	1.08e-06	199
chr3	196044400	196045399	TCTEX1D2	found	NM_152773	5	4	1.27e-10	73.7395	4.01e-10	999
chr12	106696000	106696199	TCP11L2	found	NM_152772	2	0	1.26e-08	471.933	2.97e-08	199
chr12	106696600	106697199	TCP11L2	found	NM_152772	4	0	1.14e-14	943.865	2.27e-13	599
chr11	33061600	33061799	TCP11L1	found	NM_001145541	2	1	8.02e-07	117.983	1.08e-06	199
chr18	53389000	53389199	TCF4	found	NM_003199	2	0	1.26e-08	471.933	2.97e-08	199
chr19	1669800	1670399	TCF3	found	NM_003200	3	3	2.68e-07	58.9916	3.68e-07	599
chr15	57212200	57212399	TCF12	found	NM_207038	2	1	8.02e-07	117.983	1.08e-06	199
chr8	74884400	74884599	TCEB1	found	NM_005648	2	0	1.26e-08	471.933	2.97e-08	199
chrX	102840600	102840799	TCEAL4	found	NM_001006935	2	0	1.26e-08	471.933	2.97e-08	199
chr7	139575200	139575399	TBXAS1	found	NM_030984	2	0	1.26e-08	471.933	2.97e-08	199
chr7	45151000	45151399	TBRG4	found	NM_004749	6	0	4.85e-21	1415.8	7.59e-19	399
chr6	134274400	134274599	TBPL1	found	NM_004865	2	0	1.26e-08	471.933	2.97e-08	199
chr6	170863200	170863599	TBP	found	NM_003194	3	2	5.36e-08	88.4874	7.77e-08	399
chr3	176914400	176914599	TBL1XR1	found	NM_024665	2	1	8.02e-07	117.983	1.08e-06	199
chrX	9542600	9542799	TBL1X	found	NM_005647	2	0	1.26e-08	471.933	2.97e-08	199
chr1	235530600	235530999	TBCE	found	NM_003193	3	0	1.34e-11	707.899	8.34e-11	399
chr3	186284800	186285799	TBCCD1	found	NM_001134415	4	2	3.63e-10	117.983	1.13e-09	999
chr6	42713000	42713799	TBCC	found	NM_003192	3	0	1.34e-11	707.899	8.34e-11	799
chr6	42714200	42715599	TBCC	found	NM_003192	4	3	2.72e-09	78.6554	8.02e-09	1399
chr6	13328200	13328599	TBC1D7	found	NM_016495	3	1	3.39e-09	176.975	9.79e-09	399
chr3	17644600	17644799	TBC1D5	found	NM_001134381	2	1	8.02e-07	117.983	1.08e-06	199
chr3	99979200	99979999	TBC1D23	found	NM_018309	3	0	1.34e-11	707.899	8.34e-11	799
chr22	47158000	47158999	TBC1D22A	found	NM_014346	7	1	1.67e-19	412.941	1.3e-17	999
chr12	72233600	72233799	TBC1D15	found	NM_022771	2	1	8.02e-07	117.983	1.08e-06	199
chr9	131549600	131550399	TBC1D13	found	NM_018201	3	1	3.39e-09	176.975	9.79e-09	799
chr10	96178400	96178599	TBC1D12	found	NM_015188	2	1	8.02e-07	117.983	1.08e-06	199
chr8	125550800	125550999	TATDN1	found	NM_001146160	2	0	1.26e-08	471.933	2.97e-08	199
chr20	13608000	13608199	TASP1	found	NM_017714	2	2	6.33e-06	58.9916	7.52e-06	199
chr20	13619000	13619599	TASP1	found	NM_017714	5	1	3.25e-14	294.958	3.18e-13	599
chr6	33280400	33281399	TAPBP	found	NM_172209	3	0	1.34e-11	707.899	8.34e-11	999
chr12	118810200	118810399	TAOK3	found	NM_016281	2	1	8.02e-07	117.983	1.08e-06	199
chr16	29985200	29985399	TAOK2	found	NM_016151	2	0	1.26e-08	471.933	2.97e-08	199
chr2	162123200	162123399	TANK	found	NM_004180	2	1	8.02e-07	117.983	1.08e-06	199
chr2	159825800	159826199	TANC1	found	NM_001145909	4	1	1.15e-11	235.966	8.94e-11	399
chr1	159894600	159895199	TAGLN2	found	NM_003564	4	0	1.14e-14	943.865	2.27e-13	599
chr5	68649200	68649399	TAF9	found	NM_016283	2	9	0.000528085	13.1092	0.000555792	199
chr5	140700000	140700399	TAF7	found	NM_005642	3	0	1.34e-11	707.899	8.34e-11	399
chr10	7860400	7860999	TAF3	found	NM_031923	4	0	1.14e-14	943.865	2.27e-13	599
chr11	93474200	93474599	TAF1D	found	NM_024116	3	0	1.34e-11	707.899	8.34e-11	399
chr16	84220200	84220799	TAF1C	found	NM_139353	4	0	1.14e-14	943.865	2.27e-13	599
chrX	70586600	70586799	TAF1	found	NM_004606	2	1	8.02e-07	117.983	1.08e-06	199
chr17	47958600	47958799	TAC4	found	NM_170685	2	3	2.11e-05	39.3277	2.39e-05	199
chr11	64901200	64901999	SYVN1	found	NM_172230	3	0	1.34e-11	707.899	8.34e-11	799
chr12	79257600	79257799	SYT1	found	NM_001135805	2	0	1.26e-08	471.933	2.97e-08	199
chr7	105806000	105806199	SYPL1	found	NM_006754	2	0	1.26e-08	471.933	2.97e-08	199
chr21	34099600	34100199	SYNJ1	found	NM_001160306	4	0	1.14e-14	943.865	2.27e-13	599
chr6	86352000	86352599	SYNCRIP	found	NM_006372	3	1	3.39e-09	176.975	9.79e-09	599
chr11	9685200	9685799	SWAP70	found	NM_015055	3	0	1.34e-11	707.899	8.34e-11	599
chr7	138330600	138330799	SVOPL	found	NM_174959	3	5	2.01e-06	35.3949	2.41e-06	199
chr7	138364000	138364199	SVOPL	found	NM_001139456	2	0	1.26e-08	471.933	2.97e-08	199
chr11	23236600	23236799	SVIP	found	NM_148893	3	1	3.39e-09	176.975	9.79e-09	199
chr11	23532600	23532999	SVIP	found	NM_148893	3	7	7.51e-06	25.2821	8.55e-06	399
chr17	29035200	29035399	SUZ12P	found	NR_024187	2	0	1.26e-08	471.933	2.97e-08	199
chr10	14920400	14920599	SUV39H2	found	NM_024670	2	0	1.26e-08	471.933	2.97e-08	199
chr10	14921600	14921799	SUV39H2	found	NM_024670	2	0	1.26e-08	471.933	2.97e-08	199
chr10	70940000	70940399	SUPV3L1	found	NM_003171	3	0	1.34e-11	707.899	8.34e-11	399
chr10	70944200	70944399	SUPV3L1	found	NM_003171	2	4	4.94e-05	29.4958	5.45e-05	199
chr19	39936400	39936599	SUPT5H	found	NM_003169	3	0	1.34e-11	707.899	8.34e-11	199
chr7	56132800	56132999	SUMF2	found	NM_001042469	2	0	1.26e-08	471.933	2.97e-08	199
chr3	4502200	4502399	SUMF1	found	NM_001164674	2	7	0.000254823	16.8547	0.000270558	199
chr3	4508600	4508999	SUMF1	found	NM_001164674	3	0	1.34e-11	707.899	8.34e-11	399
chr20	46413600	46413799	SULF2	found	NM_018837	3	2	5.36e-08	88.4874	7.77e-08	199
chr8	70420200	70420399	SULF1	found	NM_001128206	2	6	0.000162513	19.6639	0.000173846	199
chr13	53226200	53226399	SUGT1	found	NM_006704	2	0	1.26e-08	471.933	2.97e-08	199
chr13	48574800	48575399	SUCLA2	found	NM_003850	3	1	3.39e-09	176.975	9.79e-09	599
chr5	32586000	32586199	SUB1	found	NM_006713	2	0	1.26e-08	471.933	2.97e-08	199
chr14	53196800	53197399	STYX	found	NM_145251	3	0	1.34e-11	707.899	8.34e-11	599
chr9	130375600	130375799	STXBP1	found	NM_003165	2	2	6.33e-06	58.9916	7.52e-06	199
chr11	62599200	62599599	STX5	found	NM_003164	5	0	8.02e-18	1179.83	4.95e-16	399
chr11	59522200	59523199	STX3	found	NM_004177	3	0	1.34e-11	707.899	8.34e-11	999
chr7	73133400	73133999	STX1A	found	NM_004603	3	1	3.39e-09	176.975	9.79e-09	599
chr4	4543600	4543799	STX18	found	NM_016930	2	0	1.26e-08	471.933	2.97e-08	199
chr9	102669000	102669399	STX17	found	NM_017919	3	0	1.34e-11	707.899	8.34e-11	399
chr20	57226400	57226999	STX16	found	NM_003763	4	0	1.14e-14	943.865	2.27e-13	599
chr1	28099200	28099399	STX12	found	NM_177424	2	0	1.26e-08	471.933	2.97e-08	199
chr1	28099800	28100399	STX12	found	NM_177424	4	0	1.14e-14	943.865	2.27e-13	599
chr6	144471800	144471999	STX11	found	NM_003764	2	0	1.26e-08	471.933	2.97e-08	199
chr16	730800	730999	STUB1	found	NM_005861	2	0	1.26e-08	471.933	2.97e-08	199
chr2	37193000	37193199	STRN	found	NM_003162	2	0	1.26e-08	471.933	2.97e-08	199
chr12	16035000	16035799	STRAP	found	NM_007178	4	0	1.14e-14	943.865	2.27e-13	799
chr9	35102600	35103199	STOML2	found	NM_013442	3	0	1.34e-11	707.899	8.34e-11	599
chr20	62283600	62283799	STMN3	found	NM_015894	2	0	1.26e-08	471.933	2.97e-08	199
chr1	26211000	26211199	STMN1	found	NM_001145454	2	4	4.94e-05	29.4958	5.45e-05	199
chr6	36514600	36515199	STK38	found	NM_007271	5	0	8.02e-18	1179.83	4.95e-16	599
chr20	2036800	2036999	STK35	found	NM_080836	4	13	3.61e-06	18.1513	4.3e-06	199
chr20	2083800	2083999	STK35	found	NM_080836	2	0	1.26e-08	471.933	2.97e-08	199
chr5	146639800	146639999	STK32A	found	NM_145001	2	3	2.11e-05	39.3277	2.39e-05	199
chr5	146762800	146762999	STK32A	found	NM_001112724	2	0	1.26e-08	471.933	2.97e-08	199
chr2	242447200	242447599	STK25	found	NM_006374	5	0	8.02e-18	1179.83	4.95e-16	399
chr2	197035800	197036199	STK17B	found	NM_004226	6	0	4.85e-21	1415.8	7.59e-19	399
chr5	171614200	171614999	STK10	found	NM_005990	4	2	3.63e-10	117.983	1.13e-09	799
chr4	27533200	27533399	STIM2	found	NM_020860	2	0	1.26e-08	471.933	2.97e-08	199
chr11	4009000	4009199	STIM1	found	NM_003156	2	3	2.11e-05	39.3277	2.39e-05	199
chr1	47779000	47779799	STIL	found	NM_003035	3	1	3.39e-09	176.975	9.79e-09	799
chr1	47780400	47780599	STIL	found	NM_003035	2	1	8.02e-07	117.983	1.08e-06	199
chr5	172754800	172756599	STC2	found	NM_003714	6	2	9.92e-15	176.975	2.19e-13	1799
chr4	77227200	77228599	STBD1	found	NM_003943	6	0	4.85e-21	1415.8	7.59e-19	1399
chr17	40523400	40523599	STAT3	found	NM_213662	2	0	1.26e-08	471.933	2.97e-08	199
chr17	40539600	40540399	STAT3	found	NM_213662	3	0	1.34e-11	707.899	8.34e-11	799
chr2	191878600	191878799	STAT1	found	NM_139266	2	0	1.26e-08	471.933	2.97e-08	199
chr19	4329200	4329399	STAP2	found	NM_017720	4	1	1.15e-11	235.966	8.94e-11	199
chr2	74056000	74056399	STAMBP	found	NM_213622	4	0	1.14e-14	943.865	2.27e-13	399
chr2	153032000	153032799	STAM2	found	NM_005843	4	0	1.14e-14	943.865	2.27e-13	799
chr7	67113000	67113199	STAG3L4	found	NM_022906	2	7	0.000254823	16.8547	0.000270558	199
chr5	100238600	100239599	ST8SIA4	found	NM_005668	7	3	1.06e-15	137.647	2.4e-14	999
chr5	100306000	100306199	ST8SIA4	found	NM_005668	2	4	4.94e-05	29.4958	5.45e-05	199
chr5	100416000	100416199	ST8SIA4	found	NM_005668	2	0	1.26e-08	471.933	2.97e-08	199
chr12	22487200	22488799	ST8SIA1	found	NM_003034	6	3	1.67e-13	117.983	1.43e-12	1599
chr3	186648000	186648199	ST6GAL1	found	NM_173216	2	0	1.26e-08	471.933	2.97e-08	199
chr11	8739600	8740199	ST5	found	NM_213618	3	1	3.39e-09	176.975	9.79e-09	599
chr3	98409200	98409999	ST3GAL6	found	NM_006100	3	5	2.01e-06	35.3949	2.41e-06	799
chr16	70414800	70415399	ST3GAL2	found	NM_006927	3	0	1.34e-11	707.899	8.34e-11	599
chr8	134582800	134583799	ST3GAL1	found	NM_003033	5	2	2.05e-12	147.479	1.7e-11	999
chr1	1510400	1510999	SSU72	found	NM_014188	4	1	1.15e-11	235.966	8.94e-11	599
chr2	182756800	182757599	SSFA2	found	NM_001130445	3	0	1.34e-11	707.899	8.34e-11	799
chr7	141438400	141438599	SSBP1	found	NM_003143	2	0	1.26e-08	471.933	2.97e-08	199
chr2	170635800	170635999	SSB	found	NM_003142	2	4	4.94e-05	29.4958	5.45e-05	199
chr2	170655400	170655599	SSB	found	NM_003142	2	1	8.02e-07	117.983	1.08e-06	199
chr3	42632400	42632599	SS18L2	found	NM_016305	3	0	1.34e-11	707.899	8.34e-11	199
chr18	23670400	23670799	SS18	found	NM_005637	4	0	1.14e-14	943.865	2.27e-13	399
chr16	2803200	2803399	SRRM2	found	NM_016333	3	0	1.34e-11	707.899	8.34e-11	199
chr3	9291000	9291199	SRGAP3	found	NM_001033117	5	2	2.05e-12	147.479	1.7e-11	199
chr5	121340400	121340599	SRFBP1	found	NM_152546	2	0	1.26e-08	471.933	2.97e-08	199
chr6	43140000	43140799	SRF	found	NM_003131	3	0	1.34e-11	707.899	8.34e-11	799
chr16	30698200	30698399	SRCAP	found	NM_006662	2	3	2.11e-05	39.3277	2.39e-05	199
chr2	45837800	45837999	SRBD1	found	NM_018079	2	1	8.02e-07	117.983	1.08e-06	199
chr3	142720600	142720799	SR140	found	NM_001080415	3	0	1.34e-11	707.899	8.34e-11	199
chr11	18655400	18655799	SPTY2D1	found	NM_194285	3	2	5.36e-08	88.4874	7.77e-08	399
chr12	56862600	56863199	SPRYD4	found	NM_207344	4	1	1.15e-11	235.966	8.94e-11	599
chrY	58827200	58827599	SPRY3	found	NM_005840	6	68	0.00019737	5.20514	0.000209748	399
chrY	58986600	58986999	SPRY3	found	NM_005840	4	10	1.01e-06	23.5966	1.21e-06	399
chrY	58992000	58992799	SPRY3	found	NM_005840	4	16	9.76e-06	14.7479	1.11e-05	799
chrY	58996400	58996599	SPRY3	found	NM_005840	2	6	0.000162513	19.6639	0.000173846	199
chr4	124318400	124319399	SPRY1	found	NM_199327	4	2	3.63e-10	117.983	1.13e-09	999
chr2	65659000	65659799	SPRED2	found	NM_181784	3	1	3.39e-09	176.975	9.79e-09	799
chr15	38545000	38545799	SPRED1	found	NM_152594	5	0	8.02e-18	1179.83	4.95e-16	799
chr1	32254000	32254999	SPOCD1	found	NM_144569	3	2	5.36e-08	88.4874	7.77e-08	999
chr9	91004000	91004199	SPIN1	found	NM_006717	2	0	1.26e-08	471.933	2.97e-08	199
chr2	169746800	169746999	SPC25	found	NM_020675	2	0	1.26e-08	471.933	2.97e-08	199
chr12	49779000	49779199	SPATS2	found	NM_023071	2	2	6.33e-06	58.9916	7.52e-06	199
chr13	24734800	24735599	SPATA13	found	NM_001166271	5	0	8.02e-18	1179.83	4.95e-16	799
chr17	49197400	49197999	SPAG9	found	NM_003971	4	1	1.15e-11	235.966	8.94e-11	599
chr17	26925600	26925999	SPAG5	found	NM_006461	3	0	1.34e-11	707.899	8.34e-11	399
chr12	53719400	53720199	SP7	found	NM_152860	3	1	3.39e-09	176.975	9.79e-09	799
chr17	45972800	45972999	SP2	found	NM_003110	2	0	1.26e-08	471.933	2.97e-08	199
chr17	45974000	45974199	SP2	found	NM_003110	2	0	1.26e-08	471.933	2.97e-08	199
chr17	69280200	69280399	SOX9	found	NM_000346	3	8	1.26e-05	22.1218	1.44e-05	199
chr17	70117600	70118399	SOX9	found	NM_000346	3	1	3.39e-09	176.975	9.79e-09	799
chr17	70377400	70377599	SOX9	found	NM_000346	2	0	1.26e-08	471.933	2.97e-08	199
chr11	16627200	16627399	SOX6	found	NM_033326	2	0	1.26e-08	471.933	2.97e-08	199
chr12	23705200	23705399	SOX5	found	NM_178010	2	0	1.26e-08	471.933	2.97e-08	199
chr12	24103200	24103799	SOX5	found	NM_152989	3	2	5.36e-08	88.4874	7.77e-08	599
chr12	24714000	24714599	SOX5	found	NM_152989	3	1	3.39e-09	176.975	9.79e-09	599
chr6	21588400	21588999	SOX4	found	NM_003107	3	1	3.39e-09	176.975	9.79e-09	599
chr6	21594200	21594999	SOX4	found	NM_003107	3	1	3.39e-09	176.975	9.79e-09	799
chr6	21595600	21596399	SOX4	found	NM_003107	3	1	3.39e-09	176.975	9.79e-09	799
chr3	181429200	181429399	SOX2OT	found	NR_004053	2	1	8.02e-07	117.983	1.08e-06	199
chr13	95364000	95364199	SOX21	found	NM_007084	2	0	1.26e-08	471.933	2.97e-08	199
chr1	204043200	204043799	SOX13	found	NM_005686	3	1	3.39e-09	176.975	9.79e-09	599
chr20	307400	307599	SOX12	found	NM_006943	2	0	1.26e-08	471.933	2.97e-08	199
chr15	45315600	45315999	SORD	found	NM_003104	3	0	1.34e-11	707.899	8.34e-11	399
chr10	97320000	97320599	SORBS1	found	NM_024991	3	0	1.34e-11	707.899	8.34e-11	599
chr2	46926800	46926999	SOCS5	found	NM_144949	3	0	1.34e-11	707.899	8.34e-11	199
chr17	76353600	76353999	SOCS3	found	NM_003955	3	0	1.34e-11	707.899	8.34e-11	399
chr17	76354400	76355199	SOCS3	found	NM_003955	4	0	1.14e-14	943.865	2.27e-13	799
chr17	76355800	76355999	SOCS3	found	NM_003955	2	1	8.02e-07	117.983	1.08e-06	199
chr1	179263000	179263199	SOAT1	found	NM_003101	2	0	1.26e-08	471.933	2.97e-08	199
chr20	17948600	17950199	SNX5	found	NM_152227	7	0	2.57e-24	1651.76	1.1e-21	1599
chr3	125203000	125203199	SNX4	found	NM_003794	2	0	1.26e-08	471.933	2.97e-08	199
chr11	65600800	65601599	SNX32	found	NM_152760	3	1	3.39e-09	176.975	9.79e-09	799
chr5	122111000	122111399	SNX2	found	NM_003100	3	0	1.34e-11	707.899	8.34e-11	399
chr11	130786000	130786399	SNX19	found	NM_014758	3	0	1.34e-11	707.899	8.34e-11	399
chr2	27592600	27594199	SNX17	found	NM_014748	7	1	1.67e-19	412.941	1.3e-17	1599
chr8	82754800	82755199	SNX16	found	NM_022133	3	2	5.36e-08	88.4874	7.77e-08	399
chr6	86303000	86303399	SNX14	found	NM_020468	3	0	1.34e-11	707.899	8.34e-11	399
chr17	46185200	46185399	SNX11	found	NM_013323	4	0	1.14e-14	943.865	2.27e-13	199
chr2	70520400	70520599	SNRPG	found	NM_003096	2	0	1.26e-08	471.933	2.97e-08	199
chr22	24951600	24952599	SNRPD3	found	NM_004175	6	3	1.67e-13	117.983	1.43e-12	999
chr6	34724800	34724999	SNRPC	found	NM_003093	2	2	6.33e-06	58.9916	7.52e-06	199
chr19	49588800	49589399	SNRNP70	found	NM_003089	3	1	3.39e-09	176.975	9.79e-09	599
chr17	33894800	33895599	SNORD7	found	NR_003037	4	1	1.15e-11	235.966	8.94e-11	799
chr16	2205200	2205399	SNORD60	found	NR_002736	2	0	1.26e-08	471.933	2.97e-08	199
chr17	74554000	74554399	SNORD1C	found	NR_004397	3	0	1.34e-11	707.899	8.34e-11	399
chr9	139622000	139622199	SNHG7	found	NR_003672	3	0	1.34e-11	707.899	8.34e-11	199
chr8	67837200	67837999	SNHG6	found	NR_002599	5	0	8.02e-18	1179.83	4.95e-16	799
chr8	67855600	67855799	SNHG6	found	NR_002599	2	0	1.26e-08	471.933	2.97e-08	199
chr1	28832000	28832199	SNHG3	found	NR_002909	2	4	4.94e-05	29.4958	5.45e-05	199
chr1	28832800	28833399	SNHG3	found	NR_002909	5	2	2.05e-12	147.479	1.7e-11	599
chr7	127291600	127291799	SND1	found	NM_014390	2	0	1.26e-08	471.933	2.97e-08	199
chr14	62229400	62229599	SNAPC1	found	NM_003082	2	1	8.02e-07	117.983	1.08e-06	199
chr1	227922800	227923799	SNAP47	found	NM_053052	4	0	1.14e-14	943.865	2.27e-13	999
chr15	42787800	42788199	SNAP23	found	NM_003825	4	0	1.14e-14	943.865	2.27e-13	399
chr17	62658600	62658799	SMURF2	found	NM_022739	2	0	1.26e-08	471.933	2.97e-08	199
chrX	21931600	21931799	SMS	found	NM_004595	2	4	4.94e-05	29.4958	5.45e-05	199
chr11	6411200	6412199	SMPD1	found	NM_000543	3	0	1.34e-11	707.899	8.34e-11	999
chr10	112064600	112064799	SMNDC1	found	NM_005871	2	0	1.26e-08	471.933	2.97e-08	199
chr10	112067800	112067999	SMNDC1	found	NM_005871	2	1	8.02e-07	117.983	1.08e-06	199
chr1	183441600	183442399	SMG7	found	NM_173156	7	0	2.57e-24	1651.76	1.1e-21	799
chr17	2206200	2206999	SMG6	found	NM_017575	3	0	1.34e-11	707.899	8.34e-11	799
chr1	156251600	156252399	SMG5	found	NM_015327	3	2	5.36e-08	88.4874	7.77e-08	799
chr12	56583600	56583799	SMARCC2	found	NM_003075	2	1	8.02e-07	117.983	1.08e-06	199
chr3	47821800	47823999	SMARCC1	found	NM_003074	7	2	4.2e-17	206.471	1.08e-15	2199
chr4	144435000	144436199	SMARCA5	found	NM_003601	6	1	7.86e-17	353.949	1.92e-15	1199
chr9	2015000	2016399	SMARCA2	found	NM_139045	4	1	1.15e-11	235.966	8.94e-11	1399
chr12	51664200	51664399	SMAGP	found	NM_001031628	2	0	1.26e-08	471.933	2.97e-08	199
chr13	37493600	37494199	SMAD9	found	NM_005905	3	2	5.36e-08	88.4874	7.77e-08	599
chr18	46475600	46475799	SMAD7	found	NM_005904	2	0	1.26e-08	471.933	2.97e-08	199
chr18	46478800	46478999	SMAD7	found	NM_005904	2	0	1.26e-08	471.933	2.97e-08	199
chr15	66995400	66995599	SMAD6	found	NM_005585	2	0	1.26e-08	471.933	2.97e-08	199
chr15	67276800	67276999	SMAD3	found	NM_005902	3	0	1.34e-11	707.899	8.34e-11	199
chr8	143820200	143820799	SLURP1	found	NM_020427	3	0	1.34e-11	707.899	8.34e-11	599
chr18	12433400	12433599	SLMO1	found	NM_006553	2	1	8.02e-07	117.983	1.08e-06	199
chr3	57741800	57742399	SLMAP	found	NM_007159	3	1	3.39e-09	176.975	9.79e-09	599
chr5	168317000	168317199	SLIT3	found	NM_003062	2	1	8.02e-07	117.983	1.08e-06	199
chr17	33569600	33569799	SLFN5	found	NM_144975	3	0	1.34e-11	707.899	8.34e-11	199
chr1	27480800	27480999	SLC9A1	found	NM_003047	2	1	8.02e-07	117.983	1.08e-06	199
chr2	40479400	40479599	SLC8A1	found	NM_001112800	3	9	2e-05	19.6639	2.26e-05	199
chr2	40678200	40678999	SLC8A1	found	NM_001112802	3	4	8.34e-07	44.2437	1.01e-06	799
chr2	40923600	40923799	SLC8A1	found	NM_001112802	2	1	8.02e-07	117.983	1.08e-06	199
chr14	23650600	23650799	SLC7A8	found	NM_012244	2	1	8.02e-07	117.983	1.08e-06	199
chr16	68344200	68345199	SLC7A6OS	found	NM_032178	5	1	3.25e-14	294.958	3.18e-13	999
chr1	44495400	44496399	SLC6A9	found	NM_001024845	4	0	1.14e-14	943.865	2.27e-13	999
chr4	72053400	72053599	SLC4A4	found	NM_001098484	3	0	1.34e-11	707.899	8.34e-11	199
chr2	220502000	220502199	SLC4A3	found	NM_005070	3	11	4.34e-05	16.0886	4.79e-05	199
chr2	27886400	27886999	SLC4A1AP	found	NM_018158	4	1	1.15e-11	235.966	8.94e-11	599
chr17	19431000	19431199	SLC47A1	found	NM_018242	2	3	2.11e-05	39.3277	2.39e-05	199
chr13	29445600	29445799	SLC46A3	found	NM_001135919	2	1	8.02e-07	117.983	1.08e-06	199
chr6	31841600	31841799	SLC44A4	found	NM_025257	2	1	8.02e-07	117.983	1.08e-06	199
chr9	108007400	108007999	SLC44A1	found	NM_080546	3	0	1.34e-11	707.899	8.34e-11	599
chr11	57283200	57283399	SLC43A1	found	NM_003627	2	1	8.02e-07	117.983	1.08e-06	199
chr11	62647800	62648999	SLC3A2	found	NM_001013251	5	1	3.25e-14	294.958	3.18e-13	1199
chr14	69865400	69865999	SLC39A9	found	NM_018375	3	1	3.39e-09	176.975	9.79e-09	599
chr4	103265600	103266399	SLC39A8	found	NM_022154	4	0	1.14e-14	943.865	2.27e-13	799
chr19	2739400	2739799	SLC39A3	found	NM_213568	4	0	1.14e-14	943.865	2.27e-13	399
chr11	47430200	47431199	SLC39A13	found	NM_001128225	3	1	3.39e-09	176.975	9.79e-09	999
chr17	70539600	70539799	SLC39A11	found	NM_139177	2	0	1.26e-08	471.933	2.97e-08	199
chr17	70587800	70588399	SLC39A11	found	NM_139177	4	1	1.15e-11	235.966	8.94e-11	599
chr17	70674800	70674999	SLC39A11	found	NM_139177	3	0	1.34e-11	707.899	8.34e-11	199
chr17	71088800	71088999	SLC39A11	found	NM_139177	2	2	6.33e-06	58.9916	7.52e-06	199
chr1	153935800	153936399	SLC39A1	found	NM_014437	5	1	3.25e-14	294.958	3.18e-13	599
chr14	61448200	61448399	SLC38A6	found	NM_153811	2	0	1.26e-08	471.933	2.97e-08	199
chr12	46765600	46765999	SLC38A2	found	NM_018976	4	1	1.15e-11	235.966	8.94e-11	399
chr12	46519000	46519199	SLC38A1	found	NM_030674	2	2	6.33e-06	58.9916	7.52e-06	199
chr11	118901200	118901399	SLC37A4	found	NM_001164279	3	0	1.34e-11	707.899	8.34e-11	199
chr6	118228800	118229599	SLC35F1	found	NM_001029858	5	0	8.02e-18	1179.83	4.95e-16	799
chr6	118625400	118625599	SLC35F1	found	NM_001029858	2	1	8.02e-07	117.983	1.08e-06	199
chr1	67519200	67519799	SLC35D1	found	NM_015139	3	0	1.34e-11	707.899	8.34e-11	599
chr20	44992600	44992999	SLC35C2	found	NM_015945	3	0	1.34e-11	707.899	8.34e-11	399
chrX	48768600	48768799	SLC35A2	found	NM_001032289	2	3	2.11e-05	39.3277	2.39e-05	199
chr6	88182400	88182799	SLC35A1	found	NM_006416	3	0	1.34e-11	707.899	8.34e-11	399
chr6	44205600	44205799	SLC29A1	found	NM_001078177	2	1	8.02e-07	117.983	1.08e-06	199
chr9	131102400	131102599	SLC27A4	found	NM_005094	2	0	1.26e-08	471.933	2.97e-08	199
chr19	17580400	17580599	SLC27A1	found	NM_198580	2	0	1.26e-08	471.933	2.97e-08	199
chr4	980000	980799	SLC26A1	found	NM_134425	4	5	3.4e-08	47.1933	4.95e-08	799
chrX	118602400	118602799	SLC25A5	found	NM_001152	4	3	2.72e-09	78.6554	8.02e-09	399
chr5	110074800	110074999	SLC25A46	found	NM_138773	2	0	1.26e-08	471.933	2.97e-08	199
chr1	156163400	156163599	SLC25A44	found	NM_014655	2	0	1.26e-08	471.933	2.97e-08	199
chr17	42406200	42406399	SLC25A39	found	NM_001143780	2	0	1.26e-08	471.933	2.97e-08	199
chr3	39425400	39425599	SLC25A38	found	NM_017875	2	0	1.26e-08	471.933	2.97e-08	199
chr17	73285000	73285199	SLC25A19	found	NM_001126122	2	0	1.26e-08	471.933	2.97e-08	199
chr22	41214600	41215799	SLC25A17	found	NM_006358	6	1	7.86e-17	353.949	1.92e-15	1199
chr2	172733000	172733199	SLC25A12	found	NM_003705	2	1	8.02e-07	117.983	1.08e-06	199
chr17	4842600	4842999	SLC25A11	found	NM_003562	4	0	1.14e-14	943.865	2.27e-13	399
chr22	19165000	19165799	SLC25A1	found	NM_005984	3	0	1.34e-11	707.899	8.34e-11	799
chr20	19078000	19078199	SLC24A3	found	NM_020689	2	1	8.02e-07	117.983	1.08e-06	199
chr20	19192600	19192799	SLC24A3	found	NM_020689	2	0	1.26e-08	471.933	2.97e-08	199
chr5	131630200	131630399	SLC22A4	found	NM_003059	2	0	1.26e-08	471.933	2.97e-08	199
chr6	3455800	3455999	SLC22A23	found	NM_015482	2	0	1.26e-08	471.933	2.97e-08	199
chr6	3474000	3474199	SLC22A23	found	NM_015482	9	1	5.32e-25	530.924	3.12e-22	199
chr2	113388400	113388599	SLC20A1	found	NM_005415	2	3	2.11e-05	39.3277	2.39e-05	199
chr1	169454200	169455199	SLC19A2	found	NM_006996	4	2	3.63e-10	117.983	1.13e-09	999
chr12	59770600	59770799	SLC16A7	found	NM_004731	2	1	8.02e-07	117.983	1.08e-06	199
chr12	59989800	59989999	SLC16A7	found	NM_004731	2	1	8.02e-07	117.983	1.08e-06	199
chrX	73755600	73756399	SLC16A2	found	NM_006517	4	0	1.14e-14	943.865	2.27e-13	799
chr5	127420000	127420799	SLC12A2	found	NM_001046	4	0	1.14e-14	943.865	2.27e-13	799
chr2	219261000	219261199	SLC11A1	found	NM_000578	2	0	1.26e-08	471.933	2.97e-08	199
chr4	1713200	1713399	SLBP	found	NM_006527	2	1	8.02e-07	117.983	1.08e-06	199
chr1	160721400	160721799	SLAMF7	found	NM_021181	5	5	4.79e-10	58.9916	1.42e-09	399
chr1	2161800	2162999	SKI	found	NM_003036	5	2	2.05e-12	147.479	1.7e-11	1199
chr1	2185200	2185399	SKI	found	NM_003036	2	0	1.26e-08	471.933	2.97e-08	199
chr7	26903600	26904399	SKAP2	found	NM_003930	4	5	3.4e-08	47.1933	4.95e-08	799
chr19	46271400	46271599	SIX5	found	NM_175875	2	0	1.26e-08	471.933	2.97e-08	199
chr14	61190000	61190199	SIX4	found	NM_017420	2	0	1.26e-08	471.933	2.97e-08	199
chr14	61124000	61124599	SIX1	found	NM_005982	4	0	1.14e-14	943.865	2.27e-13	599
chr6	13575400	13575599	SIRT5	found	NM_031244	3	0	1.34e-11	707.899	8.34e-11	199
chr10	69645000	69645199	SIRT1	found	NM_001142498	2	0	1.26e-08	471.933	2.97e-08	199
chr19	38416400	38416599	SIPA1L3	found	NM_015073	2	0	1.26e-08	471.933	2.97e-08	199
chr19	16940800	16940999	SIN3B	found	NM_015260	2	1	8.02e-07	117.983	1.08e-06	199
chr15	75742800	75743199	SIN3A	found	NM_015477	3	0	1.34e-11	707.899	8.34e-11	399
chr15	75743800	75743999	SIN3A	found	NM_015477	2	0	1.26e-08	471.933	2.97e-08	199
chr1	115322800	115323399	SIKE1	found	NM_025073	4	1	1.15e-11	235.966	8.94e-11	599
chr3	72797000	72797199	SHQ1	found	NM_018130	4	1	1.15e-11	235.966	8.94e-11	199
chr6	146284800	146285799	SHPRH	found	NM_173082	6	2	9.92e-15	176.975	2.19e-13	999
chr3	157728000	157728199	SHOX2	found	NM_003030	2	0	1.26e-08	471.933	2.97e-08	199
chr3	157737600	157737799	SHOX2	found	NM_003030	2	0	1.26e-08	471.933	2.97e-08	199
chr10	112679200	112679399	SHOC2	found	NM_007373	2	1	8.02e-07	117.983	1.08e-06	199
chr16	13445000	13445199	SHISA9	found	NM_001145204	2	1	8.02e-07	117.983	1.08e-06	199
chr3	48514200	48514399	SHISA5	found	NM_016479	2	4	4.94e-05	29.4958	5.45e-05	199
chr3	48541200	48541999	SHISA5	found	NM_016479	3	0	1.34e-11	707.899	8.34e-11	799
chr1	201858200	201858599	SHISA4	found	NM_198149	3	2	5.36e-08	88.4874	7.77e-08	399
chr9	38067200	38067999	SHB	found	NM_003028	4	0	1.14e-14	943.865	2.27e-13	799
chr5	171880600	171880999	SH3PXD2B	found	NM_001017995	3	0	1.34e-11	707.899	8.34e-11	399
chrX	19548000	19548199	SH3KBP1	found	NM_001024666	4	2	3.63e-10	117.983	1.13e-09	199
chrX	19904600	19904799	SH3KBP1	found	NM_031892	2	0	1.26e-08	471.933	2.97e-08	199
chr1	249119800	249120199	SH3BP5L	found	NM_030645	4	4	1.13e-08	58.9916	2.67e-08	399
chr2	236017800	236017999	SH3BP4	found	NM_014521	4	3	2.72e-09	78.6554	8.02e-09	199
chr21	40817600	40817999	SH3BGR	found	NM_001001713	3	0	1.34e-11	707.899	8.34e-11	399
chr10	52382400	52383199	SGMS1	found	NM_147156	3	2	5.36e-08	88.4874	7.77e-08	799
chr2	41803400	41803599	SGK493	found	NM_138370	2	0	1.26e-08	471.933	2.97e-08	199
chr6	134638600	134639199	SGK1	found	NM_001143676	3	1	3.39e-09	176.975	9.79e-09	599
chr1	67201000	67201199	SGIP1	found	NM_032291	4	13	3.61e-06	18.1513	4.3e-06	199
chr3	153838800	153839399	SGEF	found	NM_015595	3	0	1.34e-11	707.899	8.34e-11	599
chr13	23471200	23471599	SGCG	found	NM_000231	3	3	2.68e-07	58.9916	3.68e-07	399
chr10	10663000	10663199	SFTA1P	found	NR_027082	2	0	1.26e-08	471.933	2.97e-08	199
chr1	168195800	168195999	SFT2D2	found	NM_199344	2	0	1.26e-08	471.933	2.97e-08	199
chr12	132210800	132210999	SFRS8	found	NM_004592	2	4	4.94e-05	29.4958	5.45e-05	199
chr2	38977800	38978399	SFRS7	found	NM_001031684	3	1	3.39e-09	176.975	9.79e-09	599
chr1	29507800	29508399	SFRS4	found	NM_005626	3	1	3.39e-09	176.975	9.79e-09	599
chr6	36563800	36564199	SFRS3	found	NM_003017	3	4	8.34e-07	44.2437	1.01e-06	399
chr12	46383400	46384599	SFRS2IP	found	NM_004719	5	0	8.02e-18	1179.83	4.95e-16	1199
chr19	45542400	45542999	SFRS16	found	NM_007056	4	4	1.13e-08	58.9916	2.67e-08	599
chr21	33104800	33104999	SFRS15	found	NM_020706	2	0	1.26e-08	471.933	2.97e-08	199
chr5	64064200	64064999	SFRS12IP1	found	NM_173829	4	1	1.15e-11	235.966	8.94e-11	799
chr10	7314200	7314399	SFMBT2	found	NM_001029880	2	0	1.26e-08	471.933	2.97e-08	199
chr10	7361600	7361799	SFMBT2	found	NM_001029880	2	7	0.000254823	16.8547	0.000270558	199
chr10	7453000	7453199	SFMBT2	found	NM_001029880	2	1	8.02e-07	117.983	1.08e-06	199
chr22	31892200	31892999	SFI1	found	NM_001007467	3	0	1.34e-11	707.899	8.34e-11	799
chr6	144416200	144416399	SF3B5	found	NM_031287	2	1	8.02e-07	117.983	1.08e-06	199
chr6	144417000	144417199	SF3B5	found	NM_031287	2	1	8.02e-07	117.983	1.08e-06	199
chr1	149899400	149899599	SF3B4	found	NM_005850	2	1	8.02e-07	117.983	1.08e-06	199
chr2	198272200	198272399	SF3B1	found	NM_012433	2	3	2.11e-05	39.3277	2.39e-05	199
chr12	123868800	123869599	SETD8	found	NM_020382	4	0	1.14e-14	943.865	2.27e-13	799
chr4	140477800	140477999	SETD7	found	NM_030648	2	0	1.26e-08	471.933	2.97e-08	199
chr21	37432200	37432599	SETD4	found	NM_001007259	3	0	1.34e-11	707.899	8.34e-11	399
chr16	30968200	30969199	SETD1A	found	NM_014712	3	0	1.34e-11	707.899	8.34e-11	999
chr18	41701800	41701999	SETBP1	found	NM_001130110	2	3	2.11e-05	39.3277	2.39e-05	199
chr18	42260400	42261199	SETBP1	found	NM_001130110	4	1	1.15e-11	235.966	8.94e-11	799
chr18	42802800	42802999	SETBP1	found	NM_015559	2	2	6.33e-06	58.9916	7.52e-06	199
chr2	180048200	180048399	SESTD1	found	NM_178123	2	4	4.94e-05	29.4958	5.45e-05	199
chr11	94963200	94963599	SESN3	found	NM_144665	3	0	1.34e-11	707.899	8.34e-11	399
chr11	95044200	95044399	SESN3	found	NM_144665	2	0	1.26e-08	471.933	2.97e-08	199
chr2	64881400	64881999	SERTAD2	found	NM_014755	4	0	1.14e-14	943.865	2.27e-13	599
chr2	64978800	64978999	SERTAD2	found	NM_014755	2	0	1.26e-08	471.933	2.97e-08	199
chr11	75273400	75273999	SERPINH1	found	NM_001235	5	2	2.05e-12	147.479	1.7e-11	599
chr3	150263600	150263799	SERP1	found	NM_014445	2	0	1.26e-08	471.933	2.97e-08	199
chr20	43150600	43150799	SERINC3	found	NM_006811	2	0	1.26e-08	471.933	2.97e-08	199
chr15	44084400	44085199	SERF2	found	NM_001018108	4	2	3.63e-10	117.983	1.13e-09	799
chr1	67894800	67895399	SERBP1	found	NM_001018067	3	2	5.36e-08	88.4874	7.77e-08	599
chr15	72409600	72409999	SENP8	found	NM_001166340	3	1	3.39e-09	176.975	9.79e-09	399
chr15	72410600	72411199	SENP8	found	NM_145204	3	1	3.39e-09	176.975	9.79e-09	599
chr15	72418800	72418999	SENP8	found	NM_145204	2	0	1.26e-08	471.933	2.97e-08	199
chr6	76311800	76311999	SENP6	found	NM_015571	2	0	1.26e-08	471.933	2.97e-08	199
chr12	48499800	48500399	SENP1	found	NM_014554	3	1	3.39e-09	176.975	9.79e-09	599
chr5	115908200	115908799	SEMA6A	found	NM_020796	3	0	1.34e-11	707.899	8.34e-11	599
chr5	115962000	115962199	SEMA6A	found	NM_020796	2	0	1.26e-08	471.933	2.97e-08	199
chr5	8615400	8615599	SEMA5A	found	NM_003966	2	1	8.02e-07	117.983	1.08e-06	199
chr7	84815600	84815999	SEMA3D	found	NM_152754	3	0	1.34e-11	707.899	8.34e-11	399
chr3	53925600	53925799	SELK	found	NM_021237	2	1	8.02e-07	117.983	1.08e-06	199
chr3	54027000	54027199	SELK	found	NM_021237	2	1	8.02e-07	117.983	1.08e-06	199
chr15	49338600	49338999	SECISBP2L	found	NM_014701	3	0	1.34e-11	707.899	8.34e-11	399
chr3	127771600	127772199	SEC61A1	found	NM_013336	3	3	2.68e-07	58.9916	3.68e-07	599
chr4	83742000	83742199	SEC31A	found	NM_001077208	2	1	8.02e-07	117.983	1.08e-06	199
chr4	83811600	83812199	SEC31A	found	NM_001077208	4	0	1.14e-14	943.865	2.27e-13	599
chr4	119756600	119756999	SEC24D	found	NM_014822	4	2	3.63e-10	117.983	1.13e-09	399
chr4	110355400	110355999	SEC24B	found	NM_006323	3	0	1.34e-11	707.899	8.34e-11	599
chr5	133984600	133985199	SEC24A	found	NM_021982	5	0	8.02e-18	1179.83	4.95e-16	599
chr10	121652000	121652599	SEC23IP	found	NM_007190	3	0	1.34e-11	707.899	8.34e-11	599
chr20	18488200	18488999	SEC23B	found	NM_032986	5	0	8.02e-18	1179.83	4.95e-16	799
chr1	145096400	145096799	SEC22B	found	NM_004892	3	1	3.39e-09	176.975	9.79e-09	399
chr22	30820600	30820799	SEC14L2	found	NM_012429	2	0	1.26e-08	471.933	2.97e-08	199
chr7	3396600	3396799	SDK1	found	NM_152744	2	2	6.33e-06	58.9916	7.52e-06	199
chr7	4502400	4502599	SDK1	found	NR_027816	3	5	2.01e-06	35.3949	2.41e-06	199
chr1	17380200	17380399	SDHB	found	NM_003000	2	0	1.26e-08	471.933	2.97e-08	199
chr1	1166600	1166999	SDF4	found	NM_016176	3	0	1.34e-11	707.899	8.34e-11	399
chr14	50319000	50319999	SDCCAG1	found	NM_004713	3	2	5.36e-08	88.4874	7.77e-08	999
chr4	76911600	76912199	SDAD1	found	NM_018115	3	1	3.39e-09	176.975	9.79e-09	599
chr12	100661000	100661599	SCYL2	found	NM_017988	3	0	1.34e-11	707.899	8.34e-11	599
chr22	50963600	50964199	SCO2	found	NM_005138	3	0	1.34e-11	707.899	8.34e-11	599
chr2	238969800	238969999	SCLY	found	NM_016510	2	0	1.26e-08	471.933	2.97e-08	199
chr4	130014200	130014599	SCLT1	found	NM_144643	3	1	3.39e-09	176.975	9.79e-09	399
chr3	159557400	159557999	SCHIP1	found	NM_014575	3	1	3.39e-09	176.975	9.79e-09	599
chr15	83418800	83419399	SCARNA15	found	NR_003011	3	2	5.36e-08	88.4874	7.77e-08	599
chr12	125306000	125306199	SCARB1	found	NM_001082959	2	0	1.26e-08	471.933	2.97e-08	199
chr6	28705000	28705199	SCAND3	found	NM_052923	2	4	4.94e-05	29.4958	5.45e-05	199
chr20	34541400	34542399	SCAND1	found	NM_016558	6	1	7.86e-17	353.949	1.92e-15	999
chr5	77656800	77656999	SCAMP1	found	NM_004866	2	1	8.02e-07	117.983	1.08e-06	199
chr19	50145800	50146199	SCAF1	found	NM_021228	3	0	1.34e-11	707.899	8.34e-11	399
chr4	166248800	166248999	SC4MOL	found	NM_006745	2	0	1.26e-08	471.933	2.97e-08	199
chr19	1145000	1145199	SBNO2	found	NM_014963	2	6	0.000162513	19.6639	0.000173846	199
chr14	51134200	51134599	SAV1	found	NM_021818	3	0	1.34e-11	707.899	8.34e-11	399
chr12	56210200	56211399	SARNP	found	NM_033082	5	2	2.05e-12	147.479	1.7e-11	1199
chr17	26707000	26707199	SARM1	found	NM_015077	2	7	0.000254823	16.8547	0.000270558	199
chr10	71929600	71930199	SAR1A	found	NM_001142648	5	0	8.02e-18	1179.83	4.95e-16	599
chr11	68227600	68227799	SAPS3	found	NM_018312	2	1	8.02e-07	117.983	1.08e-06	199
chr19	55769000	55769799	SAPS1	found	NM_014931	3	0	1.34e-11	707.899	8.34e-11	799
chr17	73663400	73663999	SAP30BP	found	NM_013260	7	3	1.06e-15	137.647	2.4e-14	599
chr13	21714800	21715199	SAP18	found	NM_005870	4	0	1.14e-14	943.865	2.27e-13	399
chr2	128785000	128785599	SAP130	found	NM_001145928	3	0	1.34e-11	707.899	8.34e-11	599
chr20	35579800	35580199	SAMHD1	found	NM_015474	5	0	8.02e-18	1179.83	4.95e-16	399
chr10	76871600	76871799	SAMD8	found	NM_144660	2	1	8.02e-07	117.983	1.08e-06	199
chr8	119634600	119634799	SAMD12	found	NM_207506	2	0	1.26e-08	471.933	2.97e-08	199
chr18	75912600	75912799	SALL3	found	NM_171999	2	5	9.52e-05	23.5966	0.000102871	199
chr16	51183200	51184199	SALL1	found	NM_001127892	5	0	8.02e-18	1179.83	4.95e-16	999
chr19	5622200	5623399	SAFB2	found	NM_014649	5	1	3.25e-14	294.958	3.18e-13	1199
chr19	5624400	5624799	SAFB	found	NM_002967	3	1	3.39e-09	176.975	9.79e-09	399
chr3	45731200	45731399	SACM1L	found	NM_014016	3	0	1.34e-11	707.899	8.34e-11	199
chr19	10340800	10341599	S1PR2	found	NM_004230	4	2	3.63e-10	117.983	1.13e-09	799
chr15	33487200	33487399	RYR3	found	NM_001036	2	0	1.26e-08	471.933	2.97e-08	199
chr6	116892000	116892399	RWDD1	found	NM_015952	3	0	1.34e-11	707.899	8.34e-11	399
chr6	45390800	45390999	RUNX2	found	NM_004348	2	3	2.11e-05	39.3277	2.39e-05	199
chr8	93114000	93114199	RUNX1T1	found	NM_175635	2	0	1.26e-08	471.933	2.97e-08	199
chr4	71587600	71588599	RUFY3	found	NM_014961	3	5	2.01e-06	35.3949	2.41e-06	999
chr5	178978200	178978599	RUFY1	found	NM_025158	4	1	1.15e-11	235.966	8.94e-11	399
chr5	178987000	178987199	RUFY1	found	NM_001040451	3	0	1.34e-11	707.899	8.34e-11	199
chr18	67828600	67828799	RTTN	found	NM_173630	2	1	8.02e-07	117.983	1.08e-06	199
chr11	63449000	63449199	RTN3	found	NM_006054	3	0	1.34e-11	707.899	8.34e-11	199
chr19	45988800	45988999	RTN2	found	NM_206901	2	0	1.26e-08	471.933	2.97e-08	199
chr1	100731200	100732199	RTCD1	found	NM_003729	6	2	9.92e-15	176.975	2.19e-13	999
chr16	57220400	57220999	RSPRY1	found	NM_133368	3	0	1.34e-11	707.899	8.34e-11	599
chr6	159421200	159421399	RSPH3	found	NM_031924	2	1	8.02e-07	117.983	1.08e-06	199
chr15	55488400	55489199	RSL24D1	found	NM_016304	5	1	3.25e-14	294.958	3.18e-13	799
chr16	11945000	11945199	RSL1D1	found	NM_015659	2	0	1.26e-08	471.933	2.97e-08	199
chr11	77530200	77531799	RSF1	found	NM_016578	5	3	2.3e-11	98.3193	7.34e-11	1599
chr7	77326000	77326199	RSBN1L	found	NM_198467	2	0	1.26e-08	471.933	2.97e-08	199
chr1	114354200	114354599	RSBN1	found	NM_018364	3	0	1.34e-11	707.899	8.34e-11	399
chr8	67341800	67342199	RRS1	found	NM_015169	3	0	1.34e-11	707.899	8.34e-11	399
chr21	45079200	45079999	RRP1B	found	NM_015056	3	0	1.34e-11	707.899	8.34e-11	799
chr1	218337800	218337999	RRP15	found	NM_016052	2	0	1.26e-08	471.933	2.97e-08	199
chr11	4116000	4116799	RRM1	found	NM_001033	3	2	5.36e-08	88.4874	7.77e-08	799
chr1	38916400	38916599	RRAGC	found	NM_022157	2	0	1.26e-08	471.933	2.97e-08	199
chr1	39325600	39326199	RRAGC	found	NM_022157	4	1	1.15e-11	235.966	8.94e-11	599
chr17	78518800	78519199	RPTOR	found	NM_020761	3	0	1.34e-11	707.899	8.34e-11	399
chr19	23945600	23946199	RPSAP58	found	NR_003662	3	1	3.39e-09	176.975	9.79e-09	599
chr12	66218200	66218799	RPSAP52	found	NR_026825	5	1	3.25e-14	294.958	3.18e-13	599
chr2	3622600	3622799	RPS7	found	NM_001011	2	0	1.26e-08	471.933	2.97e-08	199
chr1	213224600	213224799	RPS6KC1	found	NM_012424	2	0	1.26e-08	471.933	2.97e-08	199
chr14	91442600	91442799	RPS6KA5	found	NM_182398	2	2	6.33e-06	58.9916	7.52e-06	199
chr14	91526200	91526399	RPS6KA5	found	NM_182398	2	0	1.26e-08	471.933	2.97e-08	199
chr14	91526800	91526999	RPS6KA5	found	NM_182398	2	0	1.26e-08	471.933	2.97e-08	199
chr1	26947400	26947799	RPS6KA1	found	NM_001006665	3	0	1.34e-11	707.899	8.34e-11	399
chr19	58912000	58912399	RPS5	found	NM_001009	3	0	1.34e-11	707.899	8.34e-11	399
chr4	152020800	152021199	RPS3A	found	NM_001006	3	0	1.34e-11	707.899	8.34e-11	399
chr14	49780800	49780999	RPS29	found	NM_001030001	2	2	6.33e-06	58.9916	7.52e-06	199
chr14	50052200	50052799	RPS29	found	NM_001032	4	0	1.14e-14	943.865	2.27e-13	599
chr19	8386200	8386799	RPS28	found	NM_001031	6	2	9.92e-15	176.975	2.19e-13	599
chr2	55459000	55459399	RPS27A	found	NM_001135592	4	0	1.14e-14	943.865	2.27e-13	399
chr2	55460000	55460799	RPS27A	found	NM_002954	3	0	1.34e-11	707.899	8.34e-11	799
chr1	153963200	153963599	RPS27	found	NM_001030	4	0	1.14e-14	943.865	2.27e-13	399
chr19	42364600	42365199	RPS19	found	NM_001022	3	1	3.39e-09	176.975	9.79e-09	599
chr16	18801400	18801599	RPS15A	found	NM_001019	2	0	1.26e-08	471.933	2.97e-08	199
chr19	1438400	1438799	RPS15	found	NM_001018	3	0	1.34e-11	707.899	8.34e-11	399
chr5	149829200	149829399	RPS14	found	NM_001025070	2	0	1.26e-08	471.933	2.97e-08	199
chr6	133135800	133136199	RPS12	found	NM_001016	7	2	4.2e-17	206.471	1.08e-15	399
chr20	36662400	36662599	RPRD1B	found	NM_021215	2	1	8.02e-07	117.983	1.08e-06	199
chr10	92632000	92632199	RPP30	found	NM_006413	2	0	1.26e-08	471.933	2.97e-08	199
chr20	35813000	35813199	RPN2	found	NM_002951	2	10	0.000715319	11.7983	0.000750829	199
chr3	128369200	128369599	RPN1	found	NM_002950	3	0	1.34e-11	707.899	8.34e-11	399
chr11	809200	809799	RPLP2	found	NM_001004	3	0	1.34e-11	707.899	8.34e-11	599
chr15	69745200	69745999	RPLP1	found	NM_001003	5	0	8.02e-18	1179.83	4.95e-16	799
chr12	120638000	120638599	RPLP0	found	NM_001002	3	3	2.68e-07	58.9916	3.68e-07	599
chr12	112847800	112847999	RPL6	found	NM_000970	3	12	6.07e-05	14.7479	6.56e-05	199
chr1	93297600	93297799	RPL5	found	NM_000969	2	0	1.26e-08	471.933	2.97e-08	199
chr15	66796600	66796999	RPL4	found	NM_000968	4	0	1.14e-14	943.865	2.27e-13	399
chrX	118908600	118908799	RPL39	found	NM_001000	2	1	8.02e-07	117.983	1.08e-06	199
chr2	217364000	217364199	RPL37A	found	NM_000998	2	0	1.26e-08	471.933	2.97e-08	199
chr19	5690400	5691199	RPL36	found	NM_015414	3	1	3.39e-09	176.975	9.79e-09	799
chr3	12882400	12882999	RPL32	found	NM_000994	3	0	1.34e-11	707.899	8.34e-11	599
chr19	55897200	55897799	RPL28	found	NM_001136136	3	0	1.34e-11	707.899	8.34e-11	599
chr11	8705200	8705599	RPL27A	found	NM_000990	3	5	2.01e-06	35.3949	2.41e-06	399
chr13	27825800	27826199	RPL21P28	found	NR_026911	3	0	1.34e-11	707.899	8.34e-11	399
chr19	17970800	17971599	RPL18AP3	found	NR_001593	9	0	5.13e-31	2123.7	6.02e-28	799
chr19	49121600	49122199	RPL18	found	NM_000979	4	1	1.15e-11	235.966	8.94e-11	599
chr3	23958600	23959399	RPL15	found	NM_002948	5	0	8.02e-18	1179.83	4.95e-16	799
chr19	49990800	49991599	RPL13AP5	found	NR_026712	4	2	3.63e-10	117.983	1.13e-09	799
chr2	88991000	88991599	RPIA	found	NM_144563	3	1	3.39e-09	176.975	9.79e-09	599
chr2	210867400	210867799	RPE	found	NM_006916	5	0	8.02e-18	1179.83	4.95e-16	399
chr12	47922000	47922199	RPAP3	found	NM_001146076	2	0	1.26e-08	471.933	2.97e-08	199
chr1	92764600	92764999	RPAP2	found	NM_024813	4	1	1.15e-11	235.966	8.94e-11	399
chr3	125709000	125709799	ROPN1B	found	NM_001012337	4	0	1.14e-14	943.865	2.27e-13	799
chr9	115095600	115095799	ROD1	found	NM_001163788	2	0	1.26e-08	471.933	2.97e-08	199
chr2	11477400	11477599	ROCK2	found	NM_004850	3	2	5.36e-08	88.4874	7.77e-08	199
chr2	11484000	11484199	ROCK2	found	NM_004850	2	0	1.26e-08	471.933	2.97e-08	199
chr18	18691200	18691399	ROCK1	found	NM_005406	2	1	8.02e-07	117.983	1.08e-06	199
chr3	77564400	77564599	ROBO2	found	NM_001128929	2	0	1.26e-08	471.933	2.97e-08	199
chr3	77710000	77710199	ROBO2	found	NM_001128929	2	2	6.33e-06	58.9916	7.52e-06	199
chr3	79455600	79455799	ROBO1	found	NM_002941	2	9	0.000528085	13.1092	0.000555792	199
chr17	685200	685999	RNMTL1	found	NM_018146	5	1	3.25e-14	294.958	3.18e-13	799
chr11	504600	504799	RNH1	found	NM_002939	2	0	1.26e-08	471.933	2.97e-08	199
chr6	89272800	89272999	RNGTT	found	NM_003800	2	0	1.26e-08	471.933	2.97e-08	199
chr6	89673000	89673399	RNGTT	found	NM_003800	3	1	3.39e-09	176.975	9.79e-09	399
chr6	37322000	37322199	RNF8	found	NM_003958	3	3	2.68e-07	58.9916	3.68e-07	199
chr13	26796200	26796399	RNF6	found	NM_005977	2	0	1.26e-08	471.933	2.97e-08	199
chr12	56615600	56615799	RNF41	found	NM_194358	2	0	1.26e-08	471.933	2.97e-08	199
chr4	2471400	2471599	RNF4	found	NM_002938	2	0	1.26e-08	471.933	2.97e-08	199
chr12	121837400	121838599	RNF34	found	NM_025126	7	3	1.06e-15	137.647	2.4e-14	1199
chr14	24615600	24616999	RNF31	found	NM_017999	5	1	3.25e-14	294.958	3.18e-13	1399
chr11	119205200	119205799	RNF26	found	NM_032015	5	4	1.27e-10	73.7395	4.01e-10	599
chr1	45061600	45061799	RNF220	found	NM_018150	2	3	2.11e-05	39.3277	2.39e-05	199
chr13	79233000	79233199	RNF219	found	NM_024546	4	0	1.14e-14	943.865	2.27e-13	199
chr7	5663000	5663199	RNF216	found	NM_207111	2	1	8.02e-07	117.983	1.08e-06	199
chr7	5821600	5821799	RNF216	found	NM_207111	2	0	1.26e-08	471.933	2.97e-08	199
chr11	10562400	10562799	RNF141	found	NM_016422	3	0	1.34e-11	707.899	8.34e-11	399
chr8	33423800	33424599	RNF122	found	NM_024787	3	0	1.34e-11	707.899	8.34e-11	799
chr11	71639200	71640399	RNF121	found	NM_018320	6	7	5.92e-11	50.5642	1.87e-10	1199
chr20	48552400	48553799	RNF114	found	NM_018683	4	3	2.72e-09	78.6554	8.02e-09	1399
chr20	48571800	48571999	RNF114	found	NM_018683	2	1	8.02e-07	117.983	1.08e-06	199
chr12	120981200	120981399	RNF10	found	NM_014868	2	0	1.26e-08	471.933	2.97e-08	199
chr6	167370200	167370399	RNASET2	found	NM_003730	2	0	1.26e-08	471.933	2.97e-08	199
chr9	86595800	86596399	RMI1	found	NM_024945	3	0	1.34e-11	707.899	8.34e-11	599
chr18	21033200	21033799	RIOK3	found	NM_003831	5	1	3.25e-14	294.958	3.18e-13	599
chr7	105172800	105172999	RINT1	found	NM_021930	3	0	1.34e-11	707.899	8.34e-11	199
chr8	104961200	104961399	RIMS2	found	NM_014677	3	3	2.68e-07	58.9916	3.68e-07	199
chr12	124004200	124004399	RILPL1	found	NM_178314	2	0	1.26e-08	471.933	2.97e-08	199
chr2	152323800	152323999	RIF1	found	NM_018151	2	2	6.33e-06	58.9916	7.52e-06	199
chr5	38998400	38998999	RICTOR	found	NM_152756	3	2	5.36e-08	88.4874	7.77e-08	599
chr5	39074600	39075399	RICTOR	found	NM_152756	4	1	1.15e-11	235.966	8.94e-11	799
chr19	33494800	33494999	RHPN2	found	NM_033103	2	4	4.94e-05	29.4958	5.45e-05	199
chr5	95067400	95067799	RHOBTB3	found	NM_014899	4	0	1.14e-14	943.865	2.27e-13	399
chr2	20647200	20649399	RHOB	found	NM_004040	11	0	6.98e-38	2595.63	3.28e-34	2199
chr12	49453800	49454399	RHEBL1	found	NM_144593	3	0	1.34e-11	707.899	8.34e-11	599
chr12	49463400	49463599	RHEBL1	found	NM_144593	2	1	8.02e-07	117.983	1.08e-06	199
chr17	63097400	63097599	RGS9	found	NM_001165933	2	0	1.26e-08	471.933	2.97e-08	199
chr8	54782800	54782999	RGS20	found	NM_170587	2	2	6.33e-06	58.9916	7.52e-06	199
chr8	54793400	54794399	RGS20	found	NM_003702	5	2	2.05e-12	147.479	1.7e-11	999
chr5	97993400	97993599	RGMB	found	NM_001012761	2	0	1.26e-08	471.933	2.97e-08	199
chr5	98105400	98105999	RGMB	found	NM_001012761	3	2	5.36e-08	88.4874	7.77e-08	599
chr5	98109800	98110599	RGMB	found	NM_001012761	4	0	1.14e-14	943.865	2.27e-13	799
chr15	93616000	93616399	RGMA	found	NM_001166286	4	0	1.14e-14	943.865	2.27e-13	399
chr13	37393400	37394199	RFXAP	found	NM_000538	3	2	5.36e-08	88.4874	7.77e-08	799
chr9	3525600	3526599	RFX3	found	NM_002919	5	2	2.05e-12	147.479	1.7e-11	999
chr16	74700000	74700799	RFWD3	found	NM_018124	6	0	4.85e-21	1415.8	7.59e-19	799
chr1	175877800	175878199	RFWD2	found	NM_022457	3	5	2.01e-06	35.3949	2.41e-06	399
chr1	176175400	176175799	RFWD2	found	NM_022457	3	3	2.68e-07	58.9916	3.68e-07	399
chr7	73669000	73669199	RFC2	found	NM_002914	2	1	8.02e-07	117.983	1.08e-06	199
chr11	114310000	114310599	REXO2	found	NM_015523	3	1	3.39e-09	176.975	9.79e-09	599
chr6	111624400	111624599	REV3L	found	NM_002912	2	5	9.52e-05	23.5966	0.000102871	199
chr2	100105600	100105799	REV1	found	NM_016316	2	1	8.02e-07	117.983	1.08e-06	199
chr4	57775400	57775799	REST	found	NM_005612	3	2	5.36e-08	88.4874	7.77e-08	399
chr1	8637800	8637999	RERE	found	NM_001042681	2	4	4.94e-05	29.4958	5.45e-05	199
chr7	150066200	150066399	REPIN1	found	NM_001099695	2	0	1.26e-08	471.933	2.97e-08	199
chr5	112257600	112257799	REEP5	found	NM_005669	2	0	1.26e-08	471.933	2.97e-08	199
chr10	65389800	65390599	REEP3	found	NM_001001330	3	1	3.39e-09	176.975	9.79e-09	799
chr12	21654000	21654199	RECQL	found	NM_002907	2	1	8.02e-07	117.983	1.08e-06	199
chr11	110165800	110165999	RDX	found	NM_002906	4	2	3.63e-10	117.983	1.13e-09	199
chr1	211432000	211432199	RCOR3	found	NM_001136225	2	0	1.26e-08	471.933	2.97e-08	199
chr14	103059000	103059199	RCOR1	found	NM_015156	2	0	1.26e-08	471.933	2.97e-08	199
chr9	4792000	4792999	RCL1	found	NM_005772	3	0	1.34e-11	707.899	8.34e-11	999
chr9	125667400	125667599	RC3H2	found	NM_018835	2	0	1.26e-08	471.933	2.97e-08	199
chr4	26197400	26197599	RBPJ	found	NM_203283	2	2	6.33e-06	58.9916	7.52e-06	199
chr4	26323000	26323799	RBPJ	found	NM_015874	5	1	3.25e-14	294.958	3.18e-13	799
chrX	135962200	135962399	RBMX	found	NM_002139	2	0	1.26e-08	471.933	2.97e-08	199
chr2	161262200	161262399	RBMS1	found	NM_002897	2	1	8.02e-07	117.983	1.08e-06	199
chr7	155436600	155437999	RBM33	found	NM_053043	5	3	2.3e-11	98.3193	7.34e-11	1399
chr7	155444200	155444399	RBM33	found	NM_053043	2	3	2.11e-05	39.3277	2.39e-05	199
chr7	127983800	127983999	RBM28	found	NM_018077	2	0	1.26e-08	471.933	2.97e-08	199
chr13	79980200	79980799	RBM26	found	NM_022118	3	1	3.39e-09	176.975	9.79e-09	599
chr14	73515800	73515999	RBM25	found	NM_021239	3	8	1.26e-05	22.1218	1.44e-05	199
chr6	17282000	17282199	RBM24	found	NM_001143942	3	0	1.34e-11	707.899	8.34e-11	199
chr5	150080000	150080399	RBM22	found	NM_018047	3	1	3.39e-09	176.975	9.79e-09	399
chr1	110868200	110868399	RBM15	found	NM_022768	2	1	8.02e-07	117.983	1.08e-06	199
chr1	110880800	110881399	RBM15	found	NM_022768	3	0	1.34e-11	707.899	8.34e-11	599
chrX	47004800	47005199	RBM10	found	NM_005676	3	2	5.36e-08	88.4874	7.77e-08	399
chr16	53468800	53469399	RBL2	found	NM_005611	5	0	8.02e-18	1179.83	4.95e-16	599
chr1	178063600	178063799	RASAL2	found	NM_170692	2	2	6.33e-06	58.9916	7.52e-06	199
chr5	86563400	86563599	RASA1	found	NM_002890	2	0	1.26e-08	471.933	2.97e-08	199
chr5	86564800	86564999	RASA1	found	NM_022650	2	2	6.33e-06	58.9916	7.52e-06	199
chr5	167913600	167913799	RARS	found	NM_002887	2	0	1.26e-08	471.933	2.97e-08	199
chr12	48152800	48152999	RAPGEF3	found	NM_001098531	2	0	1.26e-08	471.933	2.97e-08	199
chrX	131411000	131411199	RAP2C	found	NM_021183	2	1	8.02e-07	117.983	1.08e-06	199
chr3	152878200	152878799	RAP2B	found	NM_002886	4	1	1.15e-11	235.966	8.94e-11	599
chr3	152880600	152881599	RAP2B	found	NM_002886	6	2	9.92e-15	176.975	2.19e-13	999
chr13	98069400	98069599	RAP2A	found	NM_021033	2	1	8.02e-07	117.983	1.08e-06	199
chr17	2756600	2756799	RAP1GAP2	found	NM_015085	2	0	1.26e-08	471.933	2.97e-08	199
chr1	112162400	112162599	RAP1A	found	NM_002884	2	0	1.26e-08	471.933	2.97e-08	199
chr19	5977400	5977599	RANBP3	found	NM_003624	2	0	1.26e-08	471.933	2.97e-08	199
chr16	67840000	67840399	RANBP10	found	NM_020850	3	0	1.34e-11	707.899	8.34e-11	399
chr20	32581800	32581999	RALY	found	NM_007367	2	0	1.26e-08	471.933	2.97e-08	199
chr9	129909400	129909599	RALGPS1	found	NM_014636	2	0	1.26e-08	471.933	2.97e-08	199
chr20	20562600	20562799	RALGAPA2	found	NM_020343	2	4	4.94e-05	29.4958	5.45e-05	199
chr17	17626800	17626999	RAI1	found	NM_030665	2	0	1.26e-08	471.933	2.97e-08	199
chr3	12705800	12705999	RAF1	found	NM_002880	2	0	1.26e-08	471.933	2.97e-08	199
chr3	51572000	51572599	RAD54L2	found	NM_015106	3	0	1.34e-11	707.899	8.34e-11	599
chr3	51573000	51573199	RAD54L2	found	NM_015106	2	0	1.26e-08	471.933	2.97e-08	199
chr14	68964200	68964399	RAD51L1	found	NM_002877	2	0	1.26e-08	471.933	2.97e-08	199
chr5	131889400	131889599	RAD50	found	NM_005732	2	6	0.000162513	19.6639	0.000173846	199
chr5	131892400	131892999	RAD50	found	NM_005732	3	1	3.39e-09	176.975	9.79e-09	599
chr12	50419000	50419199	RACGAP1	found	NM_013277	4	0	1.14e-14	943.865	2.27e-13	199
chr7	100964600	100964799	RABL5	found	NM_001130821	2	0	1.26e-08	471.933	2.97e-08	199
chr7	66166400	66166599	RABGEF1	found	NM_014504	2	6	0.000162513	19.6639	0.000173846	199
chr9	125703600	125703799	RABGAP1	found	NM_012197	2	1	8.02e-07	117.983	1.08e-06	199
chr15	63482000	63482599	RAB8B	found	NM_016530	4	1	1.15e-11	235.966	8.94e-11	599
chr1	205744400	205744599	RAB7L1	found	NM_001135664	2	0	1.26e-08	471.933	2.97e-08	199
chr11	73471600	73472199	RAB6A	found	NM_198896	3	0	1.34e-11	707.899	8.34e-11	599
chr3	128839600	128840199	RAB43	found	NM_198490	4	0	1.14e-14	943.865	2.27e-13	599
chr16	638400	638599	RAB40C	found	NM_021168	2	0	1.26e-08	471.933	2.97e-08	199
chr12	70133400	70133599	RAB3IP	found	NM_175625	2	0	1.26e-08	471.933	2.97e-08	199
chr12	70201200	70201399	RAB3IP	found	NM_001024647	2	0	1.26e-08	471.933	2.97e-08	199
chr2	135809600	135810199	RAB3GAP1	found	NM_012233	3	0	1.34e-11	707.899	8.34e-11	599
chr4	140374600	140375599	RAB33B	found	NM_031296	4	0	1.14e-14	943.865	2.27e-13	999
chr18	9708400	9708599	RAB31	found	NM_006868	2	0	1.26e-08	471.933	2.97e-08	199
chr11	82783200	82783599	RAB30	found	NM_014488	3	1	3.39e-09	176.975	9.79e-09	399
chr15	55582200	55582399	RAB27A	found	NM_183235	2	1	8.02e-07	117.983	1.08e-06	199
chr11	66036200	66036599	RAB1B	found	NM_030981	4	0	1.14e-14	943.865	2.27e-13	399
chr2	65356800	65357199	RAB1A	found	NM_004161	3	0	1.34e-11	707.899	8.34e-11	399
chr15	66161600	66162599	RAB11A	found	NM_004663	4	1	1.15e-11	235.966	8.94e-11	999
chr2	26257000	26257599	RAB10	found	NM_016131	4	1	1.15e-11	235.966	8.94e-11	599
chr19	10812200	10812399	QTRT1	found	NM_031209	2	0	1.26e-08	471.933	2.97e-08	199
chr11	32916200	32916399	QSER1	found	NM_001076786	2	0	1.26e-08	471.933	2.97e-08	199
chr6	163836200	163836399	QKI	found	NM_206855	2	0	1.26e-08	471.933	2.97e-08	199
chr4	17359600	17359799	QDPR	found	NM_000320	2	0	1.26e-08	471.933	2.97e-08	199
chr4	17434400	17434599	QDPR	found	NM_000320	2	0	1.26e-08	471.933	2.97e-08	199
chr4	17497800	17497999	QDPR	found	NM_000320	3	1	3.39e-09	176.975	9.79e-09	199
chr3	58358600	58358799	PXK	found	NM_017771	2	1	8.02e-07	117.983	1.08e-06	199
chr8	52612600	52612799	PXDNL	found	NM_144651	2	5	9.52e-05	23.5966	0.000102871	199
[truncated: 2,485 more rows]
