# Supplementary material for: Global analysis of H3K4me3 and H3K27me3 profiles in glioblastoma stem cells and identification of SLC17A7 as a bivalent tumor suppressor gene
Source: Oncotarget. 2015 Jan 22;6(7):5369–81. doi: 10.18632/oncotarget.3030 (PMC4467155; doi:10.18632/oncotarget.3030)
Supplement: Supplementary file 6 [file oncotarget-06-5369-s006.xls]

## Sheet: TableS7_astrocyte_H3K27.txt
Supplementary Table 6. H3K4me3 peaks identified in astrocyte cells and the comparison with those found in GSCs
chrom	start	end	annotation	Found in >4 GSCs H3K27me3 data		ChIP_island_read_count	CONTROL_island_read_count	p_value	fold_change	FDR_threshold	peak length
chr17	60801200	60808799	MARCH10	not found	NM_001100875	19	22	0.000559356	2.227	0.000673756	7599	MARCH10
chr17	75260200	75262999	SEPT9	not found	NM_001113491	12	7	5.72e-06	4.42052	8.77e-06	2799	SEPT9
chr17	75522400	75525599	SEPT9	not found	NM_001113495	14	3	2.49e-12	12.0336	1.03e-11	3199	SEPT9
chr17	75540200	75550199	SEPT9	not found	NM_001113495	32	21	5.01e-11	3.92935	1.63e-10	9999	SEPT9
chr17	75551400	75557199	SEPT9	not found	NM_001113495	32	5	5.43e-29	16.5033	1.35e-27	5799	SEPT9
chr17	75564400	75571399	SEPT9	not found	NM_001113495	31	10	6.1e-19	7.99377	5.77e-18	6999	SEPT9
chr17	75573200	75579799	SEPT9	not found	NM_001113495	18	18	0.000125383	2.57864	0.000162154	6599	SEPT9
chr17	75586600	75590199	SEPT9	not found	NM_001113495	15	4	1.25e-11	9.66989	4.61e-11	3599	SEPT9
chr17	75591000	75594599	SEPT9	not found	NM_001113495	15	2	3.95e-16	19.3398	2.76e-15	3599	SEPT9
chr17	75595400	75601999	SEPT9	not found	NM_001113495	18	13	1.58e-06	3.57042	2.56e-06	6599	SEPT9
chr17	75626600	75644199	SEPT9	not found	NM_001113495	69	39	1.08e-24	4.5622	1.82e-23	17599	SEPT9
chr17	75670800	75674599	SEPT9	not found	NM_001113495	18	7	1.09e-10	6.63078	3.51e-10	3799	SEPT9
chr17	75679200	75680999	SEPT9	not found	NM_001113495	11	5	9.95e-07	5.673	1.72e-06	1799
chr19	58854200	58858599	A1BG	not found	NM_130786	19	19	8.78e-05	2.57864	0.000115204	4399
chr19	58859400	58863999	A1BG	not found	NM_130786	23	11	3.59e-11	5.39169	1.2e-10	4599
chr13	101211800	101219999	A2LD1	not found	NM_033110	28	11	3.44e-15	6.5638	2.07e-14	8199
chr17	74456800	74463799	AANAT	not found	NM_001166579	14	14	0.000525755	2.57864	0.000635798	6999
chr4	458600	462599	ABCA11P	not found	NR_002451	16	14	5.42e-05	2.94701	7.35e-05	3999
chr16	48012400	48015599	ABCC12	not found	NM_033226	12	5	1.47e-07	6.18873	2.89e-07	3199
chr16	16269600	16272999	ABCC6	not found	NM_001171	14	7	1.95e-07	5.15727	3.59e-07	3399
chr16	16282400	16286999	ABCC6	not found	NM_001171	15	7	3.27e-08	5.52565	6.93e-08	4599
chr3	183921200	183929399	ABCF3	not found	NM_018358	29	35	8.03e-05	2.13658	0.000105671	8199
chr2	44046600	44052199	ABCG5	not found	NM_022436	16	12	8.08e-06	3.43818	1.2e-05	5599
chr14	51337400	51340399	ABHD12B	not found	NM_181814	12	6	1.1e-06	5.15727	1.83e-06	2999
chr15	89581000	89586999	ABHD2	not found	NM_152924	25	10	1.2e-13	6.44659	5.93e-13	5999
chr10	116242800	116247399	ABLIM1	not found	NM_006720	17	8	5.94e-09	5.4796	1.43e-08	4599
chr10	116271200	116277199	ABLIM1	not found	NM_006720	24	9	8.45e-14	6.87636	4.3e-13	5999
chr10	116278600	116285599	ABLIM1	not found	NM_006720	22	13	4.55e-09	4.36385	1.12e-08	6999
chr10	116290400	116294999	ABLIM1	not found	NM_002313	24	14	8.33e-10	4.42052	2.3e-09	4599
chr10	116304800	116309399	ABLIM1	not found	NM_002313	13	12	0.000349987	2.79352	0.000433761	4599
chr10	116386600	116392999	ABLIM1	not found	NM_002313	15	12	3.01e-05	3.2233	4.17e-05	6399
chr10	116420000	116424599	ABLIM1	not found	NM_001003407	17	2	7.73e-19	21.9184	7.28e-18	4599
chr10	116427400	116430999	ABLIM1	not found	NM_001003407	13	10	5.53e-05	3.35223	7.48e-05	3599
chr2	220375400	220379599	ACCN4	not found	NM_182847	29	9	2.5e-18	8.30894	2.26e-17	4199
chr2	220380600	220385399	ACCN4	not found	NM_182847	20	20	6.16e-05	2.57864	8.22e-05	4799
chr2	220388000	220396999	ACCN4	not found	NM_182847	28	16	2.8e-11	4.51261	9.89e-11	8999
chr11	44017600	44020199	ACCSL	not found	NM_001031854	11	8	9.73e-05	3.54562	0.000127509	2599
chr4	8342000	8345999	ACOX3	not found	NM_003501	19	9	1.08e-09	5.44379	2.94e-09	3999
chr4	8346800	8352799	ACOX3	not found	NM_003501	18	14	4.49e-06	3.31539	7e-06	5999
chr19	11688000	11692199	ACP5	not found	NM_001111035	16	15	0.000122292	2.75055	0.000158493	4199
chr3	140937600	140941399	ACPL2	not found	NM_152282	13	6	1.8e-07	5.58704	3.42e-07	3799
chr15	35085200	35088199	ACTC1	not found	NM_005159	14	8	1.01e-06	4.51261	1.73e-06	2999
chr2	74144600	74150599	ACTG2	not found	NM_001615	21	11	1.11e-09	4.92285	3e-09	5999
chr9	111553600	111556799	ACTL7B	not found	NM_006686	11	2	4.84e-11	14.1825	1.6e-10	3199
chr11	67408800	67412799	ACY3	not found	NM_080658	16	7	5.17e-09	5.89403	1.27e-08	3999
chr16	84230200	84234199	ADAD2	not found	NM_139174	17	5	3.75e-12	8.76736	1.46e-11	3999
chr1	120437400	120441399	ADAM30	not found	NM_021794	13	6	1.8e-07	5.58704	3.42e-07	3999
chr8	39009200	39010599	ADAM32	not found	NM_145004	10	7	0.000125736	3.68377	0.000162447	1399
chr10	135067400	135069999	ADAM8	not found	NM_001109	12	9	7.39e-05	3.43818	9.86e-05	2599
chr10	135088400	135091199	ADAM8	not found	NM_001109	12	2	2.88e-12	15.4718	1.16e-11	2799
chr9	136289400	136295199	ADAMTS13	not found	NM_139027	16	10	7.5e-07	4.12582	1.32e-06	5799
chr9	136319600	136324599	ADAMTS13	not found	NM_139027	18	7	1.09e-10	6.63078	3.51e-10	4999
chr10	72408000	72411999	ADAMTS14	not found	NM_080722	13	4	1.27e-09	8.38057	3.39e-09	3999
chr10	72450600	72453999	ADAMTS14	not found	NM_080722	12	2	2.88e-12	15.4718	1.16e-11	3399
chr10	72488800	72492799	ADAMTS14	not found	NM_080722	12	8	2.28e-05	3.86795	3.22e-05	3999
chr10	72519600	72526199	ADAMTS14	not found	NM_080722	25	13	3.63e-11	4.95892	1.21e-10	6599
chr12	43944200	43946999	ADAMTS20	not found	NM_025003	16	4	1.14e-12	10.3145	4.88e-12	2799
chr21	28336800	28340999	ADAMTS5	not found	NM_007038	15	3	1.81e-13	12.8932	8.53e-13	4199
chr5	64427600	64431999	ADAMTS6	not found	NM_197941	15	11	1.07e-05	3.51632	1.58e-05	4399
chr15	79021400	79026599	ADAMTS7	not found	NM_014272	14	6	2.77e-08	6.01682	6.05e-08	5199
chr9	136390000	136400199	ADAMTSL2	not found	NM_001145320	43	11	3.06e-29	10.0801	7.84e-28	10199
chr9	136401400	136406199	ADAMTSL2	not found	NM_014694	15	3	1.81e-13	12.8932	8.53e-13	4799
chr9	136430000	136438999	ADAMTSL2	not found	NM_014694	31	14	6.47e-15	5.70984	3.81e-14	8999
chr16	50295800	50297999	ADCY7	not found	NM_001114	11	6	6.23e-06	4.7275	9.36e-06	2199
chr2	70868400	70873199	ADD2	not found	NM_001617	13	5	2.01e-08	6.70445	4.54e-08	4799
chr8	67364600	67368199	ADHFE1	not found	NM_144650	13	10	5.53e-05	3.35223	7.48e-05	3599
chr22	24820600	24824199	ADORA2A	not found	NM_000675	22	5	2.49e-17	11.346	1.95e-16	3599
chr15	73115000	73121199	ADPGK	not found	NM_031284	16	16	0.000256203	2.57864	0.00031986	6199
chr15	73149200	73154799	ADPGK	not found	NM_031284	13	13	0.000754552	2.57864	0.000902669	5599
chr15	73192800	73195599	ADPGK	not found	NM_031284	12	1	5.03e-16	30.9436	3.4e-15	2799
chr10	112835000	112838399	ADRA2A	not found	NM_000681	16	4	1.14e-12	10.3145	4.88e-12	3399
chr10	112839200	112840199	ADRA2A	not found	NM_000681	11	1	1.69e-14	28.365	9.26e-14	999
chr10	115802400	115806199	ADRB1	not found	NM_000684	17	4	9.75e-14	10.9592	4.92e-13	3799
chr22	25884800	25890399	ADRBK2	not found	NM_005160	17	12	2.05e-06	3.65307	3.32e-06	5599
chr22	25944000	25946999	ADRBK2	not found	NM_005160	11	7	2.79e-05	4.05214	3.89e-05	2999
chr14	105206000	105208999	ADSSL1	not found	NM_199165	12	3	3.91e-10	10.3145	1.15e-09	2999
chr10	116060200	116063599	AFAP1L2	not found	NM_001001936	12	5	1.47e-07	6.18873	2.89e-07	3399
chr10	116068800	116073999	AFAP1L2	not found	NM_001001936	18	16	2.75e-05	2.90097	3.85e-05	5199
chr10	116096000	116102399	AFAP1L2	not found	NM_001001936	16	14	5.42e-05	2.94701	7.35e-05	6399
chr10	116155000	116160199	AFAP1L2	not found	NM_001001936	18	6	8.44e-12	7.73591	3.15e-11	5199
chr10	116162400	116164799	AFAP1L2	not found	NM_001001936	13	4	1.27e-09	8.38057	3.39e-09	2399
chr10	116175200	116179599	AFAP1L2	not found	NM_001001936	13	7	1.09e-06	4.7889	1.85e-06	4399
chr7	100115800	100118799	AGFG2	not found	NM_006076	18	17	6.07e-05	2.73032	8.12e-05	2999
chr9	139591800	139596199	AGPAT2	not found	NM_001012727	14	9	4.13e-06	4.01121	6.52e-06	4399
chr21	45267200	45272599	AGPAT3	not found	NM_020132	18	6	8.44e-12	7.73591	3.15e-11	5399
chr21	45273400	45277199	AGPAT3	not found	NM_020132	15	9	8.86e-07	4.29773	1.55e-06	3799
chr8	41421800	41426799	AGPAT6	not found	NM_178819	21	13	2.1e-08	4.16549	4.64e-08	4999
chr1	995400	998399	AGRN	not found	NM_198576	15	5	3.1e-10	7.73591	9.31e-10	2999
chr1	230838800	230842799	AGT	not found	NM_000029	16	2	1.8e-17	20.6291	1.44e-16	3999
chr1	11819800	11821999	AGTRAP	not found	NM_001040197	13	6	1.8e-07	5.58704	3.42e-07	2199
chr1	11823000	11827399	AGTRAP	not found	NM_001040197	15	11	1.07e-05	3.51632	1.58e-05	4399
chr22	21328600	21331399	AIFM3	not found	NM_001146288	13	5	2.01e-08	6.70445	4.54e-08	2799
chr1	26659800	26665599	AIM1L	not found	NM_001039775	25	10	1.2e-13	6.44659	5.93e-13	5799
chr1	26669800	26676199	AIM1L	not found	NM_001039775	17	8	5.94e-09	5.4796	1.43e-08	6399
chr7	134223200	134226599	AKR1B10	not found	NM_020299	12	2	2.88e-12	15.4718	1.16e-11	3399
chr3	104571400	104571599	ALCAM	not found	NM_001627	8	6	0.00069555	3.43818	0.000836236	199
chr17	19659000	19666199	ALDH3A1	not found	NM_000691	24	23	7.46e-06	2.69075	1.11e-05	7199
chr17	6897800	6902199	ALOX12	not found	NM_000697	14	6	2.77e-08	6.01682	6.05e-08	4399
chr17	6794600	6799999	ALOX12P2	not found	NR_002710	18	7	1.09e-10	6.63078	3.51e-10	5399
chr3	46714000	46716199	ALS2CL	not found	NM_182775	11	2	4.84e-11	14.1825	1.6e-10	2199
chr3	46719600	46722999	ALS2CL	not found	NM_147129	13	1	1.39e-17	33.5223	1.16e-16	3399
chr1	110607400	110615399	ALX3	not found	NM_006492	45	4	2.35e-50	29.0097	2.19e-48	7999
chr1	110616200	110622799	ALX3	not found	NM_006492	23	20	2.23e-06	2.96543	3.58e-06	6599
chr1	110623600	110627199	ALX3	not found	NM_006492	18	6	8.44e-12	7.73591	3.15e-11	3599
chr1	110628200	110632599	ALX3	not found	NM_006492	16	13	2.2e-05	3.17371	3.13e-05	4399
chr14	103384200	103397999	AMN	not found	NM_030943	70	70	1.9e-12	2.57864	7.83e-12	13799
chr11	10415000	10420799	AMPD3	not found	NM_000480	16	11	2.64e-06	3.75074	4.24e-06	5799
chr4	25496400	25498999	ANAPC4	not found	NM_013367	14	12	0.000105854	3.00841	0.000138087	2599
chr2	241458400	241460399	ANKMY1	not found	NM_016552	14	8	1.01e-06	4.51261	1.73e-06	1999
chr10	92787000	92787399	ANKRD1	not found	NM_014391	9	4	5.47e-06	5.80193	8.4e-06	399
chr13	111572200	111574999	ANKRD10	not found	NM_017664	12	4	1.15e-08	7.73591	2.69e-08	2799
chr18	21220800	21224399	ANKRD29	not found	NM_173505	14	4	1.3e-10	9.02523	4.12e-10	3599
chr5	10659800	10664199	ANKRD33B	not found	NM_001164440	12	4	1.15e-08	7.73591	2.69e-08	4399
chr5	55549800	55554399	ANKRD55	not found	NM_024669	12	10	0.000204402	3.09436	0.000259872	4599
chr4	77823400	77827799	ANKRD56	not found	NM_001029870	13	11	0.000147389	3.04748	0.000190082	4399
chr14	103006800	103012599	ANKRD9	not found	NM_152326	33	13	1.97e-17	6.54577	1.55e-16	5799
chr10	47669800	47673799	ANTXRL	not found	NR_003601	12	10	0.000204402	3.09436	0.000259872	3999
chr10	47676000	47681599	ANTXRL	not found	NR_003601	17	7	7.72e-10	6.2624	2.16e-09	5599
chr22	29790400	29794199	AP1B1	not found	NM_001127	13	11	0.000147389	3.04748	0.000190082	3799
chr19	16372000	16379599	AP1M1	not found	NM_032493	33	25	1e-09	3.4038	2.74e-09	7599
chr19	16384600	16385599	AP1M1	not found	NM_032493	10	7	0.000125736	3.68377	0.000162447	999
chr11	971000	975799	AP2A2	not found	NM_012305	24	11	6.08e-12	5.62611	2.3e-11	4799
chr5	77255600	77262999	AP3B1	not found	NM_003664	20	18	1.39e-05	2.86515	2.03e-05	7399
chr5	77269200	77273399	AP3B1	not found	NM_003664	21	14	7.43e-08	3.86795	1.52e-07	4199
chr15	83331600	83334399	AP3B2	not found	NM_004644	14	9	4.13e-06	4.01121	6.52e-06	2799
chr15	83347600	83351399	AP3B2	not found	NM_004644	26	6	7.81e-20	11.1741	8.15e-19	3799
chr9	72055600	72058399	APBA1	not found	NM_001163	12	2	2.88e-12	15.4718	1.16e-11	2799
chr10	26727000	26728199	APBB1IP	not found	NM_019043	10	0	1.63e-19	103.145	1.63e-18	1199
chr18	10233600	10240799	APCDD1	not found	NM_153000	17	14	1.6e-05	3.1312	2.31e-05	7199
chr18	10367000	10369999	APCDD1	not found	NM_153000	13	8	4.95e-06	4.19028	7.72e-06	2999
chr16	28504000	28507399	APOB48R	not found	NM_018690	12	7	5.72e-06	4.42052	8.77e-06	3399
chr19	45425200	45431599	APOC1P1	not found	NR_028412	20	17	6.03e-06	3.03369	9.1e-06	6399
chr17	64212200	64214999	APOH	not found	NM_000042	12	11	0.000496635	2.81306	0.000606288	2799
chr22	36522400	36531799	APOL3	not found	NM_145640	36	27	1.55e-10	3.43818	4.78e-10	9399
chr22	36126400	36128199	APOL5	not found	NM_030642	11	3	4.4e-09	9.455	1.1e-08	1799
chr1	154292000	154296199	AQP10	not found	NM_080429	13	11	0.000147389	3.04748	0.000190082	4199
chr12	50361600	50367399	AQP6	not found	NM_001652	19	5	3.67e-14	9.79882	1.92e-13	5799
chr5	141092800	141095999	ARAP3	not found	NM_022481	12	6	1.1e-06	5.15727	1.83e-06	3199
chr5	141120800	141124399	ARAP3	not found	NM_022481	16	10	7.5e-07	4.12582	1.32e-06	3599
chr5	141131800	141135199	ARAP3	not found	NM_022481	16	4	1.14e-12	10.3145	4.88e-12	3399
chr5	141136000	141142199	ARAP3	not found	NM_022481	19	11	2.88e-08	4.45401	6.17e-08	6199
chr1	228257400	228262799	ARF1	not found	NM_001658	20	18	1.39e-05	2.86515	2.03e-05	5399
chr22	43185800	43189799	ARFGAP3	not found	NM_001142293	12	6	1.1e-06	5.15727	1.83e-06	3999
chr22	43196800	43199799	ARFGAP3	not found	NM_001142293	13	10	5.53e-05	3.35223	7.48e-05	2999
chr3	121302800	121307199	ARGFX	not found	NM_001012659	12	11	0.000496635	2.81306	0.000606288	4399
chr10	98962600	98967799	ARHGAP19	not found	NM_032900	14	8	1.01e-06	4.51261	1.73e-06	5199
chr17	43462600	43466999	ARHGAP27	not found	NM_001159330	13	10	5.53e-05	3.35223	7.48e-05	4399
chr17	43481000	43484999	ARHGAP27	not found	NM_001159330	16	3	1.23e-14	13.7527	6.82e-14	3999
chr8	1778800	1782399	ARHGEF10	not found	NM_014629	16	17	0.000502579	2.42695	0.000608662	3599
chr8	1801200	1804599	ARHGEF10	not found	NM_014629	13	6	1.8e-07	5.58704	3.42e-07	3399
chr8	1907200	1910999	ARHGEF10	not found	NM_014629	13	1	1.39e-17	33.5223	1.16e-16	3799
chr11	120382800	120387199	ARHGEF12	not found	NM_015313	13	12	0.000349987	2.79352	0.000433761	4399
chr11	120395600	120400399	ARHGEF12	not found	NM_015313	17	18	0.000350277	2.43538	0.000430661	4799
chr1	3366000	3370199	ARHGEF16	not found	NM_014448	18	11	1.36e-07	4.21959	2.71e-07	4199
chr1	3371800	3387799	ARHGEF16	not found	NM_014448	55	32	1.3e-19	4.43203	1.33e-18	15999
chr3	5123800	5125599	ARL8B	not found	NM_018184	11	5	9.95e-07	5.673	1.72e-06	1799
chr15	80936200	80938599	ARNT2	not found	NM_014862	12	2	2.88e-12	15.4718	1.16e-11	2399
chr12	110856600	110860799	ARPC3	not found	NM_005719	13	12	0.000349987	2.79352	0.000433761	4199
chr5	149704600	149708399	ARSI	not found	NM_001012301	14	4	1.3e-10	9.02523	4.12e-10	3799
chr11	3665000	3669399	ART1	not found	NM_004314	14	8	1.01e-06	4.51261	1.73e-06	4399
chr11	3675200	3678999	ART1	not found	NM_004314	13	3	3.23e-11	11.1741	1.14e-10	3799
chr8	131051200	131053399	ASAP1	not found	NM_018482	12	2	2.88e-12	15.4718	1.16e-11	2199
chr2	237145000	237149999	ASB18	not found	NM_212556	21	4	3.17e-18	13.5378	2.81e-17	4999
chr14	94401400	94405799	ASB2	not found	NM_016150	20	3	1.55e-19	17.1909	1.57e-18	4399
chr22	26801200	26802999	ASPHD2	not found	NM_020437	11	6	6.23e-06	4.7275	9.36e-06	1799
chr2	70197600	70201999	ASPRV1	not found	NM_152792	15	9	8.86e-07	4.29773	1.55e-06	4399
chr17	79927000	79930799	ASPSCR1	not found	NM_024083	14	8	1.01e-06	4.51261	1.73e-06	3799
chr17	46036400	46039799	ATAD4	not found	NM_024320	14	6	2.77e-08	6.01682	6.05e-08	3399
chr1	63429600	63433599	ATG4C	not found	NM_032852	14	6	2.77e-08	6.01682	6.05e-08	3999
chr2	38622600	38626999	ATL2	not found	NM_001135673	16	14	5.42e-05	2.94701	7.35e-05	4399
chr13	113544400	113553399	ATP11A	not found	NM_015205	45	9	5.6e-35	12.8932	2.21e-33	8999
chr13	113558800	113561799	ATP11A	not found	NM_015205	13	5	2.01e-08	6.70445	4.54e-08	2999
chrX	152788200	152793999	ATP2B3	not found	NM_021949	16	9	1.79e-07	4.58424	3.44e-07	5799
chr1	203567200	203571799	ATP2B4	not found	NM_001001396	16	13	2.2e-05	3.17371	3.13e-05	4599
chr5	81774000	81776599	ATP6AP1L	not found	NM_001017971	13	10	5.53e-05	3.35223	7.48e-05	2599
chr2	71162000	71168399	ATP6V1B1	not found	NM_001692	18	10	3.21e-08	4.64154	6.86e-08	6399
chr2	71169200	71171999	ATP6V1B1	not found	NM_001692	12	5	1.47e-07	6.18873	2.89e-07	2799
chr2	71189600	71194799	ATP6V1B1	not found	NM_001692	17	13	6.05e-06	3.37206	9.11e-06	5199
chr13	52485800	52488999	ATP7B	not found	NM_000053	13	3	3.23e-11	11.1741	1.14e-10	3199
chr1	154331400	154334999	ATP8B2	not found	NM_020452	14	13	0.000246539	2.77699	0.000309633	3599
chr22	46034800	46038799	ATXN10	not found	NM_013236	13	6	1.8e-07	5.58704	3.42e-07	3999
chr22	46040000	46042199	ATXN10	not found	NM_013236	12	6	1.1e-06	5.15727	1.83e-06	2199
chr22	46263800	46267999	ATXN10	not found	NM_013236	14	9	4.13e-06	4.01121	6.52e-06	4199
chr22	46270200	46276599	ATXN10	not found	NM_013236	28	15	6.26e-12	4.81345	2.35e-11	6399
chr16	71869000	71871199	ATXN1L	not found	NM_001137675	11	5	9.95e-07	5.673	1.72e-06	2199
chr19	57740600	57744199	AURKC	not found	NM_001015879	16	8	3.48e-08	5.15727	7.22e-08	3599
chr2	62480000	62482599	B3GNT2	not found	NM_006577	12	7	5.72e-06	4.42052	8.77e-06	2599
chr2	62497400	62504199	B3GNT2	not found	NM_006577	16	14	5.42e-05	2.94701	7.35e-05	6799
chr11	76747800	76752399	B3GNT6	not found	NM_138706	19	7	1.47e-11	6.99915	5.33e-11	4599
chr2	232258400	232262599	B3GNT7	not found	NM_145236	18	5	3.81e-13	9.28309	1.72e-12	4199
chr17	81016200	81018799	B3GNTL1	not found	NM_001009905	12	8	2.28e-05	3.86795	3.22e-05	2599
chr17	81019800	81024799	B3GNTL1	not found	NM_001009905	16	5	3.51e-11	8.25164	1.19e-10	4999
chr12	562800	569399	B4GALNT3	not found	NM_173593	24	7	3.32e-16	8.84104	2.33e-15	6599
chr12	570200	575599	B4GALNT3	not found	NM_173593	19	7	1.47e-11	6.99915	5.33e-11	5399
chr12	581000	588399	B4GALNT3	not found	NM_173593	19	16	8.37e-06	3.06213	1.24e-05	7399
chr12	589800	595599	B4GALNT3	not found	NM_173593	15	12	3.01e-05	3.2233	4.17e-05	5799
chr12	607400	616799	B4GALNT3	not found	NM_173593	32	29	1.08e-07	2.84539	2.15e-07	9399
chr12	628600	632799	B4GALNT3	not found	NM_173593	17	8	5.94e-09	5.4796	1.43e-08	4199
chr12	656600	659199	B4GALNT3	not found	NM_173593	17	3	7.92e-16	14.6123	5.08e-15	2599
chr12	661000	663199	B4GALNT3	not found	NM_173593	13	7	1.09e-06	4.7889	1.85e-06	2199
chr20	48241800	48245799	B4GALT5	not found	NM_004776	14	9	4.13e-06	4.01121	6.52e-06	3999
chr6	90626000	90629799	BACH2	not found	NM_021813	13	8	4.95e-06	4.19028	7.72e-06	3799
chr6	90658800	90662199	BACH2	not found	NM_021813	13	3	3.23e-11	11.1741	1.14e-10	3399
chr1	32237400	32243999	BAI2	not found	NM_001703	30	24	1.67e-08	3.2233	3.79e-08	6599
chr16	1379800	1383399	BAIAP3	not found	NM_003933	19	2	1.22e-21	24.497	1.53e-20	3599
chr16	1384200	1388599	BAIAP3	not found	NM_003933	21	4	3.17e-18	13.5378	2.81e-17	4399
chr6	33508800	33513399	BAK1	not found	NM_001188	17	11	6.16e-07	3.98516	1.1e-06	4599
chr10	29210800	29214399	BAMBI	not found	NM_012342	12	6	1.1e-06	5.15727	1.83e-06	3599
chr14	76005000	76009199	BATF	not found	NM_006399	13	12	0.000349987	2.79352	0.000433761	4199
chr19	47736600	47739999	BBC3	not found	NM_001127240	15	13	7.58e-05	2.97535	0.000100178	3399
chr16	56570400	56574799	BBS2	not found	NM_031885	12	6	1.1e-06	5.15727	1.83e-06	4399
chr19	45307200	45309799	BCAM	not found	NM_001013257	13	9	1.8e-05	3.7247	2.6e-05	2599
chr19	45328400	45332599	BCAM	not found	NM_005581	17	12	2.05e-06	3.65307	3.32e-06	4199
chr20	52697400	52700799	BCAS1	not found	NM_003657	14	14	0.000525755	2.57864	0.000635798	3399
chr17	59457200	59463599	BCAS3	not found	NM_017679	19	9	1.08e-09	5.44379	2.94e-09	6399
chr17	59467000	59471599	BCAS3	not found	NM_017679	17	7	7.72e-10	6.2624	2.16e-09	4599
chr12	12223600	12227199	BCL2L14	not found	NM_030766	12	10	0.000204402	3.09436	0.000259872	3599
chr16	30852200	30856199	BCL7C	not found	NM_004765	12	8	2.28e-05	3.86795	3.22e-05	3999
chrX	129102800	129108199	BCORL1	not found	NM_021946	15	8	1.93e-07	4.83494	3.59e-07	5399
chr10	13470800	13476199	BEND7	not found	NM_152751	17	10	1.59e-07	4.38368	3.09e-07	5399
chr10	13480800	13483199	BEND7	not found	NM_152751	13	4	1.27e-09	8.38057	3.39e-09	2399
chr20	17504000	17511199	BFSP1	not found	NM_001195	27	22	1.07e-07	3.16469	2.14e-07	7199
chr5	78407000	78411999	BHMT	not found	NM_001713	13	7	1.09e-06	4.7889	1.85e-06	4999
chr10	22622200	22625999	BMI1	not found	NM_005180	24	1	2.31e-36	61.8873	1.02e-34	3799
chr1	40251200	40253799	BMP8B	not found	NM_001720	18	1	8.68e-26	46.4154	1.57e-24	2599
chr10	43251000	43254399	BMS1	not found	NM_014753	12	8	2.28e-05	3.86795	3.22e-05	3399
chr10	43391800	43395999	BMS1	not found	NM_014753	17	10	1.59e-07	4.38368	3.09e-07	4199
chr10	43426200	43431199	BMS1	not found	NM_014753	26	7	3.45e-18	9.57779	3.02e-17	4999
chr10	133820600	133824199	BNIP3	not found	NM_004052	12	2	2.88e-12	15.4718	1.16e-11	3599
chr10	133833600	133837799	BNIP3	not found	NM_004052	16	7	5.17e-09	5.89403	1.27e-08	4199
chr10	133840600	133846599	BNIP3	not found	NM_004052	18	10	3.21e-08	4.64154	6.86e-08	5999
chr10	133850600	133856199	BNIP3	not found	NM_004052	21	11	1.11e-09	4.92285	3e-09	5599
chr5	173120200	173124999	BOD1	not found	NM_001159651	16	7	5.17e-09	5.89403	1.27e-08	4799
chr5	173162800	173166199	BOD1	not found	NM_001159651	14	6	2.77e-08	6.01682	6.05e-08	3399
chr1	92431000	92432799	BRDT	not found	NM_001726	11	9	0.000281921	3.15167	0.000350908	1799
chr10	122735000	122739999	BRWD2	not found	NM_018117	17	9	3.44e-08	4.87076	7.2e-08	4999
chr9	116107800	116113399	BSPRY	not found	NM_017688	20	10	1.13e-09	5.15727	3.04e-09	5599
chr15	83745600	83748399	BTBD1	not found	NM_025238	12	3	3.91e-10	10.3145	1.15e-09	2799
chr15	83750000	83754599	BTBD1	not found	NM_025238	16	6	5.41e-10	6.87636	1.55e-09	4599
chr17	72355600	72359399	BTBD17	not found	NM_001080466	19	8	1.48e-10	6.12426	4.58e-10	3799
chr4	75674200	75675399	BTC	not found	NM_001729	11	7	2.79e-05	4.05214	3.89e-05	1199
chr11	111307000	111311399	BTG4	not found	NM_017589	16	11	2.64e-06	3.75074	4.24e-06	4399
chr6	26500600	26506199	BTN1A1	not found	NM_001732	26	17	2.14e-09	3.9438	5.57e-09	5599
chr10	103063000	103068399	BTRC	not found	NM_003939	18	12	4.96e-07	3.86795	8.87e-07	5399
chr10	103072600	103078999	BTRC	not found	NM_003939	22	23	5.86e-05	2.46652	7.84e-05	6399
chr10	103081600	103086199	BTRC	not found	NM_003939	16	14	5.42e-05	2.94701	7.35e-05	4599
chr10	103323600	103329799	BTRC	not found	NM_003939	24	16	1.12e-08	3.86795	2.63e-08	6199
chr10	124962400	124964599	BUB3	not found	NM_004725	12	3	3.91e-10	10.3145	1.15e-09	2199
chr10	125032200	125039399	BUB3	not found	NM_004725	29	10	4.06e-17	7.47804	3.1e-16	7199
chr10	73475600	73480599	C10orf105	not found	NM_001164375	17	7	7.72e-10	6.2624	2.16e-09	4999
chr10	77493000	77497399	C10orf11	not found	NM_032024	15	12	3.01e-05	3.2233	4.17e-05	4399
chr10	127355000	127356599	C10orf122	not found	NM_001128202	11	5	9.95e-07	5.673	1.72e-06	1599
chr10	50433600	50438399	C10orf128	not found	NM_001010863	14	10	1.4e-05	3.61009	2.04e-05	4799
chr10	72539400	72541999	C10orf27	not found	NM_152710	12	4	1.15e-08	7.73591	2.69e-08	2599
chr10	99873400	99877399	C10orf28	not found	NM_014472	13	6	1.8e-07	5.58704	3.42e-07	3999
chr10	77162600	77171999	C10orf41	not found	NR_024422	55	15	3.1e-35	9.455	1.26e-33	9399
chr10	77193200	77196399	C10orf41	not found	NR_024422	17	6	6.94e-11	7.30614	2.25e-10	3199
chr10	77206600	77211999	C10orf41	not found	NR_024422	25	13	3.63e-11	4.95892	1.21e-10	5399
chr10	120415000	120418799	C10orf46	not found	NM_153810	13	3	3.23e-11	11.1741	1.14e-10	3799
chr10	120575000	120581599	C10orf46	not found	NM_153810	18	9	6.25e-09	5.15727	1.48e-08	6599
chr10	11935200	11938799	C10orf47	not found	NM_153256	14	6	2.77e-08	6.01682	6.05e-08	3599
chr10	50884800	50888399	C10orf53	not found	NM_001042427	13	1	1.39e-17	33.5223	1.16e-16	3599
chr10	50896200	50899999	C10orf53	not found	NM_001042427	15	12	3.01e-05	3.2233	4.17e-05	3799
chr10	50504600	50507999	C10orf71	not found	NM_001135196	12	2	2.88e-12	15.4718	1.16e-11	3399
chr10	128222400	128226399	C10orf90	not found	NM_001004298	17	6	6.94e-11	7.30614	2.25e-10	3999
chr10	128233000	128236199	C10orf90	not found	NM_001004298	12	6	1.1e-06	5.15727	1.83e-06	3199
chr11	112207200	112211599	C11orf34	not found	NM_001145024	12	10	0.000204402	3.09436	0.000259872	4399
chr11	556400	560199	C11orf35	not found	NM_173573	29	4	4.42e-28	18.6951	9.9e-27	3799
chr11	128771400	128774599	C11orf45	not found	NM_145013	21	3	8.18e-21	18.0505	9.5e-20	3199
chr11	61251800	61261599	C11orf66	not found	NM_145017	39	29	2.41e-11	3.46782	8.56e-11	9799
chr11	93277600	93281799	C11orf75	not found	NM_020179	14	7	1.95e-07	5.15727	3.59e-07	4199
chr11	93288000	93290599	C11orf75	not found	NM_020179	11	3	4.4e-09	9.455	1.1e-08	2599
chr12	110178600	110181999	C12orf34	not found	NM_032829	16	8	3.48e-08	5.15727	7.22e-08	3399
chr12	110194400	110200599	C12orf34	not found	NM_032829	25	9	1.13e-14	7.16288	6.37e-14	6199
chr13	31536400	31539599	C13orf26	not found	NM_152325	14	10	1.4e-05	3.61009	2.04e-05	3199
chr13	111448400	111455199	C13orf29	not found	NR_027701	17	15	3.86e-05	2.92245	5.31e-05	6799
chr13	111480000	111485399	C13orf29	not found	NR_027701	13	10	5.53e-05	3.35223	7.48e-05	5399
chr13	111498800	111503799	C13orf29	not found	NR_027701	16	7	5.17e-09	5.89403	1.27e-08	4999
chr13	113276800	113279599	C13orf35	not found	NM_207440	14	0	4.39e-28	144.404	1.03e-26	2799
chr13	113281800	113284799	C13orf35	not found	NM_207440	12	11	0.000496635	2.81306	0.000606288	2999
chr13	113286800	113294199	C13orf35	not found	NM_207440	27	12	1.86e-13	5.80193	8.57e-13	7399
chr13	113298000	113300199	C13orf35	not found	NM_207440	11	5	9.95e-07	5.673	1.72e-06	2199
chr13	37247000	37249999	C13orf36	not found	NM_203451	13	7	1.09e-06	4.7889	1.85e-06	2999
chr14	90815200	90817999	C14orf102	not found	NM_199043	12	10	0.000204402	3.09436	0.000259872	2799
chr14	90824200	90831399	C14orf102	not found	NM_199043	19	21	0.000316084	2.33305	0.000392374	7199
chr14	32442000	32446199	C14orf128	not found	NR_027263	12	3	3.91e-10	10.3145	1.15e-09	4199
chr14	90299600	90304199	C14orf143	not found	NM_145231	13	11	0.000147389	3.04748	0.000190082	4599
chr14	90341200	90342999	C14orf143	not found	NM_145231	13	1	1.39e-17	33.5223	1.16e-16	1799
chr14	34710400	34712799	C14orf147	not found	NM_138288	11	3	4.4e-09	9.455	1.1e-08	2399
chr14	50479800	50484199	C14orf182	not found	NM_001012706	13	13	0.000754552	2.57864	0.000902669	4399
chr14	104349200	104353799	C14orf2	not found	NM_004894	19	9	1.08e-09	5.44379	2.94e-09	4599
chr14	104388200	104390599	C14orf2	not found	NM_004894	13	13	0.000754552	2.57864	0.000902669	2399
chr14	60951800	60954199	C14orf39	not found	NM_174978	20	6	1.08e-13	8.59545	5.35e-13	2399
chr14	95928200	95930799	C14orf49	not found	NM_152592	14	4	1.3e-10	9.02523	4.12e-10	2599
chr14	105977200	105980799	C14orf80	not found	NM_001134875	18	15	1.16e-05	3.09436	1.7e-05	3599
chr15	72674200	72681999	C15orf34	not found	NR_027262	23	19	9.4e-07	3.12151	1.63e-06	7799
chr15	75428000	75432399	C15orf39	not found	NM_015492	16	15	0.000122292	2.75055	0.000158493	4399
chr15	75484600	75487399	C15orf39	not found	NM_015492	13	4	1.27e-09	8.38057	3.39e-09	2799
chr15	75518400	75527999	C15orf39	not found	NM_015492	28	13	2.08e-13	5.55399	9.56e-13	9599
chr15	74025600	74030599	C15orf59	not found	NM_001039614	18	13	1.58e-06	3.57042	2.56e-06	4999
chr15	74051800	74056799	C15orf59	not found	NM_001039614	13	13	0.000754552	2.57864	0.000902669	4999
chr16	606800	609799	C16orf11	not found	NM_145270	12	0	9.81e-24	123.775	1.51e-22	2999
chr16	1530600	1537199	C16orf38	not found	NM_001013658	20	17	6.03e-06	3.03369	9.1e-06	6599
chr17	6560000	6563599	C17orf100	not found	NM_001105520	17	6	6.94e-11	7.30614	2.25e-10	3599
chr17	80344400	80346999	C17orf101	not found	NM_175902	13	2	1.59e-13	16.7611	7.74e-13	2599
chr17	32849600	32855599	C17orf102	not found	NM_207454	14	10	1.4e-05	3.61009	2.04e-05	5999
chr17	32890600	32896199	C17orf102	not found	NM_207454	15	16	0.000722149	2.41747	0.000865875	5599
chr17	4802200	4804999	C17orf107	not found	NM_001145536	17	1	4.26e-24	43.8368	6.75e-23	2799
chr17	72966400	72971999	C17orf28	not found	NM_030630	19	17	1.96e-05	2.882	2.79e-05	5599
chr17	56617600	56622399	C17orf47	not found	NM_001038704	13	6	1.8e-07	5.58704	3.42e-07	4799
chr17	48855600	48859999	C17orf73	not found	NR_024626	16	14	5.42e-05	2.94701	7.35e-05	4399
chr17	16396000	16400799	C17orf76	not found	NM_001113567	16	7	5.17e-09	5.89403	1.27e-08	4799
chr17	30144600	30147999	C17orf79	not found	NM_018405	14	13	0.000246539	2.77699	0.000309633	3399
chr17	59488600	59493999	C17orf82	not found	NM_203425	16	9	1.79e-07	4.58424	3.44e-07	5399
chr17	59499600	59505599	C17orf82	not found	NM_203425	24	17	3.53e-08	3.64043	7.26e-08	5999
chr17	36994000	36995999	C17orf98	not found	NM_001080465	11	8	9.73e-05	3.54562	0.000127509	1999
chr18	20939000	20942399	C18orf45	not found	NM_032933	12	8	2.28e-05	3.86795	3.22e-05	3399
chr19	58481200	58485799	C19orf18	not found	NM_152474	15	13	7.58e-05	2.97535	0.000100178	4599
chr19	7569200	7572399	C19orf45	not found	NM_198534	14	14	0.000525755	2.57864	0.000635798	3199
chr19	10190600	10196199	C19orf66	not found	NM_018381	18	21	0.00079896	2.21026	0.000949509	5599
chr1	15444000	15448999	C1orf126	not found	NR_027136	15	7	3.27e-08	5.52565	6.93e-08	4999
chr1	15455600	15461199	C1orf126	not found	NR_027136	19	16	8.37e-06	3.06213	1.24e-05	5599
chr1	24878000	24884599	C1orf130	not found	NM_001010980	29	12	4.56e-15	6.2317	2.72e-14	6599
chr1	24910400	24913799	C1orf130	not found	NM_001010980	12	3	3.91e-10	10.3145	1.15e-09	3399
chr1	24934200	24937399	C1orf130	not found	NM_001010980	15	5	3.1e-10	7.73591	9.31e-10	3199
chr1	1052600	1056199	C1orf159	not found	NM_017891	27	8	9.66e-18	8.7029	8.2e-17	3599
chr1	1070200	1073799	C1orf159	not found	NM_017891	13	7	1.09e-06	4.7889	1.85e-06	3599
chr1	916200	921799	C1orf170	not found	NR_027693	20	6	1.08e-13	8.59545	5.35e-13	5599
chr1	161375600	161380199	C1orf192	not found	NM_001013625	16	3	1.23e-14	13.7527	6.82e-14	4599
chr1	161397800	161403199	C1orf192	not found	NM_001013625	14	10	1.4e-05	3.61009	2.04e-05	5399
chr1	230978400	230980399	C1orf198	not found	NM_001136495	12	4	1.15e-08	7.73591	2.69e-08	1999
chr1	231014400	231017399	C1orf198	not found	NM_001136494	18	7	1.09e-10	6.63078	3.51e-10	2999
chr1	231018600	231021799	C1orf198	not found	NM_001136494	13	10	5.53e-05	3.35223	7.48e-05	3199
chr1	226199000	226202599	C1orf55	not found	NM_152608	14	10	1.4e-05	3.61009	2.04e-05	3599
chr1	16315400	16318599	C1orf64	not found	NM_178840	12	1	5.03e-16	30.9436	3.4e-15	3199
chr1	60538400	60543199	C1orf87	not found	NM_152377	13	11	0.000147389	3.04748	0.000190082	4799
chr1	16552000	16557799	C1orf89	not found	NM_030907	23	9	6.09e-13	6.58985	2.7e-12	5799
chr1	22967600	22971999	C1QC	not found	NM_001114101	13	9	1.8e-05	3.7247	2.6e-05	4399
chr17	43041000	43044999	C1QL1	not found	NM_006688	16	6	5.41e-10	6.87636	1.55e-09	3999
chr17	43064800	43067999	C1QL1	not found	NM_006688	13	4	1.27e-09	8.38057	3.39e-09	3199
chr17	43069000	43075599	C1QL1	not found	NM_006688	27	22	1.07e-07	3.16469	2.14e-07	6599
chr10	16561400	16562999	C1QL3	not found	NM_001010908	12	1	5.03e-16	30.9436	3.4e-15	1599
chr12	49728000	49738399	C1QL4	not found	NM_001008223	47	20	2.07e-22	6.05979	2.79e-21	10399
chr17	77015000	77019799	C1QTNF1	not found	NM_030968	19	7	1.47e-11	6.99915	5.33e-11	4799
chr5	159762000	159765399	C1QTNF2	not found	NM_031908	12	10	0.000204402	3.09436	0.000259872	3399
chr11	47614400	47617599	C1QTNF4	not found	NM_031909	16	7	5.17e-09	5.89403	1.27e-08	3199
chr11	119215800	119219399	C1QTNF5	not found	NM_015645	15	8	1.93e-07	4.83494	3.59e-07	3599
chr20	9485800	9489999	C20orf103	not found	NM_012261	30	3	4.3e-33	25.7864	1.45e-31	4199
chr20	9495400	9499799	C20orf103	not found	NM_012261	12	7	5.72e-06	4.42052	8.77e-06	4399
chr20	31102200	31106999	C20orf112	not found	NM_080616	20	6	1.08e-13	8.59545	5.35e-13	4799
chr20	31107800	31113399	C20orf112	not found	NM_080616	16	2	1.8e-17	20.6291	1.44e-16	5599
chr20	31120800	31127199	C20orf112	not found	NM_080616	24	6	1.02e-17	10.3145	8.59e-17	6399
chr20	35508000	35512799	C20orf118	not found	NM_080628	18	17	6.07e-05	2.73032	8.12e-05	4799
chr20	62474600	62483599	C20orf135	not found	NM_080622	31	41	0.00024839	1.9497	0.000310205	8999
chr20	62485400	62490999	C20orf135	not found	NM_080622	24	5	1.55e-19	12.3775	1.56e-18	5599
chr20	34123200	34123399	C20orf173	not found	NM_001145350	9	5	3.6e-05	4.64154	4.96e-05	199
chr20	31644400	31650399	C20orf185	not found	NM_182658	13	10	5.53e-05	3.35223	7.48e-05	5999
chr20	3226800	3231599	C20orf194	not found	NM_001009984	26	14	3.43e-11	4.7889	1.16e-10	4799
chr20	61413400	61418599	C20orf20	not found	NM_018270	16	4	1.14e-12	10.3145	4.88e-12	5199
chr20	61141400	61147199	C20orf200	not found	NM_152757	24	2	5.33e-29	30.9436	1.34e-27	5799
chr21	43463400	43465399	C21orf121	not found	NR_027273	13	6	1.8e-07	5.58704	3.42e-07	1999
chr21	43523400	43527199	C21orf128	not found	NR_027243	12	6	1.1e-06	5.15727	1.83e-06	3799
chr21	45579400	45585399	C21orf33	not found	NM_004649	22	9	4.22e-12	6.30333	1.61e-11	5999
chr21	47592000	47594199	C21orf56	not found	NM_032261	11	6	6.23e-06	4.7275	9.36e-06	2199
chr22	24843800	24848199	C22orf45	not found	NR_028483	13	12	0.000349987	2.79352	0.000433761	4399
chr22	45651800	45654199	C22orf9	not found	NM_001009880	11	7	2.79e-05	4.05214	3.89e-05	2399
chr21	43379600	43384399	C2CD2	not found	NM_015500	18	10	3.21e-08	4.64154	6.86e-08	4799
chr15	62510400	62514199	C2CD4B	not found	NM_001007595	13	7	1.09e-06	4.7889	1.85e-06	3799
chr19	400400	403999	C2CD4C	not found	NM_001136263	16	7	5.17e-09	5.89403	1.27e-08	3599
chr1	151811400	151812599	C2CD4D	not found	NM_001136003	15	2	3.95e-16	19.3398	2.76e-15	1199
chr2	132429400	132432199	C2orf27A	not found	NM_013310	11	2	4.84e-11	14.1825	1.6e-10	2799
chr2	29309600	29313199	C2orf71	not found	NM_001029883	13	13	0.000754552	2.57864	0.000902669	3599
chr2	74042000	74049999	C2orf78	not found	NM_001080474	25	19	7.62e-08	3.39294	1.55e-07	7999
chr2	74638600	74643799	C2orf81	not found	NM_001145054	18	9	6.25e-09	5.15727	1.48e-08	5199
chr3	8681600	8687599	C3orf32	not found	NM_015931	19	5	3.67e-14	9.79882	1.92e-13	5999
chr3	133634000	133638399	C3orf36	not found	NM_025041	16	6	5.41e-10	6.87636	1.55e-09	4399
chr3	129051200	129055399	C3orf47	not found	NR_026991	15	7	3.27e-08	5.52565	6.93e-08	4199
chr3	129066000	129069799	C3orf47	not found	NR_026991	14	6	2.77e-08	6.01682	6.05e-08	3799
chr3	157259200	157261599	C3orf55	not found	NR_024016	11	5	9.95e-07	5.673	1.72e-06	2399
chr3	108886400	108886799	C3orf66	not found	NR_026767	9	6	0.000157817	3.86795	0.000202022	399
chr4	1256800	1260599	C4orf42	not found	NM_052861	13	12	0.000349987	2.79352	0.000433761	3799
chr4	3282400	3284199	C4orf44	not found	NM_001012982	10	6	3.27e-05	4.29773	4.5e-05	1799
chr4	3288200	3292799	C4orf44	not found	NM_001012982	23	12	2e-10	4.94239	6.08e-10	4599
chr5	175602000	175607199	C5orf25	not found	NM_198567	27	9	1.8e-16	7.73591	1.3e-15	5199
chr5	42941200	42945199	C5orf39	not found	NM_001014279	16	14	5.42e-05	2.94701	7.35e-05	3999
chr5	42951400	42954999	C5orf39	not found	NM_001014279	24	6	1.02e-17	10.3145	8.59e-17	3599
chr5	42989200	42993999	C5orf39	not found	NM_001014279	21	13	2.1e-08	4.16549	4.64e-08	4799
chr5	42997800	43001799	C5orf39	not found	NM_001014279	20	12	2.49e-08	4.29773	5.48e-08	3999
chr5	173408000	173410999	C5orf47	not found	NM_001144954	12	11	0.000496635	2.81306	0.000606288	2999
chr5	139524400	139526799	C5orf53	not found	NM_001007189	15	2	3.95e-16	19.3398	2.76e-15	2399
chr5	169625000	169627199	C5orf58	not found	NM_001102609	11	3	4.4e-09	9.455	1.1e-08	2199
chr5	169628200	169632999	C5orf58	not found	NM_001102609	14	11	4.1e-05	3.2819	5.62e-05	4799
chr5	179069200	179076799	C5orf60	not found	NM_001142306	23	18	3.7e-07	3.29492	6.66e-07	7599
chr6	168063400	168068799	C6orf123	not found	NR_026773	20	8	2.17e-11	6.44659	7.74e-11	5399
chr6	168085400	168090799	C6orf123	not found	NR_026773	20	16	2.43e-06	3.2233	3.9e-06	5399
chr6	168122000	168128199	C6orf123	not found	NR_026773	19	6	9.76e-13	8.16568	4.26e-12	6199
chr6	168145200	168150799	C6orf123	not found	NR_026773	16	15	0.000122292	2.75055	0.000158493	5599
chr6	168158400	168165399	C6orf123	not found	NR_026773	23	7	3.07e-15	8.47266	1.88e-14	6999
chr6	168174200	168177599	C6orf123	not found	NR_026773	13	8	4.95e-06	4.19028	7.72e-06	3399
chr6	110677000	110679799	C6orf186	not found	NM_001123364	13	4	1.27e-09	8.38057	3.39e-09	2799
chr6	10461800	10463599	C6orf218	not found	NR_027793	10	6	3.27e-05	4.29773	4.5e-05	1799
chr6	36288200	36293199	C6orf222	not found	NM_001010903	13	6	1.8e-07	5.58704	3.42e-07	4999
chr6	36294600	36298799	C6orf222	not found	NM_001010903	17	9	3.44e-08	4.87076	7.2e-08	4199
chr6	43943000	43951399	C6orf223	not found	NM_153246	23	13	9.46e-10	4.5622	2.61e-09	8399
chr7	1134400	1137999	C7orf50	not found	NM_001134396	16	9	1.79e-07	4.58424	3.44e-07	3599
chr7	1142200	1147199	C7orf50	not found	NM_001134396	27	6	6.47e-21	11.6039	7.64e-20	4999
chr7	26649400	26652799	C7orf71	not found	NM_001145531	12	7	5.72e-06	4.42052	8.77e-06	3399
chr1	57421400	57426399	C8B	not found	NM_000066	13	8	4.95e-06	4.19028	7.72e-06	4999
chr8	38368400	38371399	C8orf86	not found	NM_207412	14	11	4.1e-05	3.2819	5.62e-05	2999
chr9	35818800	35822799	C9orf128	not found	NM_001012446	12	3	3.91e-10	10.3145	1.15e-09	3999
chr9	98453800	98457799	C9orf130	not found	NR_023390	13	7	1.09e-06	4.7889	1.85e-06	3999
chr9	98534400	98537999	C9orf130	not found	NR_023390	14	13	0.000246539	2.77699	0.000309633	3599
chr9	72434400	72437199	C9orf135	not found	NM_001010940	13	6	1.8e-07	5.58704	3.42e-07	2799
chr9	112979400	112983399	C9orf152	not found	NM_001012993	14	11	4.1e-05	3.2819	5.62e-05	3999
chr9	139379800	139383199	C9orf163	not found	NM_152571	12	2	2.88e-12	15.4718	1.16e-11	3399
chr9	89812200	89814799	C9orf170	not found	NM_001001709	11	2	4.84e-11	14.1825	1.6e-10	2599
chr9	111926600	111930199	C9orf4	not found	NM_014334	20	11	5.78e-09	4.68843	1.39e-08	3599
chr9	94933200	94936599	C9orf44	not found	NR_027341	15	6	3.98e-09	6.44659	1.01e-08	3399
chr9	125878400	125881199	C9orf45	not found	NR_026677	12	1	5.03e-16	30.9436	3.4e-15	2799
chr9	132272600	132279199	C9orf50	not found	NM_199350	23	13	9.46e-10	4.5622	2.61e-09	6599
chr15	63636200	63638999	CA12	not found	NM_206925	12	7	5.72e-06	4.42052	8.77e-06	2799
chr16	87913400	87918799	CA5A	not found	NM_001739	23	9	6.09e-13	6.58985	2.7e-12	5399
chr16	87971400	87975599	CA5A	not found	NM_001739	14	8	1.01e-06	4.51261	1.73e-06	4199
chr18	20824400	20829199	CABLES1	not found	NM_138375	13	13	0.000754552	2.57864	0.000902669	4799
chr22	30106200	30115799	CABP7	not found	NM_182527	33	7	1.36e-25	12.1564	2.41e-24	9599
chr17	48633800	48644799	CACNA1G	not found	NM_198397	45	24	7.56e-18	4.83494	6.49e-17	10999
chr17	48653000	48657799	CACNA1G	not found	NM_198397	12	9	7.39e-05	3.43818	9.86e-05	4799
chr17	48668800	48673599	CACNA1G	not found	NM_198397	17	7	7.72e-10	6.2624	2.16e-09	4799
chr17	48676200	48681999	CACNA1G	not found	NM_198397	17	6	6.94e-11	7.30614	2.25e-10	5799
chr17	48696000	48699599	CACNA1G	not found	NM_198384	13	8	4.95e-06	4.19028	7.72e-06	3599
chr17	65038200	65045199	CACNG1	not found	NM_000727	19	16	8.37e-06	3.06213	1.24e-05	6999
chr17	64931600	64938599	CACNG4	not found	NM_014405	19	8	1.48e-10	6.12426	4.58e-10	6999
chr19	54444200	54446999	CACNG7	not found	NM_031896	20	4	4.5e-17	12.8932	3.41e-16	2799
chr11	14993200	14999599	CALCA	not found	NM_001741	30	9	2.8e-19	8.59545	2.74e-18	6399
chr2	47460600	47470599	CALM2	not found	NM_001743	24	30	0.000445202	2.06291	0.000544822	9999
chr19	47060200	47062199	CALM3	not found	NM_005184	12	4	1.15e-08	7.73591	2.69e-08	1999
chr1	1844800	1847799	CALML6	not found	NM_138705	12	2	2.88e-12	15.4718	1.16e-11	2999
chr5	149618400	149622399	CAMK2A	not found	NM_015981	12	8	2.28e-05	3.86795	3.22e-05	3999
chr5	149648800	149652199	CAMK2A	not found	NM_015981	13	3	3.23e-11	11.1741	1.14e-10	3399
chr3	49905600	49908399	CAMKV	not found	NM_024046	12	3	3.91e-10	10.3145	1.15e-09	2799
chr3	48262600	48267999	CAMP	not found	NM_004345	16	9	1.79e-07	4.58424	3.44e-07	5399
chr6	44133600	44136199	CAPN11	not found	NM_007058	11	8	9.73e-05	3.54562	0.000127509	2599
chr6	44137000	44142599	CAPN11	not found	NM_007058	17	10	1.59e-07	4.38368	3.09e-07	5599
chr6	44161400	44163799	CAPN11	not found	NM_007058	13	7	1.09e-06	4.7889	1.85e-06	2399
chr19	39232600	39236399	CAPN12	not found	NM_144691	11	10	0.000704183	2.8365	0.000846352	3799
chr17	78142400	78152399	CARD14	not found	NM_024110	44	27	2.43e-15	4.20222	1.49e-14	9999
chr17	78160000	78165999	CARD14	not found	NM_052819	18	11	1.36e-07	4.21959	2.71e-07	5999
chr17	78166800	78171199	CARD14	not found	NM_052819	20	9	1.78e-10	5.7303	5.45e-10	4399
chr17	78176000	78180399	CARD14	not found	NM_024110	12	5	1.47e-07	6.18873	2.89e-07	4399
chr13	111260800	111267399	CARKD	not found	NM_018210	18	14	4.49e-06	3.31539	7e-06	6599
chr16	2247000	2250799	CASKIN1	not found	NM_020764	15	6	3.98e-09	6.44659	1.01e-08	3799
chr1	116251400	116255999	CASQ2	not found	NM_001232	12	7	5.72e-06	4.42052	8.77e-06	4599
chr20	55032400	55034799	CASS4	not found	NM_020356	11	1	1.69e-14	28.365	9.26e-14	2399
chr11	65797600	65801199	CATSPER1	not found	NM_053054	12	11	0.000496635	2.81306	0.000606288	3599
chr5	134346400	134349399	CATSPER3	not found	NM_178019	12	2	2.88e-12	15.4718	1.16e-11	2999
chr5	134350800	134358599	CATSPER3	not found	NM_178019	33	19	8.36e-13	4.47868	3.66e-12	7799
chr21	44462200	44464999	CBS	not found	NM_000071	11	6	6.23e-06	4.7275	9.36e-06	2799
chr21	44470200	44476199	CBS	not found	NM_000071	16	12	8.08e-06	3.43818	1.2e-05	5999
chr17	77746600	77751399	CBX2	not found	NM_032647	16	8	3.48e-08	5.15727	7.22e-08	4799
chr17	77759600	77762599	CBX2	not found	NM_005189	16	1	1.98e-22	41.2582	2.72e-21	2999
chr12	54602800	54614599	CBX5	not found	NM_001127322	54	38	7.76e-16	3.66438	4.98e-15	11799
chr3	42909000	42910999	CCBP2	not found	NM_001296	11	4	9.74e-08	7.09125	1.97e-07	1999
chr1	159868800	159874199	CCDC19	not found	NM_012337	16	5	3.51e-11	8.25164	1.19e-10	5399
chr15	74548000	74554599	CCDC33	not found	NM_025055	30	8	1.06e-20	9.66989	1.18e-19	6599
chr15	74559800	74571399	CCDC33	not found	NM_025055	30	15	2.24e-13	5.15727	1.03e-12	11599
chr15	74589200	74593399	CCDC33	not found	NM_025055	19	11	2.88e-08	4.45401	6.17e-08	4199
chr15	74622600	74625399	CCDC33	not found	NM_182791	12	6	1.1e-06	5.15727	1.83e-06	2799
chr17	78060400	78062399	CCDC40	not found	NM_017950	12	3	3.91e-10	10.3145	1.15e-09	1999
chr12	113591600	113593999	CCDC42B	not found	NM_001144872	15	10	3.34e-06	3.86795	5.31e-06	2399
chr19	46905000	46908399	CCDC8	not found	NM_032040	12	7	5.72e-06	4.42052	8.77e-06	3399
chr2	55666200	55669599	CCDC88A	not found	NM_018084	13	13	0.000754552	2.57864	0.000902669	3399
chr11	64105000	64109399	CCDC88B	not found	NM_032251	13	6	1.8e-07	5.58704	3.42e-07	4399
chr14	91726600	91731999	CCDC88C	not found	NM_001080414	20	15	9.02e-07	3.43818	1.56e-06	5399
chr6	13827000	13829999	CCDC90A	not found	NM_001031713	12	11	0.000496635	2.81306	0.000606288	2999
chr4	26466400	26470599	CCKAR	not found	NM_000730	17	5	3.75e-12	8.76736	1.46e-11	4199
chr19	8113800	8115999	CCL25	not found	NM_005624	12	5	1.47e-07	6.18873	2.89e-07	2199
chr5	132080600	132083999	CCNI2	not found	NM_001039780	12	11	0.000496635	2.81306	0.000606288	3399
chr2	71056400	71063399	CD207	not found	NM_015717	23	9	6.09e-13	6.58985	2.7e-12	6999
chr2	71087200	71093999	CD207	not found	NM_015717	30	22	2.37e-09	3.51632	6.17e-09	6799
chr12	6900600	6904399	CD4	not found	NM_000616	17	19	0.000648297	2.3072	0.000780398	3799
chr12	6927000	6930399	CD4	not found	NM_000616	12	9	7.39e-05	3.43818	9.86e-05	3399
chr11	35138400	35141799	CD44	not found	NM_001001392	13	7	1.09e-06	4.7889	1.85e-06	3399
chr3	107729400	107735599	CD47	not found	NM_198793	15	16	0.000722149	2.41747	0.000865875	6199
chr19	42380000	42383399	CD79A	not found	NM_021601	13	6	1.8e-07	5.58704	3.42e-07	3399
chr17	62005400	62011399	CD79B	not found	NM_000626	26	7	3.45e-18	9.57779	3.02e-17	5999
chr11	2367800	2372399	CD81	not found	NM_004356	16	4	1.14e-12	10.3145	4.88e-12	4599
chr2	87046600	87051799	CD8B	not found	NM_172102	19	4	6.12e-16	12.2485	4e-15	5199
chr20	23057600	23062199	CD93	not found	NM_012072	12	6	1.1e-06	5.15727	1.83e-06	4599
chr19	524400	527199	CDC34	not found	NM_004359	15	8	1.93e-07	4.83494	3.59e-07	2799
chr19	10514800	10520799	CDC37	not found	NM_007065	28	18	4.06e-10	4.01121	1.16e-09	5999
chr1	227549400	227555399	CDC42BPA	not found	NM_003607	16	14	5.42e-05	2.94701	7.35e-05	5999
chr6	44473600	44477799	CDC5L	not found	NM_001253	13	12	0.000349987	2.79352	0.000433761	4199
chr6	44495400	44500199	CDC5L	not found	NM_001253	14	11	4.1e-05	3.2819	5.62e-05	4799
chr6	44512200	44515599	CDC5L	not found	NM_001253	13	5	2.01e-08	6.70445	4.54e-08	3399
chr6	44516400	44519399	CDC5L	not found	NM_001253	13	3	3.23e-11	11.1741	1.14e-10	2999
chr6	44534600	44540799	CDC5L	not found	NM_001253	24	7	3.32e-16	8.84104	2.33e-15	6199
chr6	44573800	44577999	CDC5L	not found	NM_001253	14	9	4.13e-06	4.01121	6.52e-06	4199
chr2	174336400	174342999	CDCA7	not found	NM_031942	15	11	1.07e-05	3.51632	1.58e-05	6599
chr16	68765600	68772399	CDH1	not found	NM_004360	25	18	2.7e-08	3.58144	5.92e-08	6799
chr16	68811800	68818399	CDH1	not found	NM_004360	19	15	3.31e-06	3.26627	5.27e-06	6599
chr20	58561000	58565199	CDH26	not found	NM_177980	12	3	3.91e-10	10.3145	1.15e-09	4199
chr20	31930600	31934399	CDK5RAP1	not found	NM_016082	13	10	5.53e-05	3.35223	7.48e-05	3799
chr9	21967000	21971399	CDKN2A	not found	NM_000077	27	8	9.66e-18	8.7029	8.2e-17	4399
chr9	21976000	21977599	CDKN2A	not found	NM_058195	13	8	4.95e-06	4.19028	7.72e-06	1599
chr4	184303400	184306999	CDKN2AIP	not found	NM_017632	13	4	1.27e-09	8.38057	3.39e-09	3599
chr11	125945000	125948199	CDON	not found	NM_016952	13	3	3.23e-11	11.1741	1.14e-10	3199
chr11	125999400	126001399	CDON	not found	NM_016952	11	6	6.23e-06	4.7275	9.36e-06	1999
chr5	149560000	149564599	CDX1	not found	NM_001804	19	4	6.12e-16	12.2485	4e-15	4599
chr19	45208800	45211399	CEACAM16	not found	NM_001039213	12	8	2.28e-05	3.86795	3.22e-05	2599
chr20	48826200	48836399	CEBPB	not found	NM_005194	32	33	1.74e-06	2.5005	2.81e-06	10199
chr20	48896800	48902199	CEBPB	not found	NM_005194	20	9	1.78e-10	5.7303	5.45e-10	5399
chr20	48913200	48917399	CEBPB	not found	NM_005194	17	6	6.94e-11	7.30614	2.25e-10	4199
chr20	48954200	48960999	CEBPB	not found	NM_005194	17	15	3.86e-05	2.92245	5.31e-05	6799
chr9	135939800	135943599	CEL	not found	NM_001807	12	7	5.72e-06	4.42052	8.77e-06	3799
chr11	117288200	117291999	CEP164	not found	NM_014956	17	6	6.94e-11	7.30614	2.25e-10	3799
chr18	13137600	13140199	CEP192	not found	NM_032142	12	3	3.91e-10	10.3145	1.15e-09	2599
chr9	131190400	131193799	CERCAM	not found	NM_016174	12	10	0.000204402	3.09436	0.000259872	3399
chr22	47142800	47146599	CERK	not found	NM_022766	14	3	2.49e-12	12.0336	1.03e-11	3799
chr16	67047200	67052599	CES8	not found	NM_173815	14	10	1.4e-05	3.61009	2.04e-05	5399
chr16	56986600	56990199	CETP	not found	NM_000078	15	8	1.93e-07	4.83494	3.59e-07	3599
chr19	857400	860599	CFD	not found	NM_001928	12	9	7.39e-05	3.43818	9.86e-05	3199
chr15	41257800	41259999	CHAC1	not found	NM_001142776	11	10	0.000704183	2.8365	0.000846352	2199
chr17	48544600	48547399	CHAD	not found	NM_001267	13	3	3.23e-11	11.1741	1.14e-10	2799
chr15	93576000	93580599	CHD2	not found	NM_001271	17	10	1.59e-07	4.38368	3.09e-07	4599
chr8	61583000	61588999	CHD7	not found	NM_017780	15	14	0.000173638	2.76282	0.000221979	5999
chr8	61833800	61838799	CHD7	not found	NM_017780	18	10	3.21e-08	4.64154	6.86e-08	4999
chr8	61895400	61899999	CHD7	not found	NM_017780	15	6	3.98e-09	6.44659	1.01e-08	4599
chr20	5872000	5875399	CHGB	not found	NM_001819	12	7	5.72e-06	4.42052	8.77e-06	3399
chr11	913400	917199	CHID1	not found	NM_001142675	17	19	0.000648297	2.3072	0.000780398	3799
chr8	23128000	23132799	CHMP7	not found	NM_152272	14	12	0.000105854	3.00841	0.000138087	4799
chr1	239549200	239551199	CHRM3	not found	NM_000740	11	3	4.4e-09	9.455	1.1e-08	1999
chr11	46407400	46412599	CHRM4	not found	NM_000741	31	6	2.17e-25	13.323	3.82e-24	5199
chr17	7348200	7353999	CHRNB1	not found	NM_000747	29	24	5.64e-08	3.11585	1.16e-07	5799
chr2	233402400	233407799	CHRNG	not found	NM_005199	19	10	6.16e-09	4.89941	1.47e-08	5399
chr12	105026400	105031199	CHST11	not found	NM_018413	14	11	4.1e-05	3.2819	5.62e-05	4799
chr7	2430400	2436799	CHST12	not found	NM_018641	23	23	2.13e-05	2.57864	3.03e-05	6399
chr7	2484800	2491199	CHST12	not found	NM_018641	15	16	0.000722149	2.41747	0.000865875	6399
chr10	73706000	73710399	CHST3	not found	NM_004273	13	5	2.01e-08	6.70445	4.54e-08	4399
chr15	65497400	65501399	CILP	not found	NM_003613	13	1	1.39e-17	33.5223	1.16e-16	3999
chr1	41348800	41354999	CITED4	not found	NM_133467	21	22	8.36e-05	2.46143	0.00011001	6199
chr1	41356200	41360599	CITED4	not found	NM_133467	14	13	0.000246539	2.77699	0.000309633	4399
chr3	33788000	33790599	CLASP2	not found	NM_015097	12	8	2.28e-05	3.86795	3.22e-05	2599
chr1	16348400	16355199	CLCNKA	not found	NM_001042704	27	12	1.86e-13	5.80193	8.57e-13	6799
chr1	16375400	16380199	CLCNKB	not found	NM_001165945	16	6	5.41e-10	6.87636	1.55e-09	4799
chr22	19529400	19531199	CLDN5	not found	NM_001130861	10	6	3.27e-05	4.29773	4.5e-05	1799
chr16	11305600	11309399	CLEC16A	not found	NM_015226	12	6	1.1e-06	5.15727	1.83e-06	3799
chr3	45066000	45068799	CLEC3B	not found	NM_003278	13	5	2.01e-08	6.70445	4.54e-08	2799
chr2	71038600	71040999	CLEC4F	not found	NM_173535	11	7	2.79e-05	4.05214	3.89e-05	2399
chr9	139891600	139899399	CLIC3	not found	NM_004669	23	22	1.06e-05	2.69585	1.56e-05	7799
chr1	25193000	25197799	CLIC4	not found	NM_013943	16	8	3.48e-08	5.15727	7.22e-08	4799
chr8	1687600	1692599	CLN8	not found	NM_018941	16	12	8.08e-06	3.43818	1.2e-05	4999
chr11	57421000	57422999	CLP1	not found	NM_001142597	11	9	0.000281921	3.15167	0.000350908	1999
chr22	19181000	19185399	CLTCL1	not found	NM_007098	14	11	4.1e-05	3.2819	5.62e-05	4399
chr8	27436200	27440799	CLU	not found	NM_203339	17	7	7.72e-10	6.2624	2.16e-09	4599
chr8	27448400	27453199	CLU	not found	NM_203339	18	6	8.44e-12	7.73591	3.15e-11	4799
chr16	3546400	3551599	CLUAP1	not found	NM_015041	17	15	3.86e-05	2.92245	5.31e-05	5199
chr13	100318000	100321399	CLYBL	not found	NM_206808	12	4	1.15e-08	7.73591	2.69e-08	3399
chr13	100532800	100535599	CLYBL	not found	NM_206808	12	6	1.1e-06	5.15727	1.83e-06	2799
chr13	100536600	100538999	CLYBL	not found	NM_206808	12	1	5.03e-16	30.9436	3.4e-15	2399
chr13	100544400	100554399	CLYBL	not found	NM_206808	43	20	2.71e-19	5.54407	2.65e-18	9999
chr16	66611800	66614399	CMTM1	not found	NM_181268	16	8	3.48e-08	5.15727	7.22e-08	2599
chr14	23846600	23850199	CMTM5	not found	NM_138460	12	3	3.91e-10	10.3145	1.15e-09	3599
chr11	6260200	6261999	CNGA4	not found	NM_001037329	14	2	8.18e-15	18.0505	4.74e-14	1799
chr19	40730000	40734599	CNTD2	not found	NM_024877	20	13	9.27e-08	3.96713	1.88e-07	4599
chr9	34561000	34565599	CNTFR	not found	NM_001842	13	10	5.53e-05	3.35223	7.48e-05	4599
chr9	34583400	34592799	CNTFR	not found	NM_001842	50	15	2.16e-30	8.59545	6e-29	9399
chr1	205011000	205020199	CNTN2	not found	NM_005076	32	23	4.78e-10	3.58767	1.37e-09	9199
chr17	40833800	40840199	CNTNAP1	not found	NM_003632	41	22	2.22e-16	4.80564	1.58e-15	6399
chr14	31342000	31344799	COCH	not found	NM_001135058	17	0	8.16e-35	175.347	3.17e-33	2799
chr13	46017400	46020999	COG3	not found	NM_031431	12	7	5.72e-06	4.42052	8.77e-06	3599
chr13	46025600	46033599	COG3	not found	NM_031431	21	18	4.34e-06	3.00841	6.77e-06	7999
chr6	75916200	75918399	COL12A1	not found	NM_080645	15	5	3.1e-10	7.73591	9.31e-10	2199
chr1	32130600	32134199	COL16A1	not found	NM_001856	12	4	1.15e-08	7.73591	2.69e-08	3599
chr21	47437200	47441399	COL6A1	not found	NM_001848	14	6	2.77e-08	6.01682	6.05e-08	4199
chr6	70990000	70996799	COL9A1	not found	NM_001851	25	10	1.2e-13	6.44659	5.93e-13	6799
chr20	61469600	61471999	COL9A3	not found	NM_001853	15	3	1.81e-13	12.8932	8.53e-13	2399
chr18	313400	316999	COLEC12	not found	NM_130386	13	11	0.000147389	3.04748	0.000190082	3599
chr18	453400	457199	COLEC12	not found	NM_130386	17	5	3.75e-12	8.76736	1.46e-11	3799
chr3	15550800	15555799	COLQ	not found	NM_005677	17	11	6.16e-07	3.98516	1.1e-06	4999
chr10	22568800	22570599	COMMD3	not found	NM_012071	11	3	4.4e-09	9.455	1.1e-08	1799
chr11	36279200	36284399	COMMD9	not found	NM_001101653	16	7	5.17e-09	5.89403	1.27e-08	5199
chr10	77045400	77050999	COMTD1	not found	NM_144589	22	7	2.73e-14	8.10428	1.45e-13	5599
chr9	100929000	100933399	CORO2A	not found	NM_003389	13	9	1.8e-05	3.7247	2.6e-05	4399
chr15	68862400	68866799	CORO2B	not found	NM_006091	16	14	5.42e-05	2.94701	7.35e-05	4399
chr17	27939400	27944599	CORO6	not found	NM_032854	20	7	1.89e-12	7.36753	7.9e-12	5199
chr20	30225200	30231399	COX4I2	not found	NM_032609	17	17	0.000179143	2.57864	0.00022826	6199
chr2	42609400	42614199	COX7A2L	not found	NM_004718	14	10	1.4e-05	3.61009	2.04e-05	4799
chr10	101854800	101857799	CPN1	not found	NM_001308	12	10	0.000204402	3.09436	0.000259872	2999
chr10	101865200	101866999	CPN1	not found	NM_001308	11	5	9.95e-07	5.673	1.72e-06	1799
chr3	194057000	194059799	CPN2	not found	NM_001080513	12	11	0.000496635	2.81306	0.000606288	2799
chr3	194064800	194067399	CPN2	not found	NM_001080513	15	6	3.98e-09	6.44659	1.01e-08	2599
chr6	36802600	36807599	CPNE5	not found	NM_020939	13	10	5.53e-05	3.35223	7.48e-05	4999
chr11	68612800	68620599	CPT1A	not found	NM_001876	25	14	1.72e-10	4.60471	5.29e-10	7799
chr9	126126200	126135199	CRB2	not found	NM_173689	26	23	8.17e-07	2.91498	1.43e-06	8999
chr2	102000000	102005199	CREG2	not found	NM_153836	15	4	1.25e-11	9.66989	4.61e-11	5199
chr5	76283000	76288199	CRHBP	not found	NM_001882	13	12	0.000349987	2.79352	0.000433761	5199
chr14	105952800	105955799	CRIP1	not found	NM_001311	14	0	4.39e-28	144.404	1.03e-26	2999
chr1	16844200	16848199	CROCCL2	not found	NR_023386	14	9	4.13e-06	4.01121	6.52e-06	3999
chr1	16849400	16851999	CROCCL2	not found	NR_023386	11	5	9.95e-07	5.673	1.72e-06	2599
chr19	18887600	18891999	CRTC1	not found	NM_001098482	17	4	9.75e-14	10.9592	4.92e-13	4399
chr15	91194800	91200599	CRTC3	not found	NM_001042574	19	12	1.14e-07	4.08284	2.27e-07	5799
chr22	26994200	26999599	CRYBB1	not found	NM_001887	16	11	2.64e-06	3.75074	4.24e-06	5399
chr22	27011800	27015199	CRYBB1	not found	NM_001887	16	12	8.08e-06	3.43818	1.2e-05	3399
chr3	186210400	186212799	CRYGS	not found	NM_017541	13	4	1.27e-09	8.38057	3.39e-09	2399
chr13	20988400	20993799	CRYL1	not found	NM_015974	15	8	1.93e-07	4.83494	3.59e-07	5399
chr13	21009000	21012599	CRYL1	not found	NM_015974	14	9	4.13e-06	4.01121	6.52e-06	3599
chr16	31578800	31581999	CSDAP1	not found	NR_027011	13	5	2.01e-08	6.70445	4.54e-08	3199
chr8	19324800	19328399	CSGALNACT1	not found	NM_001130518	12	11	0.000496635	2.81306	0.000606288	3599
chr3	47593000	47597799	CSPG5	not found	NM_006574	16	16	0.000256203	2.57864	0.00031986	4799
chr12	58250000	58254999	CTDSP2	not found	NM_005730	15	12	3.01e-05	3.2233	4.17e-05	4999
chr2	204686600	204689599	CTLA4	not found	NM_001037631	12	8	2.28e-05	3.86795	3.22e-05	2999
chr2	204741600	204745999	CTLA4	not found	NM_001037631	14	5	2.57e-09	7.22018	6.7e-09	4399
chr16	75222600	75225799	CTRB2	not found	NM_001025200	12	5	1.47e-07	6.18873	2.89e-07	3199
chr16	75227000	75232399	CTRB2	not found	NM_001025200	24	14	8.33e-10	4.42052	2.3e-09	5399
chr1	15773200	15780799	CTRC	not found	NM_007272	24	8	6.45e-15	7.73591	3.82e-14	7599
chr8	11741800	11746599	CTSB	not found	NM_147780	15	8	1.93e-07	4.83494	3.59e-07	4799
chr15	79232200	79238799	CTSH	not found	NM_004390	20	20	6.16e-05	2.57864	8.22e-05	6599
chr9	90385200	90388599	CTSL3	not found	NR_027917	20	2	4.5e-23	25.7864	6.44e-22	3399
chr9	90418200	90421399	CTSL3	not found	NR_027917	15	4	1.25e-11	9.66989	4.61e-11	3199
chr10	104192400	104195199	CUEDC2	not found	NM_024040	15	11	1.07e-05	3.51632	1.58e-05	2799
chr2	225318200	225318999	CUL3	not found	NM_003590	9	4	5.47e-06	5.80193	8.4e-06	799
chr21	18874400	18881399	CXADR	not found	NM_001338	27	19	5.34e-09	3.66438	1.29e-08	6999
chr10	44663400	44667399	CXCL12	not found	NM_000609	18	11	1.36e-07	4.21959	2.71e-07	3999
chr10	44695800	44699799	CXCL12	not found	NM_000609	14	13	0.000246539	2.77699	0.000309633	3999
chr5	134937600	134941399	CXCL14	not found	NM_004887	11	2	4.84e-11	14.1825	1.6e-10	3799
chr22	43050800	43056199	CYB5R3	not found	NM_000398	15	13	7.58e-05	2.97535	0.000100178	5399
chr2	172441000	172443399	CYBRD1	not found	NM_001127383	11	9	0.000281921	3.15167	0.000350908	2399
chr2	172457200	172461199	CYBRD1	not found	NM_001127383	17	12	2.05e-06	3.65307	3.32e-06	3999
chr17	74515400	74520199	CYGB	not found	NM_134268	15	14	0.000173638	2.76282	0.000221979	4799
chr1	111024600	111029599	CYMP	not found	NR_003599	18	4	7.92e-15	11.6039	4.63e-14	4999
chr2	38299200	38302599	CYP1B1	not found	NM_000104	22	2	5.33e-26	28.365	1.01e-24	3399
chr10	94819400	94825599	CYP26C1	not found	NM_183374	31	11	8.85e-18	7.26707	7.55e-17	6199
chr10	94828400	94832599	CYP26C1	not found	NM_183374	34	11	1.73e-20	7.97033	1.88e-19	4199
chr12	58156600	58160999	CYP27B1	not found	NM_000785	25	5	1.15e-20	12.8932	1.28e-19	4399
chr19	41361600	41363399	CYP2A6	not found	NM_000762	12	9	7.39e-05	3.43818	9.86e-05	1799
chr10	135341400	135344399	CYP2E1	not found	NM_000773	13	3	3.23e-11	11.1741	1.14e-10	2999
chr14	100169600	100172799	CYP46A1	not found	NM_006668	13	6	1.8e-07	5.58704	3.42e-07	3199
chr19	47149000	47151799	DACT3	not found	NM_145056	20	5	3.38e-15	10.3145	2.05e-14	2799
chr15	64161200	64165799	DAPK2	not found	NM_014326	16	10	7.5e-07	4.12582	1.32e-06	4599
chr15	64184200	64189399	DAPK2	not found	NM_014326	12	6	1.1e-06	5.15727	1.83e-06	5199
chr2	159638000	159646799	DAPL1	not found	NM_001017920	18	17	6.07e-05	2.73032	8.12e-05	8799
chr17	43079600	43083399	DCAKD	not found	NM_001128631	13	11	0.000147389	3.04748	0.000190082	3799
chr1	155008200	155013199	DCST1	not found	NM_152494	13	9	1.8e-05	3.7247	2.6e-05	4999
chr1	155003800	155007199	DCST2	not found	NM_144622	13	8	4.95e-06	4.19028	7.72e-06	3399
chr4	183765800	183771199	DCTD	not found	NM_001921	22	18	1.29e-06	3.15167	2.11e-06	5399
chr4	183772000	183780199	DCTD	not found	NM_001921	31	17	1.05e-12	4.70222	4.54e-12	8199
chr11	61067200	61070799	DDB1	not found	NM_001923	15	10	3.34e-06	3.86795	5.31e-06	3599
chr12	49387000	49389999	DDN	not found	NM_015086	17	3	7.92e-16	14.6123	5.08e-15	2999
chr12	49391000	49393799	DDN	not found	NM_015086	15	5	3.1e-10	7.73591	9.31e-10	2799
chr12	31270800	31274199	DDX11	not found	NM_004399	12	0	9.81e-24	123.775	1.51e-22	3399
chr6	18275800	18278999	DEK	not found	NM_003472	17	2	7.73e-19	21.9184	7.28e-18	3199
chr9	126150800	126153399	DENND1A	not found	NM_020946	17	5	3.75e-12	8.76736	1.46e-11	2599
chr9	126178000	126183999	DENND1A	not found	NM_024820	18	6	8.44e-12	7.73591	3.15e-11	5999
chr9	126195800	126199799	DENND1A	not found	NM_024820	12	3	3.91e-10	10.3145	1.15e-09	3999
chr9	126726800	126730799	DENND1A	not found	NM_024820	22	14	1.73e-08	4.05214	3.92e-08	3999
chr8	142111200	142115199	DENND3	not found	NM_014957	17	5	3.75e-12	8.76736	1.46e-11	3999
chr11	75466800	75470999	DGAT2	not found	NM_032564	12	9	7.39e-05	3.43818	9.86e-05	4199
chr11	75476200	75482399	DGAT2	not found	NM_032564	24	10	8.13e-13	6.18873	3.57e-12	6199
chr11	75487200	75494599	DGAT2	not found	NM_032564	19	6	9.76e-13	8.16568	4.26e-12	7399
chr22	18983400	18988999	DGCR5	not found	NR_002733	17	15	3.86e-05	2.92245	5.31e-05	5599
chr22	20283000	20286999	DGCR6L	not found	NM_033257	12	5	1.47e-07	6.18873	2.89e-07	3999
chr22	20060600	20060799	DGCR8	not found	NM_022720	12	10	0.000204402	3.09436	0.000259872	199
chr11	46352200	46356199	DGKZ	not found	NM_201532	20	2	4.5e-23	25.7864	6.44e-22	3999
chr11	46364400	46368199	DGKZ	not found	NM_201532	13	13	0.000754552	2.57864	0.000902669	3799
chr19	49436800	49445999	DHDH	not found	NM_014475	24	25	2.88e-05	2.47549	4e-05	9199
chr4	24616000	24620799	DHX15	not found	NM_001358	14	10	1.4e-05	3.61009	2.04e-05	4799
chr1	54365000	54368199	DIO1	not found	NM_001039716	16	15	0.000122292	2.75055	0.000158493	3199
chr19	2705800	2712199	DIRAS1	not found	NM_145173	18	20	0.000452411	2.32077	0.000553585	6399
chr13	50701400	50705399	DLEU2	not found	NR_002612	35	7	7.89e-28	12.8932	1.73e-26	3999
chr13	50706200	50709599	DLEU2	not found	NR_002612	18	4	7.92e-15	11.6039	4.63e-14	3399
chr6	43423400	43427799	DLK2	not found	NM_206539	25	14	1.72e-10	4.60471	5.29e-10	4399
chr6	170583000	170588199	DLL1	not found	NM_005618	17	12	2.05e-06	3.65307	3.32e-06	5199
chr6	170589400	170599599	DLL1	not found	NM_005618	38	11	2.86e-24	8.90802	4.62e-23	10199
chr6	170601200	170604599	DLL1	not found	NM_005618	22	5	2.49e-17	11.346	1.95e-16	3399
chr6	170605800	170608399	DLL1	not found	NM_005618	13	4	1.27e-09	8.38057	3.39e-09	2599
chr2	172950200	172953599	DLX1	not found	NM_001038493	28	4	8.56e-27	18.0505	1.75e-25	3399
chr2	172954400	172955999	DLX1	not found	NM_001038493	13	2	1.59e-13	16.7611	7.74e-13	1599
chr2	172956800	172960199	DLX1	not found	NM_001038493	17	10	1.59e-07	4.38368	3.09e-07	3399
chr10	124344200	124347399	DMBT1	not found	NM_004406	12	3	3.91e-10	10.3145	1.15e-09	3199
chr9	974400	979599	DMRT3	not found	NM_021240	32	7	1.7e-24	11.7881	2.8e-23	5199
chr1	53923600	53927199	DMRTB1	not found	NM_033067	12	3	3.91e-10	10.3145	1.15e-09	3599
chr1	53932200	53938399	DMRTB1	not found	NM_033067	19	7	1.47e-11	6.99915	5.33e-11	6199
chr3	52352200	52354399	DNAH1	not found	NM_015512	14	4	1.3e-10	9.02523	4.12e-10	2199
chr11	73668000	73670599	DNAJB13	not found	NM_153614	11	4	9.74e-08	7.09125	1.97e-07	2599
chr13	43704400	43711399	DNAJC15	not found	NM_013238	14	12	0.000105854	3.00841	0.000138087	6999
chr12	49739200	49741199	DNAJC22	not found	NM_024902	19	2	1.22e-21	24.497	1.53e-20	1999
chr22	39194000	39196599	DNAL4	not found	NM_005740	13	7	1.09e-06	4.7889	1.85e-06	2599
chr15	76030200	76032999	DNM1P35	not found	NR_024595	13	4	1.27e-09	8.38057	3.39e-09	2799
chr15	76078400	76084199	DNM1P35	not found	NR_024595	22	5	2.49e-17	11.346	1.95e-16	5799
chr10	101777600	101780999	DNMBP	not found	NM_015221	12	8	2.28e-05	3.86795	3.22e-05	3399
chr16	30020800	30024599	DOC2A	not found	NM_003586	19	5	3.67e-14	9.79882	1.92e-13	3799
chr10	128514400	128516999	DOCK1	not found	NM_001380	14	8	1.01e-06	4.51261	1.73e-06	2599
chr10	129265000	129268399	DOCK1	not found	NM_001380	14	6	2.77e-08	6.01682	6.05e-08	3399
chr19	11329200	11334599	DOCK6	not found	NM_020812	18	10	3.21e-08	4.64154	6.86e-08	5399
chr19	11386200	11392999	DOCK6	not found	NM_020812	22	21	1.5e-05	2.70143	2.17e-05	6799
chr13	99752200	99756199	DOCK9	not found	NM_001130049	13	6	1.8e-07	5.58704	3.42e-07	3999
chr4	3461600	3464399	DOK7	not found	NM_001164673	13	1	1.39e-17	33.5223	1.16e-16	2799
chr4	3476800	3481999	DOK7	not found	NM_001164673	20	5	3.38e-15	10.3145	2.05e-14	5199
chr4	3485200	3488199	DOK7	not found	NM_001164673	15	1	8.68e-21	38.6795	9.96e-20	2999
chr4	3489200	3498999	DOK7	not found	NM_001164673	30	16	1.14e-12	4.83494	4.83e-12	9799
chr16	68017000	68022599	DPEP2	not found	NM_022355	19	13	3.92e-07	3.76878	7.03e-07	5599
chr17	1929000	1932999	DPH1	not found	NM_001383	19	9	1.08e-09	5.44379	2.94e-09	3999
chr6	74057200	74061599	DPPA5	not found	NM_001025290	30	17	5.15e-12	4.55053	1.96e-11	4399
chr19	54147600	54152799	DPRX	not found	NM_001012728	13	13	0.000754552	2.57864	0.000902669	5199
chr11	640400	641999	DRD4	not found	NM_000797	13	3	3.23e-11	11.1741	1.14e-10	1599
chr10	50601800	50610599	DRGX	not found	NM_001080520	49	7	1.11e-44	18.0505	8.16e-43	8799
chr21	38376400	38378599	DSCR6	not found	NM_018962	13	7	1.09e-06	4.7889	1.85e-06	2199
chr21	38379600	38383799	DSCR6	not found	NM_018962	20	19	3.01e-05	2.71435	4.16e-05	4199
chr15	45404000	45409999	DUOXA2	not found	NM_207581	51	7	3.09e-47	18.7872	2.55e-45	5999
chr2	96807000	96811799	DUSP2	not found	NM_004418	14	7	1.95e-07	5.15727	3.59e-07	4799
chr2	96824200	96826199	DUSP2	not found	NM_004418	18	3	4.84e-17	15.4718	3.62e-16	1999
chr1	167095000	167097999	DUSP27	not found	NM_001080426	14	5	2.57e-09	7.22018	6.7e-09	2999
chr8	29225200	29228999	DUSP4	not found	NM_001394	13	12	0.000349987	2.79352	0.000433761	3799
chr8	29244800	29250999	DUSP4	not found	NM_001394	16	16	0.000256203	2.57864	0.00031986	6199
chr8	29388800	29390199	DUSP4	not found	NM_001394	11	6	6.23e-06	4.7275	9.36e-06	1399
chr1	228735600	228740799	DUSP5P	not found	NR_002834	13	1	1.39e-17	33.5223	1.16e-16	5199
chr1	228782400	228784999	DUSP5P	not found	NR_002834	21	11	1.11e-09	4.92285	3e-09	2599
chr11	1588200	1592399	DUSP8	not found	NM_004420	12	2	2.88e-12	15.4718	1.16e-11	4199
chr18	46552200	46555799	DYM	not found	NM_017653	14	13	0.000246539	2.77699	0.000309633	3599
chr2	11623200	11633199	E2F6	not found	NM_198256	32	25	3.56e-09	3.30065	9.01e-09	9999
chr10	11733600	11737999	ECHDC3	not found	NM_024693	15	5	3.1e-10	7.73591	9.31e-10	4399
chr10	11755000	11759599	ECHDC3	not found	NM_024693	18	7	1.09e-10	6.63078	3.51e-10	4599
chr1	41828400	41838199	EDN2	not found	NM_001956	35	15	3.21e-17	6.01682	2.47e-16	9799
chr1	41839600	41844199	EDN2	not found	NM_001956	14	5	2.57e-09	7.22018	6.7e-09	4599
chr1	41848400	41849399	EDN2	not found	NM_001956	13	3	3.23e-11	11.1741	1.14e-10	999
chr1	41855600	41859799	EDN2	not found	NM_001956	13	10	5.53e-05	3.35223	7.48e-05	4199
chr1	41871000	41874799	EDN2	not found	NM_001956	19	7	1.47e-11	6.99915	5.33e-11	3799
chr1	41900400	41903799	EDN2	not found	NM_001956	16	6	5.41e-10	6.87636	1.55e-09	3399
chr1	41931800	41937799	EDN2	not found	NM_001956	15	12	3.01e-05	3.2233	4.17e-05	5999
chr3	128137400	128143399	EEFSEC	not found	NM_021937	20	11	5.78e-09	4.68843	1.39e-08	5999
chr3	128144400	128154199	EEFSEC	not found	NM_021937	42	8	1.11e-33	13.5378	3.9e-32	9799
chr17	28434000	28438199	EFCAB5	not found	NM_198529	14	10	1.4e-05	3.61009	2.04e-05	4199
chr2	233467400	233470199	EFHD1	not found	NR_027663	14	9	4.13e-06	4.01121	6.52e-06	2799
chr2	233493600	233501999	EFHD1	not found	NR_027663	28	17	1.12e-10	4.24717	3.56e-10	8399
chr2	233548200	233551799	EFHD1	not found	NM_025202	14	10	1.4e-05	3.61009	2.04e-05	3599
chr19	1282000	1285599	EFNA2	not found	NM_001405	18	5	3.81e-13	9.28309	1.72e-12	3599
chr19	1286400	1294799	EFNA2	not found	NM_001405	31	7	2.07e-23	11.4197	3.02e-22	8399
chr19	1313600	1319999	EFNA2	not found	NM_001405	20	12	2.49e-08	4.29773	5.48e-08	6399
chr1	155043400	155046799	EFNA4	not found	NM_005227	15	5	3.1e-10	7.73591	9.31e-10	3399
chr13	107111600	107114199	EFNB2	not found	NM_004093	12	10	0.000204402	3.09436	0.000259872	2599
chr17	7614800	7617999	EFNB3	not found	NM_001406	15	12	3.01e-05	3.2233	4.17e-05	3199
chr2	25255000	25259999	EFR3B	not found	NM_014971	13	7	1.09e-06	4.7889	1.85e-06	4999
chr19	41318000	41321399	EGLN2	not found	NM_053046	12	9	7.39e-05	3.43818	9.86e-05	3399
chr10	64664400	64668599	EGR2	not found	NM_001136178	14	5	2.57e-09	7.22018	6.7e-09	4199
chr15	42267200	42271999	EHD4	not found	NM_139265	15	8	1.93e-07	4.83494	3.59e-07	4799
chr17	39835400	39840999	EIF1	not found	NM_005801	24	23	7.46e-06	2.69075	1.11e-05	5599
chr1	45452600	45457199	EIF2B3	not found	NM_001166588	14	10	1.4e-05	3.61009	2.04e-05	4599
chr3	186489000	186491399	EIF4A2	not found	NM_001967	12	11	0.000496635	2.81306	0.000606288	2399
chr4	99864800	99866199	EIF4E	not found	NM_001968	12	10	0.000204402	3.09436	0.000259872	1399
chr3	170625800	170627799	EIF5A2	not found	NM_020390	11	1	1.69e-14	28.365	9.26e-14	1999
chr10	81253600	81257999	EIF5AL1	not found	NM_001099692	14	9	4.13e-06	4.01121	6.52e-06	4399
chr9	23691600	23694999	ELAVL2	not found	NM_004432	11	4	9.74e-08	7.09125	1.97e-07	3399
chr9	23765600	23770599	ELAVL2	not found	NM_004432	14	9	4.13e-06	4.01121	6.52e-06	4999
chr9	23820600	23824799	ELAVL2	not found	NM_004432	20	6	1.08e-13	8.59545	5.35e-13	4199
chr9	23829600	23831999	ELAVL2	not found	NM_004432	12	7	5.72e-06	4.42052	8.77e-06	2399
chr19	11586400	11590199	ELAVL3	not found	NM_001420	13	12	0.000349987	2.79352	0.000433761	3799
chr19	11591000	11593399	ELAVL3	not found	NM_001420	12	0	9.81e-24	123.775	1.51e-22	2399
chr20	45061400	45062799	ELMO2	not found	NM_182764	11	6	6.23e-06	4.7275	9.36e-06	1399
chr10	103986200	103989199	ELOVL3	not found	NM_152310	14	7	1.95e-07	5.15727	3.59e-07	2999
chr22	29606400	29608399	EMID1	not found	NM_133455	12	10	0.000204402	3.09436	0.000259872	1999
chr14	89257200	89259999	EML5	not found	NM_183387	13	6	1.8e-07	5.58704	3.42e-07	2799
chr10	119425600	119429999	EMX2	not found	NM_001165924	14	9	4.13e-06	4.01121	6.52e-06	4399
chr10	119203000	119208199	EMX2OS	not found	NR_002791	15	7	3.27e-08	5.52565	6.93e-08	5199
chr9	139943600	139947999	ENTPD2	not found	NM_001246	22	13	4.55e-09	4.36385	1.12e-08	4399
chr8	21907000	21916199	EPB49	not found	NM_001114137	48	15	1.64e-28	8.25164	3.88e-27	9199
chr8	21924800	21929799	EPB49	not found	NM_001114138	18	11	1.36e-07	4.21959	2.71e-07	4999
chr8	21938000	21941999	EPB49	not found	NM_001114138	14	7	1.95e-07	5.15727	3.59e-07	3999
chr8	27364600	27369599	EPHX2	not found	NM_001979	16	11	2.64e-06	3.75074	4.24e-06	4999
chr8	27421400	27425799	EPHX2	not found	NM_001979	13	12	0.000349987	2.79352	0.000433761	4399
chr19	15340200	15346199	EPHX3	not found	NM_024794	23	19	9.4e-07	3.12151	1.63e-06	5999
chr11	721400	723199	EPS8L2	not found	NM_022772	12	2	2.88e-12	15.4718	1.16e-11	1799
chr11	724400	727999	EPS8L2	not found	NM_022772	14	4	1.3e-10	9.02523	4.12e-10	3599
chr17	56266600	56274599	EPX	not found	NM_000502	26	21	1.46e-07	3.1926	2.89e-07	7999
chr10	101889600	101892999	ERLIN1	not found	NM_006459	11	9	0.000281921	3.15167	0.000350908	3399
chr11	124626000	124631999	ESAM	not found	NM_138961	34	12	2.5e-19	7.30614	2.44e-18	5999
chr7	158622800	158626599	ESYT2	not found	NM_020728	14	6	2.77e-08	6.01682	6.05e-08	3799
chr15	76500400	76505799	ETFA	not found	NM_000126	12	7	5.72e-06	4.42052	8.77e-06	5399
chr15	76613600	76615999	ETFA	not found	NM_000126	13	6	1.8e-07	5.58704	3.42e-07	2399
chr12	11715000	11717799	ETV6	not found	NM_001987	12	10	0.000204402	3.09436	0.000259872	2799
chr12	12096400	12102599	ETV6	not found	NM_001987	14	11	4.1e-05	3.2819	5.62e-05	6199
chr6	36338000	36342599	ETV7	not found	NM_016135	18	19	0.000244448	2.44292	0.000307307	4599
chr6	36352400	36357199	ETV7	not found	NM_016135	15	11	1.07e-05	3.51632	1.58e-05	4799
chr9	140268400	140273999	EXD3	not found	NM_017820	17	13	6.05e-06	3.37206	9.11e-06	5599
chr1	26348800	26351799	EXTL1	not found	NM_004455	15	1	8.68e-21	38.6795	9.96e-20	2999
chr1	26353400	26356399	EXTL1	not found	NM_004455	13	3	3.23e-11	11.1741	1.14e-10	2999
chr8	72468800	72471399	EYA1	not found	NM_000503	21	2	1.58e-24	27.0757	2.65e-23	2599
chr13	113782200	113785399	F10	not found	NM_000504	16	5	3.51e-11	8.25164	1.19e-10	3199
chr5	176821800	176835999	F12	not found	NM_000505	68	23	3.35e-37	7.62379	1.55e-35	14199
chr5	176841400	176846199	F12	not found	NM_000505	16	14	5.42e-05	2.94701	7.35e-05	4799
chr13	113762000	113769799	F7	not found	NM_000131	23	19	9.4e-07	3.12151	1.63e-06	7799
chr13	113771400	113773799	F7	not found	NM_000131	12	1	5.03e-16	30.9436	3.4e-15	2399
chr5	175866400	175869799	FAF2	not found	NM_014613	17	9	3.44e-08	4.87076	7.2e-08	3399
chr12	50257800	50260199	FAIM2	not found	NM_012306	15	5	3.1e-10	7.73591	9.31e-10	2399
chr12	50275800	50279199	FAIM2	not found	NM_012306	13	9	1.8e-05	3.7247	2.6e-05	3399
chr1	109068600	109071199	FAM102B	not found	NM_001010883	12	5	1.47e-07	6.18873	2.89e-07	2599
chr10	14524000	14527199	FAM107B	not found	NM_031453	15	12	3.01e-05	3.2233	4.17e-05	3199
chr10	14777600	14781399	FAM107B	not found	NM_031453	13	5	2.01e-08	6.70445	4.54e-08	3799
chr10	14800600	14805599	FAM107B	not found	NM_031453	17	15	3.86e-05	2.92245	5.31e-05	4999
chr19	1890400	1895599	FAM108A1	not found	NM_031213	16	15	0.000122292	2.75055	0.000158493	5199
chr12	111818200	111820999	FAM109A	not found	NM_144671	12	8	2.28e-05	3.86795	3.22e-05	2799
chrX	63302600	63302799	FAM123B	not found	NM_152424	10	7	0.000125736	3.68377	0.000162447	199
chr19	17650600	17654399	FAM129C	not found	NM_001098524	16	9	1.79e-07	4.58424	3.44e-07	3799
chr1	16389400	16391799	FAM131C	not found	NM_182623	11	4	9.74e-08	7.09125	1.97e-07	2399
chr6	71072000	71075599	FAM135A	not found	NM_001105531	15	8	1.93e-07	4.83494	3.59e-07	3599
chr8	11279800	11282399	FAM167A	not found	NM_053279	14	7	1.95e-07	5.15727	3.59e-07	2599
chr8	11294000	11302999	FAM167A	not found	NM_053279	31	12	9.86e-17	6.66148	7.25e-16	8999
chr8	11317200	11326399	FAM167A	not found	NM_053279	41	6	1.86e-37	17.6207	8.79e-36	9199
chr10	15425600	15430199	FAM171A1	not found	NM_001010924	18	9	6.25e-09	5.15727	1.48e-08	4599
chr15	93153800	93158199	FAM174B	not found	NM_207446	13	9	1.8e-05	3.7247	2.6e-05	4399
chr11	82440200	82443599	FAM181B	not found	NM_175885	13	5	2.01e-08	6.70445	4.54e-08	3399
chr9	71932400	71936999	FAM189A2	not found	NM_001127608	18	13	1.58e-06	3.57042	2.56e-06	4599
chr9	71938400	71942199	FAM189A2	not found	NM_001127608	19	6	9.76e-13	8.16568	4.26e-12	3799
chr10	86298600	86308799	FAM190B	not found	NM_018999	27	25	1.27e-06	2.78493	2.06e-06	10199
chr13	46160800	46163999	FAM194B	not found	NM_182542	13	6	1.8e-07	5.58704	3.42e-07	3199
chr3	43019800	43025999	FAM198A	not found	NM_001129908	26	12	1.12e-12	5.58704	4.84e-12	6199
chr7	129159400	129162999	FAM40B	not found	NM_020704	16	11	2.64e-06	3.75074	4.24e-06	3599
chr10	120859400	120863199	FAM45A	not found	NM_207009	13	10	5.53e-05	3.35223	7.48e-05	3799
chr1	200185800	200188799	FAM58B	not found	NM_001105517	12	6	1.1e-06	5.15727	1.83e-06	2999
chr1	200202600	200204799	FAM58B	not found	NM_001105517	11	8	9.73e-05	3.54562	0.000127509	2199
chr1	177139200	177141399	FAM5B	not found	NM_021165	12	7	5.72e-06	4.42052	8.77e-06	2199
chr12	31384000	31389599	FAM60A	not found	NM_021238	20	8	2.17e-11	6.44659	7.74e-11	5599
chr19	55863000	55870599	FAM71E2	not found	NM_001145402	43	13	2.24e-26	8.52933	4.4e-25	7599
chr7	128337400	128341599	FAM71F1	not found	NM_032599	17	11	6.16e-07	3.98516	1.1e-06	4199
chr9	44070600	44071199	FAM75A6	not found	NM_001145196	15	16	0.000722149	2.41747	0.000865875	599
chr11	95293000	95295599	FAM76B	not found	NM_144664	12	3	3.91e-10	10.3145	1.15e-09	2599
chr9	134126600	134135799	FAM78A	not found	NM_033387	34	18	3.83e-14	4.87076	1.98e-13	9199
chr6	5845000	5850399	FARS2	not found	NM_006567	14	3	2.49e-12	12.0336	1.03e-11	5399
chr2	112938400	112942799	FBLN7	not found	NM_153214	16	11	2.64e-06	3.75074	4.24e-06	4399
chr16	749000	754199	FBXL16	not found	NM_153350	23	5	2e-18	11.8617	1.82e-17	5199
chr17	6678200	6682999	FBXO39	not found	NM_153230	18	10	3.21e-08	4.64154	6.86e-08	4799
chr2	73495200	73500599	FBXO41	not found	NM_001080410	15	13	7.58e-05	2.97535	0.000100178	5399
chr3	196321000	196323999	FBXO45	not found	NM_001105573	13	2	1.59e-13	16.7611	7.74e-13	2999
chr4	175093600	175097399	FBXO8	not found	NM_012180	12	10	0.000204402	3.09436	0.000259872	3799
chr4	175131600	175136199	FBXO8	not found	NM_012180	32	7	1.7e-24	11.7881	2.8e-23	4599
chr4	175137000	175139999	FBXO8	not found	NM_012180	19	12	1.14e-07	4.08284	2.27e-07	2999
chr1	161409000	161410599	FCGR2A	not found	NM_001136219	11	3	4.4e-09	9.455	1.1e-08	1599
chr1	161448200	161454399	FCGR2A	not found	NM_001136219	24	12	3.7e-11	5.15727	1.23e-10	6199
chr1	161689400	161693199	FCRLB	not found	NM_001002901	14	7	1.95e-07	5.15727	3.59e-07	3799
chr17	72855000	72859999	FDXR	not found	NM_004110	26	5	8.25e-22	13.4089	1.06e-20	4999
chr19	4784000	4787799	FEM1A	not found	NM_018708	12	11	0.000496635	2.81306	0.000606288	3799
chr2	97348600	97352399	FER1L5	not found	NM_001113382	15	3	1.81e-13	12.8932	8.53e-13	3799
chr19	636000	639199	FGF22	not found	NM_020637	13	5	2.01e-08	6.70445	4.54e-08	3199
chr12	4547200	4554199	FGF6	not found	NM_020996	18	10	3.21e-08	4.64154	6.86e-08	6999
chr10	103497400	103498999	FGF8	not found	NM_006119	12	5	1.47e-07	6.18873	2.89e-07	1599
chr10	103525800	103534999	FGF8	not found	NM_006119	49	18	5.54e-26	7.01962	1.04e-24	9199
chr10	103536400	103540199	FGF8	not found	NM_006119	25	9	1.13e-14	7.16288	6.37e-14	3799
chr4	1785400	1788399	FGFR3	not found	NM_000142	13	3	3.23e-11	11.1741	1.14e-10	2999
chr4	1797400	1803799	FGFR3	not found	NM_000142	27	2	1.26e-33	34.8116	4.39e-32	6399
chr4	155546600	155550999	FGG	not found	NM_021870	13	9	1.8e-05	3.7247	2.6e-05	4399
chr1	15623000	15626199	FHAD1	not found	NM_052929	13	9	1.8e-05	3.7247	2.6e-05	3199
chr4	153939800	153944399	FHDC1	not found	NM_033393	16	4	1.14e-12	10.3145	4.88e-12	4599
chr2	71016600	71018199	FIGLA	not found	NM_001004311	12	3	3.91e-10	10.3145	1.15e-09	1599
chr2	71019200	71023599	FIGLA	not found	NM_001004311	14	2	8.18e-15	18.0505	4.74e-14	4399
chr12	52224600	52226999	FIGNL2	not found	NM_001013690	12	8	2.28e-05	3.86795	3.22e-05	2399
chr12	52228000	52233599	FIGNL2	not found	NM_001013690	22	11	2.04e-10	5.15727	6.16e-10	5599
chr12	52238600	52240599	FIGNL2	not found	NM_001013690	12	1	5.03e-16	30.9436	3.4e-15	1999
chr19	18656800	18660799	FKBP8	not found	NM_012181	18	17	6.07e-05	2.73032	8.12e-05	3999
chr12	54448600	54455799	FLJ12825	not found	NR_026655	44	20	4.65e-20	5.673	4.88e-19	7199
chr12	54469400	54474999	FLJ12825	not found	NR_026655	23	10	5.28e-12	5.93086	2.01e-11	5599
chr20	61886200	61894399	FLJ16779	not found	NR_024389	34	8	7.71e-25	10.9592	1.31e-23	8199
chr2	200328800	200335999	FLJ32063	not found	NR_026830	46	15	1.14e-26	7.90782	2.29e-25	7199
chr2	200337600	200340199	FLJ32063	not found	NR_026830	14	9	4.13e-06	4.01121	6.52e-06	2599
chr17	78412400	78418399	FLJ35220	not found	NM_001164637	17	12	2.05e-06	3.65307	3.32e-06	5999
chr13	52389600	52393999	FLJ37307	not found	NR_027047	16	10	7.5e-07	4.12582	1.32e-06	4399
chr13	52401800	52409199	FLJ37307	not found	NR_027047	26	6	7.81e-20	11.1741	8.15e-19	7399
chr19	46000600	46004799	FLJ40125	not found	NM_001080401	23	4	1.37e-20	14.8272	1.5e-19	4199
chr1	53859800	53862999	FLJ40434	not found	NR_002314	22	4	2.13e-19	14.1825	2.12e-18	3199
chr1	53865600	53869199	FLJ40434	not found	NR_002314	16	6	5.41e-10	6.87636	1.55e-09	3599
chr1	53870200	53881399	FLJ40434	not found	NR_002314	42	19	2.48e-19	5.70014	2.43e-18	11199
chr1	53882400	53885399	FLJ40434	not found	NR_002314	13	9	1.8e-05	3.7247	2.6e-05	2999
chr10	102985000	103000799	FLJ41350	not found	NR_029380	108	22	4.5e-79	12.6588	1.53e-76	15799
chr10	103001600	103004399	FLJ41350	not found	NR_029380	14	5	2.57e-09	7.22018	6.7e-09	2799
chr10	103008800	103014399	FLJ41350	not found	NR_029380	21	24	0.000274872	2.25631	0.000342244	5599
chr10	103018000	103021999	FLJ41350	not found	NR_029380	15	11	1.07e-05	3.51632	1.58e-05	3999
chr10	103043600	103050599	FLJ41350	not found	NR_029380	33	16	7.45e-15	5.31844	4.37e-14	6999
chr5	149037400	149040999	FLJ41603	not found	NM_001001669	12	11	0.000496635	2.81306	0.000606288	3599
chr5	149059800	149063799	FLJ41603	not found	NM_001001669	12	8	2.28e-05	3.86795	3.22e-05	3999
chr5	92906000	92909999	FLJ42709	not found	NR_021490	12	4	1.15e-08	7.73591	2.69e-08	3999
chr10	124508000	124510399	FLJ46361	not found	NR_003570	13	3	3.23e-11	11.1741	1.14e-10	2399
chr11	63880200	63888799	FLRT1	not found	NM_013280	25	32	0.000501577	2.01456	0.000607576	8599
chr17	43299800	43302599	FMNL1	not found	NM_005892	15	3	1.81e-13	12.8932	8.53e-13	2799
chr17	43313600	43316999	FMNL1	not found	NM_005892	12	5	1.47e-07	6.18873	2.89e-07	3399
chr17	43318000	43328799	FMNL1	not found	NM_005892	46	16	1.62e-25	7.41358	2.87e-24	10799
chr17	80666600	80670599	FN3KRP	not found	NM_024619	13	7	1.09e-06	4.7889	1.85e-06	3999
chr1	93898800	93901999	FNBP1L	not found	NM_001024948	15	3	1.81e-13	12.8932	8.53e-13	3199
chr1	33340800	33344799	FNDC5	not found	NM_153756	18	8	9.6e-10	5.80193	2.65e-09	3999
chr11	71890200	71894199	FOLR1	not found	NM_016725	21	10	1.97e-10	5.41514	5.99e-10	3999
chr11	71905400	71909399	FOLR1	not found	NM_016731	13	13	0.000754552	2.57864	0.000902669	3999
chr16	86604400	86609199	FOXC2	not found	NM_005251	15	9	8.86e-07	4.29773	1.55e-06	4799
chr5	72674200	72678399	FOXD1	not found	NM_004472	20	5	3.38e-15	10.3145	2.05e-14	4199
chr5	72752600	72758399	FOXD1	not found	NM_004472	20	7	1.89e-12	7.36753	7.9e-12	5799
chr1	63657400	63663599	FOXD3	not found	NM_012183	22	17	5.01e-07	3.33706	8.93e-07	6199
chr1	63690200	63692799	FOXD3	not found	NM_012183	12	11	0.000496635	2.81306	0.000606288	2599
chr1	63779200	63789399	FOXD3	not found	NM_012183	55	18	2.7e-31	7.87917	7.97e-30	10199
chr1	63790200	63797399	FOXD3	not found	NM_012183	51	3	1.04e-65	43.8368	1.9e-63	7199
chr1	63807800	63810399	FOXD3	not found	NM_012183	14	8	1.01e-06	4.51261	1.73e-06	2599
chr8	145699000	145702399	FOXH1	not found	NM_003923	13	3	3.23e-11	11.1741	1.14e-10	3399
chr5	169524600	169527599	FOXI1	not found	NM_144769	15	7	3.27e-08	5.52565	6.93e-08	2999
chr17	74130800	74135999	FOXJ1	not found	NM_001454	15	11	1.07e-05	3.51632	1.58e-05	5199
chr17	80542600	80542799	FOXK2	not found	NM_004514	14	6	2.77e-08	6.01682	6.05e-08	199
chr17	26844400	26850199	FOXN1	not found	NM_003593	18	6	8.44e-12	7.73591	3.15e-11	5799
chr17	26860800	26866199	FOXN1	not found	NM_003593	20	7	1.89e-12	7.36753	7.9e-12	5399
chr2	48634600	48639399	FOXN2	not found	NM_002158	17	16	8.61e-05	2.7398	0.000113209	4799
chr14	89845600	89848599	FOXN3	not found	NM_005197	15	12	3.01e-05	3.2233	4.17e-05	2999
chrX	70319200	70322799	FOXO4	not found	NM_005938	13	2	1.59e-13	16.7611	7.74e-13	3599
chr20	30433600	30442599	FOXS1	not found	NM_004118	31	38	6.58e-05	2.10362	8.78e-05	8999
chr10	99080000	99081599	FRAT1	not found	NM_005479	13	1	1.39e-17	33.5223	1.16e-16	1599
chr10	14273400	14278999	FRMD4A	not found	NM_018027	13	13	0.000754552	2.57864	0.000902669	5599
chr10	14312400	14322399	FRMD4A	not found	NM_018027	30	24	1.67e-08	3.2233	3.79e-08	9999
chr3	69202800	69206399	FRMD4B	not found	NM_015123	12	4	1.15e-08	7.73591	2.69e-08	3599
chr3	69434600	69438199	FRMD4B	not found	NM_015123	13	7	1.09e-06	4.7889	1.85e-06	3599
chr9	37648600	37659999	FRMPD1	not found	NM_014907	40	19	8.33e-18	5.42871	7.15e-17	11399
chr9	37723400	37726999	FRMPD1	not found	NM_014907	14	8	1.01e-06	4.51261	1.73e-06	3599
chr9	37735800	37737199	FRMPD1	not found	NM_014907	11	6	6.23e-06	4.7275	9.36e-06	1399
chr5	52774600	52777999	FST	not found	NM_006350	12	2	2.88e-12	15.4718	1.16e-11	3399
chr21	47569400	47571599	FTCD	not found	NM_206965	11	1	1.69e-14	28.365	9.26e-14	2199
chr6	143834600	143838999	FUCA2	not found	NM_032020	14	6	2.77e-08	6.01682	6.05e-08	4399
chr16	31181400	31184999	FUS	not found	NR_028388	14	5	2.57e-09	7.22018	6.7e-09	3599
chr19	49197400	49200799	FUT2	not found	NM_001097638	17	13	6.05e-06	3.37206	9.11e-06	3399
chr10	43845800	43848799	FXYD4	not found	NM_173160	13	8	4.95e-06	4.19028	7.72e-06	2999
chr11	117749000	117753399	FXYD6	not found	NM_001164831	17	4	9.75e-14	10.9592	4.92e-13	4399
chr19	35628400	35639799	FXYD7	not found	NM_022006	53	20	2.37e-27	6.83339	4.96e-26	11399
chr19	35641200	35646799	FXYD7	not found	NM_022006	22	4	2.13e-19	14.1825	2.12e-18	5599
chr7	72848600	72850199	FZD9	not found	NM_003508	14	0	4.39e-28	144.404	1.03e-26	1599
chr2	171670000	171677199	GAD1	not found	NM_013445	43	11	3.06e-29	10.0801	7.84e-28	7199
chr2	171678000	171679199	GAD1	not found	NM_013445	13	1	1.39e-17	33.5223	1.16e-16	1199
chr2	171680400	171683399	GAD1	not found	NM_013445	12	10	0.000204402	3.09436	0.000259872	2999
chr19	2488200	2490799	GADD45B	not found	NM_015675	12	4	1.15e-08	7.73591	2.69e-08	2599
chr2	242732200	242738399	GAL3ST2	not found	NM_022134	19	22	0.000559356	2.227	0.000673756	6199
chr3	16150800	16157799	GALNTL2	not found	NM_054110	14	9	4.13e-06	4.01121	6.52e-06	6999
chr19	36022400	36028599	GAPDHS	not found	NM_014364	25	11	9.91e-13	5.86054	4.29e-12	6199
chr9	128139400	128145399	GAPVD1	not found	NM_015635	14	10	1.4e-05	3.61009	2.04e-05	5999
chr9	128159600	128162999	GAPVD1	not found	NM_015635	14	5	2.57e-09	7.22018	6.7e-09	3399
chr9	89431200	89434399	GAS1	not found	NM_002048	13	4	1.27e-09	8.38057	3.39e-09	3199
chr7	92057000	92058399	GATAD1	not found	NM_021167	11	8	9.73e-05	3.54562	0.000127509	1399
chr1	153761800	153768199	GATAD2B	not found	NM_020699	18	20	0.000452411	2.32077	0.000553585	6399
chr2	237063800	237076399	GBX2	not found	NM_001485	72	13	3e-57	14.2817	4.04e-55	12599
chr2	237082000	237085999	GBX2	not found	NM_001485	14	8	1.01e-06	4.51261	1.73e-06	3999
chr22	38212800	38217799	GCAT	not found	NM_014291	16	13	2.2e-05	3.17371	3.13e-05	4999
chr6	10880400	10885199	GCM2	not found	NM_004752	32	17	2.09e-13	4.8539	9.61e-13	4799
chr6	10494200	10496799	GCNT2	not found	NM_145649	11	10	0.000704183	2.8365	0.000846352	2599
chr10	48502000	48507199	GDF10	not found	NM_004962	13	2	1.59e-13	16.7611	7.74e-13	5199
chr2	69531200	69533199	GFPT1	not found	NM_002056	11	3	4.4e-09	9.455	1.1e-08	1999
chr20	35883600	35893999	GHRH	not found	NM_021081	29	33	2.87e-05	2.26607	3.98e-05	10399
chr6	90595600	90598399	GJA10	not found	NM_032602	16	11	2.64e-06	3.75074	4.24e-06	2799
chr13	20714800	20721399	GJA3	not found	NM_021954	27	9	1.8e-16	7.73591	1.3e-15	6599
chr13	20724400	20726599	GJA3	not found	NM_021954	14	3	2.49e-12	12.0336	1.03e-11	2199
chr13	20730000	20736399	GJA3	not found	NM_021954	33	12	1.89e-18	7.09125	1.72e-17	6399
chr1	35257600	35261799	GJA4	not found	NM_002060	17	1	4.26e-24	43.8368	6.75e-23	4199
chr13	20767400	20772199	GJB2	not found	NM_004004	25	5	1.15e-20	12.8932	1.28e-19	4799
chr13	20773800	20775999	GJB2	not found	NM_004004	11	9	0.000281921	3.15167	0.000350908	2199
chr17	38520000	38523399	GJD3	not found	NM_152219	13	6	1.8e-07	5.58704	3.42e-07	3399
chr15	69439200	69443999	GLCE	not found	NM_015554	17	8	5.94e-09	5.4796	1.43e-08	4799
chr15	51677400	51682199	GLDN	not found	NM_181789	16	2	1.8e-17	20.6291	1.44e-16	4799
chr15	51686800	51692399	GLDN	not found	NM_181789	20	8	2.17e-11	6.44659	7.74e-11	5599
chr8	144355400	144360599	GLI4	not found	NM_138465	15	1	8.68e-21	38.6795	9.96e-20	5199
chr12	56881000	56885399	GLS2	not found	NM_013267	25	11	9.91e-13	5.86054	4.29e-12	4399
chr12	104430800	104431799	GLT8D2	not found	NM_031302	12	11	0.000496635	2.81306	0.000606288	999
chr12	110324000	110327399	GLTP	not found	NM_016433	12	7	5.72e-06	4.42052	8.77e-06	3399
chr6	1620800	1621999	GMDS	not found	NM_001500	11	2	4.84e-11	14.1825	1.6e-10	1199
chr6	1622800	1627799	GMDS	not found	NM_001500	27	6	6.47e-21	11.6039	7.64e-20	4999
chr6	16201600	16205199	GMPR	not found	NM_006877	15	15	0.000366802	2.57864	0.000450642	3599
chr6	16216600	16225399	GMPR	not found	NM_006877	33	19	8.36e-13	4.47868	3.66e-12	8799
chr6	16237800	16240799	GMPR	not found	NM_006877	16	4	1.14e-12	10.3145	4.88e-12	2999
chr19	3079600	3083999	GNA11	not found	NM_002067	17	17	0.000179143	2.57864	0.00022826	4399
chr17	63085200	63091399	GNA13	not found	NM_006572	24	16	1.12e-08	3.86795	2.63e-08	6199
chr9	80261800	80263999	GNA14	not found	NM_004297	24	2	5.33e-29	30.9436	1.34e-27	2199
chr20	57394200	57398399	GNASAS	not found	NR_002785	11	6	6.23e-06	4.7275	9.36e-06	4199
chr20	57417000	57421199	GNASAS	not found	NR_002785	14	12	0.000105854	3.00841	0.000138087	4199
chr3	50230600	50234399	GNAT1	not found	NM_144499	16	5	3.51e-11	8.25164	1.19e-10	3799
chr16	848600	853599	GNG13	not found	NM_016541	24	2	5.33e-29	30.9436	1.34e-27	4999
chr19	47127800	47147199	GNG8	not found	NM_033258	67	58	8.82e-15	2.97877	4.98e-14	19399
chr6	30496200	30499399	GNL1	not found	NM_005275	13	10	5.53e-05	3.35223	7.48e-05	3199
chr6	42927800	42931199	GNMT	not found	NM_018960	12	5	1.47e-07	6.18873	2.89e-07	3399
chr3	37265200	37267799	GOLGA4	not found	NM_002078	11	7	2.79e-05	4.05214	3.89e-05	2599
chr14	93332600	93335199	GOLGA5	not found	NM_005113	12	9	7.39e-05	3.43818	9.86e-05	2599
chr15	75599400	75602799	GOLGA6D	not found	NM_001145224	12	8	2.28e-05	3.86795	3.22e-05	3399
chr10	99607200	99613199	GOLGA7B	not found	NM_001010917	23	12	2e-10	4.94239	6.08e-10	5999
chr15	34786600	34789199	GOLGA8B	not found	NM_001023567	13	0	6.79e-26	134.089	1.27e-24	2599
chr2	171773200	171774399	GORASP2	not found	NM_015530	12	0	9.81e-24	123.775	1.51e-22	1199
chr22	19712200	19715799	GP1BB	not found	NM_000407	16	7	5.17e-09	5.89403	1.27e-08	3599
chr2	241230400	241233799	GPC1	not found	NM_002081	12	2	2.88e-12	15.4718	1.16e-11	3399
chr2	241267200	241271799	GPC1	not found	NM_002081	17	8	5.94e-09	5.4796	1.43e-08	4599
chr2	241283800	241290999	GPC1	not found	NM_002081	24	9	8.45e-14	6.87636	4.3e-13	7199
chr7	23275200	23276799	GPNMB	not found	NM_001005340	13	8	4.95e-06	4.19028	7.72e-06	1599
chr7	23286800	23291599	GPNMB	not found	NM_001005340	16	8	3.48e-08	5.15727	7.22e-08	4799
chrX	136111800	136115599	GPR101	not found	NM_054021	22	6	1.14e-15	9.455	7.17e-15	3799
chrX	136131800	136136599	GPR101	not found	NM_054021	14	3	2.49e-12	12.0336	1.03e-11	4799
chr2	26539000	26543199	GPR113	not found	NM_001145168	14	11	4.1e-05	3.2819	5.62e-05	4199
chr10	95319400	95331199	GPR120	not found	NM_181745	46	16	1.62e-25	7.41358	2.87e-24	11799
chr10	134835000	134845199	GPR123	not found	NM_001083909	34	11	1.73e-20	7.97033	1.88e-19	10199
chr10	134894000	134899999	GPR123	not found	NM_001083909	23	7	3.07e-15	8.47266	1.88e-14	5999
chr1	236298400	236303799	GPR137B	not found	NM_003272	14	4	1.3e-10	9.02523	4.12e-10	5399
chr1	6310000	6313599	GPR153	not found	NM_207370	15	4	1.25e-11	9.66989	4.61e-11	3599
chr1	9157600	9165599	GPR157	not found	NM_024980	17	18	0.000350277	2.43538	0.000430661	7999
chr1	9195000	9200399	GPR157	not found	NM_024980	23	14	3.87e-09	4.23633	9.82e-09	5399
chr17	4936200	4939599	GPR172B	not found	NM_017986	17	13	6.05e-06	3.37206	9.11e-06	3399
chr1	68677400	68680999	GPR177	not found	NM_024911	14	8	1.01e-06	4.51261	1.73e-06	3599
chr1	68706200	68710999	GPR177	not found	NM_024911	16	14	5.42e-05	2.94701	7.35e-05	4799
chr1	68769800	68773199	GPR177	not found	NM_024911	12	3	3.91e-10	10.3145	1.15e-09	3399
chr1	68791000	68795799	GPR177	not found	NM_024911	17	8	5.94e-09	5.4796	1.43e-08	4799
chr8	142360200	142365799	GPR20	not found	NM_005293	17	9	3.44e-08	4.87076	7.2e-08	5599
chr1	200846600	200850399	GPR25	not found	NM_005298	15	7	3.27e-08	5.52565	6.93e-08	3799
chr10	125249600	125255799	GPR26	not found	NM_153442	17	9	3.44e-08	4.87076	7.2e-08	6199
chr10	125424200	125427399	GPR26	not found	NM_153442	15	6	3.98e-09	6.44659	1.01e-08	3199
chr2	105791200	105794599	GPR45	not found	NM_007227	22	6	1.14e-15	9.455	7.17e-15	3399
chr2	105830400	105834999	GPR45	not found	NM_007227	13	8	4.95e-06	4.19028	7.72e-06	4599
chr2	105853200	105855799	GPR45	not found	NM_007227	11	6	6.23e-06	4.7275	9.36e-06	2599
chr2	231776600	231781199	GPR55	not found	NM_005683	13	9	1.8e-05	3.7247	2.6e-05	4599
chr2	231786400	231790599	GPR55	not found	NM_005683	13	6	1.8e-07	5.58704	3.42e-07	4199
chr1	110078600	110083599	GPR61	not found	NM_031936	15	7	3.27e-08	5.52565	6.93e-08	4999
chr14	91710000	91715999	GPR68	not found	NM_003485	25	25	1.05e-05	2.57864	1.56e-05	5999
chr14	91718800	91721999	GPR68	not found	NM_003485	15	4	1.25e-11	9.66989	4.61e-11	3199
chr16	57722200	57725799	GPR97	not found	NM_170776	13	6	1.8e-07	5.58704	3.42e-07	3599
chr12	52414400	52416399	GRASP	not found	NM_181711	12	10	0.000204402	3.09436	0.000259872	1999
chr2	11672800	11680599	GREB1	not found	NM_014668	26	17	2.14e-09	3.9438	5.57e-09	7799
chr2	11681600	11684999	GREB1	not found	NM_148903	12	9	7.39e-05	3.43818	9.86e-05	3399
chr2	11727400	11732199	GREB1	not found	NM_033090	13	12	0.000349987	2.79352	0.000433761	4799
chr15	33008000	33012799	GREM1	not found	NM_013372	22	9	4.22e-12	6.30333	1.61e-11	4799
chr8	102502800	102507399	GRHL2	not found	NM_024915	15	6	3.98e-09	6.44659	1.01e-08	4599
chr8	102679000	102683799	GRHL2	not found	NM_024915	14	6	2.77e-08	6.01682	6.05e-08	4799
chr4	158140200	158144399	GRIA2	not found	NM_001083620	14	7	1.95e-07	5.15727	3.59e-07	4199
chr10	88003400	88008399	GRID1	not found	NM_017551	17	11	6.16e-07	3.98516	1.1e-06	4999
chr10	88019600	88023799	GRID1	not found	NM_017551	15	1	8.68e-21	38.6795	9.96e-20	4199
chr10	88120800	88129599	GRID1	not found	NM_017551	35	22	2.26e-12	4.10238	9.34e-12	8799
chr10	88144000	88149999	GRID1	not found	NM_017551	21	17	1.78e-06	3.18537	2.87e-06	5999
chr6	101839200	101842799	GRIK2	not found	NM_175768	14	7	1.95e-07	5.15727	3.59e-07	3599
chr6	101846600	101851799	GRIK2	not found	NM_175768	19	18	4.28e-05	2.72189	5.82e-05	5199
chr19	42501600	42508999	GRIK5	not found	NM_002088	28	11	3.44e-15	6.5638	2.07e-14	7399
chr19	48896000	48901599	GRIN2D	not found	NM_000836	28	23	7.77e-08	3.13921	1.58e-07	5599
chr19	48944200	48945999	GRIN2D	not found	NM_000836	11	5	9.95e-07	5.673	1.72e-06	1799
chr13	114431400	114438399	GRK1	not found	NM_002929	32	24	1.34e-09	3.43818	3.51e-09	6999
chr13	114440800	114447599	GRK1	not found	NM_002929	24	14	8.33e-10	4.42052	2.3e-09	6799
chr4	3021200	3027999	GRK4	not found	NM_182982	22	10	3.29e-11	5.673	1.12e-10	6799
chr10	121222200	121227199	GRK5	not found	NM_005308	15	12	3.01e-05	3.2233	4.17e-05	4999
chr10	121228200	121230799	GRK5	not found	NM_005308	11	6	6.23e-06	4.7275	9.36e-06	2599
chr10	121234800	121239199	GRK5	not found	NM_005308	22	10	3.29e-11	5.673	1.12e-10	4399
chr11	88241600	88244599	GRM5	not found	NM_001143831	12	3	3.91e-10	10.3145	1.15e-09	2999
chr5	178415600	178421399	GRM6	not found	NM_000843	18	8	9.6e-10	5.80193	2.65e-09	5799
chr17	42419400	42421399	GRN	not found	NM_002087	11	10	0.000704183	2.8365	0.000846352	1999
chr4	7072800	7076399	GRPEL1	not found	NM_025196	18	7	1.09e-10	6.63078	3.51e-10	3599
chr1	26476600	26482199	GRRP1	not found	NM_024869	18	19	0.000244448	2.44292	0.000307307	5599
chr16	12010600	12014799	GSPT1	not found	NM_001130007	15	15	0.000366802	2.57864	0.000450642	4199
chr4	54957400	54958599	GSX2	not found	NM_133267	10	2	7.53e-10	12.8932	2.12e-09	1199
chr4	54959400	54962799	GSX2	not found	NM_133267	20	4	4.5e-17	12.8932	3.41e-16	3399
chr4	54964400	54968399	GSX2	not found	NM_133267	27	3	7.39e-29	23.2077	1.79e-27	3999
chr4	54972600	54977599	GSX2	not found	NM_133267	22	8	4.06e-13	7.09125	1.81e-12	4999
chr2	144635800	144637199	GTDC1	not found	NM_024659	11	7	2.79e-05	4.05214	3.89e-05	1399
chr10	1001600	1007599	GTPBP4	not found	NM_012341	18	11	1.36e-07	4.21959	2.71e-07	5999
chr10	1010600	1015999	GTPBP4	not found	NM_012341	20	12	2.49e-08	4.29773	5.48e-08	5399
chr6	42127000	42131199	GUCA1A	not found	NM_000409	21	8	3.03e-12	6.76892	1.19e-11	4199
chr13	51578400	51584199	GUCY1B2	not found	NR_003923	15	4	1.25e-11	9.66989	4.61e-11	5799
chr10	115314800	115321199	HABP2	not found	NM_004132	14	6	2.77e-08	6.01682	6.05e-08	6399
chr10	115330600	115336199	HABP2	not found	NM_004132	14	4	1.3e-10	9.02523	4.12e-10	5599
chr4	108891600	108896599	HADH	not found	NM_005327	14	5	2.57e-09	7.22018	6.7e-09	4999
chr4	174412800	174415399	HAND2	not found	NM_021973	13	3	3.23e-11	11.1741	1.14e-10	2599
chr4	174420400	174434599	HAND2	not found	NM_021973	81	29	4.84e-42	7.2024	2.99e-40	14199
chr4	174435800	174450199	HAND2	not found	NM_021973	100	34	3.08e-53	7.58422	3.27e-51	14399
chr1	156591200	156595199	HAPLN2	not found	NM_021817	24	10	8.13e-13	6.18873	3.57e-12	3999
chr1	156602000	156602999	HAPLN2	not found	NM_021817	11	6	6.23e-06	4.7275	9.36e-06	999
chr20	61700200	61705999	HAR1B	not found	NR_003245	35	12	3.21e-20	7.52102	3.4e-19	5799
chr8	122731200	122734799	HAS2AS	not found	NR_002835	18	3	4.84e-17	15.4718	3.62e-16	3599
chr16	227600	231199	HBQ1	not found	NM_005331	14	8	1.01e-06	4.51261	1.73e-06	3599
chr16	198400	203199	HBZ	not found	NM_005332	17	14	1.6e-05	3.1312	2.31e-05	4799
chr6	30993400	30996999	HCG22	not found	NR_003948	13	8	4.95e-06	4.19028	7.72e-06	3599
chr6	29939000	29943599	HCG9	not found	NR_028032	21	14	7.43e-08	3.86795	1.52e-07	4599
chr6	29949800	29951599	HCG9	not found	NR_028032	11	5	9.95e-07	5.673	1.72e-06	1799
chr19	591200	600199	HCN2	not found	NM_001194	39	16	1.49e-19	6.28543	1.52e-18	8999
chr17	40334600	40338199	HCRT	not found	NM_001524	13	8	4.95e-06	4.19028	7.72e-06	3599
chr1	32083800	32087199	HCRTR1	not found	NM_001525	14	1	3.59e-19	36.1009	3.47e-18	3399
chr6	55037800	55041599	HCRTR2	not found	NM_001526	12	4	1.15e-08	7.73591	2.69e-08	3799
chr6	23114000	23118399	HDGFL1	not found	NM_138574	12	11	0.000496635	2.81306	0.000606288	4399
chr3	50628000	50633799	HEMK1	not found	NM_016173	15	15	0.000366802	2.57864	0.000450642	5799
chr1	2461800	2467799	HES5	not found	NM_001010926	28	6	5.18e-22	12.0336	6.73e-21	5999
chr17	8026200	8029399	HES7	not found	NM_001165967	14	5	2.57e-09	7.22018	6.7e-09	3199
chr17	8031000	8033999	HES7	not found	NM_001165967	12	9	7.39e-05	3.43818	9.86e-05	2999
chr6	126002200	126004799	HEY2	not found	NM_012259	11	6	6.23e-06	4.7275	9.36e-06	2599
chr1	145414600	145417599	HFE2	not found	NM_213653	17	5	3.75e-12	8.76736	1.46e-11	2999
chr6	168393800	168398199	HGC6.3	not found	NM_001129895	14	10	1.4e-05	3.61009	2.04e-05	4399
chr4	3448200	3454399	HGFAC	not found	NM_001528	15	7	3.27e-08	5.52565	6.93e-08	6199
chr10	94451000	94452599	HHEX	not found	NM_002729	17	3	7.92e-16	14.6123	5.08e-15	1599
chr1	228627200	228632599	HIST3H2A	not found	NM_033445	20	12	2.49e-08	4.29773	5.48e-08	5399
chr1	42227600	42231999	HIVEP3	not found	NM_024503	12	6	1.1e-06	5.15727	1.83e-06	4399
chr5	176314600	176319199	HK3	not found	NM_002115	24	8	6.45e-15	7.73591	3.82e-14	4599
chr19	37794400	37797199	HKR1	not found	NM_181786	12	2	2.88e-12	15.4718	1.16e-11	2799
chr6	29973200	29976999	HLA-J	not found	NR_024240	19	0	2.02e-39	195.976	1.06e-37	3799
chr21	38263600	38265999	HLCS	not found	NM_000411	11	10	0.000704183	2.8365	0.000846352	2399
chr17	53339000	53344199	HLF	not found	NM_002126	19	3	2.8e-18	16.3314	2.52e-17	5199
chr1	26820400	26823799	HMGN2	not found	NM_005517	12	7	5.72e-06	4.42052	8.77e-06	3399
chr22	35571000	35575799	HMGXB4	not found	NM_001003681	16	8	3.48e-08	5.15727	7.22e-08	4799
chr10	124877000	124880399	HMX3	not found	NM_001105574	21	6	1.13e-14	9.02523	6.34e-14	3399
chr10	124884400	124887399	HMX3	not found	NM_001105574	12	10	0.000204402	3.09436	0.000259872	2999
chr10	124888800	124892199	HMX3	not found	NM_001105574	17	6	6.94e-11	7.30614	2.25e-10	3399
chr10	124893000	124895199	HMX3	not found	NM_001105574	16	1	1.98e-22	41.2582	2.72e-21	2199
chr12	121417400	121420199	HNF1A	not found	NM_000545	11	2	4.84e-11	14.1825	1.6e-10	2799
chr10	44549800	44554399	HNRNPA3P1	not found	NR_002726	12	11	0.000496635	2.81306	0.000606288	4599
chr1	23585000	23590799	HNRNPR	not found	NM_001102397	18	21	0.00079896	2.21026	0.000949509	5799
chr14	23725400	23729999	HOMEZ	not found	NM_020834	14	11	4.1e-05	3.2819	5.62e-05	4599
chr7	27211000	27226199	HOXA10	not found	NM_153715	127	21	3.1e-103	15.5946	2.76e-100	15199
chr7	27166400	27171199	HOXA4	not found	NM_002141	26	6	7.81e-20	11.1741	8.15e-19	4799
chr7	27175600	27178599	HOXA5	not found	NM_019102	13	3	3.23e-11	11.1741	1.14e-10	2999
chr7	27179400	27188199	HOXA5	not found	NM_019102	81	20	8.86e-54	10.4435	9.67e-52	8799
chr7	27189000	27210199	HOXA9	not found	NM_152739	197	24	3.22e-183	21.1663	1.86e-179	21199
chr17	46616800	46621399	HOXB2	not found	NM_002145	19	7	1.47e-11	6.99915	5.33e-11	4599
chr17	46622400	46633799	HOXB3	not found	NM_002146	68	19	2.9e-42	9.2288	1.82e-40	11399
chr17	46634800	46646799	HOXB3	not found	NM_002146	67	21	1.15e-38	8.22708	5.82e-37	11999
chr17	46647600	46660999	HOXB4	not found	NM_024015	81	21	3.3e-52	9.94617	3.29e-50	13399
chr17	46662000	46668399	HOXB5	not found	NM_002147	35	13	3.94e-19	6.94248	3.74e-18	6399
chr17	46671800	46699599	HOXB7	not found	NM_004502	227	55	4.14e-147	10.6427	1.6e-143	27799
chr12	54436600	54438799	HOXC4	not found	NM_014620	14	6	2.77e-08	6.01682	6.05e-08	2199
chr12	54439800	54447799	HOXC4	not found	NM_014620	50	15	2.16e-30	8.59545	6e-29	7999
chr12	54384400	54434199	HOXC6	not found	NM_153693	336	66	2.23e-244	13.1276	2.59e-240	49799
chr2	177051200	177053199	HOXD1	not found	NM_024501	14	2	8.18e-15	18.0505	4.74e-14	1999
chr2	177054000	177058399	HOXD1	not found	NM_024501	19	4	6.12e-16	12.2485	4e-15	4399
chr2	176973000	176977999	HOXD11	not found	NM_021192	34	7	1.05e-26	12.5248	2.11e-25	4999
chr2	176959200	176972199	HOXD12	not found	NM_021193	94	13	3.65e-84	18.6455	1.51e-81	12999
chr2	176954200	176958399	HOXD13	not found	NM_000523	26	2	4.56e-32	33.5223	1.41e-30	4199
chr2	177019600	177030599	HOXD3	not found	NM_006898	93	13	6.88e-83	18.4472	2.65e-80	10999
chr2	177031600	177041599	HOXD3	not found	NM_006898	72	13	3e-57	14.2817	4.04e-55	9999
chr2	177000400	177005999	HOXD8	not found	NM_019558	36	10	1.01e-23	9.28309	1.49e-22	5599
chr2	176978800	176994199	HOXD9	not found	NM_014213	121	25	1.55e-87	12.4806	7.46e-85	15399
chr8	21973800	21977399	HR	not found	NM_018411	13	2	1.59e-13	16.7611	7.74e-13	3599
chr8	21978400	21981399	HR	not found	NM_018411	15	2	3.95e-16	19.3398	2.76e-15	2999
chr8	21983200	21987599	HR	not found	NM_018411	20	4	4.5e-17	12.8932	3.41e-16	4399
chr8	21988800	21990399	HR	not found	NM_018411	11	3	4.4e-09	9.455	1.1e-08	1599
chr11	63323200	63327599	HRASLS2	not found	NM_017878	15	7	3.27e-08	5.52565	6.93e-08	4399
chr16	67460400	67464199	HSD11B2	not found	NM_000196	16	6	5.41e-10	6.87636	1.55e-09	3799
chr16	67194400	67203999	HSF4	not found	NM_001538	62	21	4.05e-34	7.61312	1.5e-32	9599
chr20	3709000	3715799	HSPA12B	not found	NM_052970	19	21	0.000316084	2.33305	0.000392374	6799
chr20	3724800	3733799	HSPA12B	not found	NM_052970	52	10	8.19e-41	13.4089	4.76e-39	8999
chr14	65007400	65009599	HSPA2	not found	NM_021979	26	1	4.93e-40	67.0445	2.72e-38	2199
chr5	137901800	137902799	HSPA9	not found	NM_004134	9	5	3.6e-05	4.64154	4.96e-05	999
chr1	16336600	16342399	HSPB7	not found	NM_014424	18	11	1.36e-07	4.21959	2.71e-07	5799
chr2	64577200	64579799	HSPC159	not found	NM_014181	12	9	7.39e-05	3.43818	9.86e-05	2599
chr16	73125200	73129199	HTA	not found	NR_027756	14	8	1.01e-06	4.51261	1.73e-06	3999
chr16	73264200	73268799	HTA	not found	NR_027756	21	9	2.8e-11	6.01682	9.93e-11	4599
chr16	73385600	73388599	HTA	not found	NR_027756	12	4	1.15e-08	7.73591	2.69e-08	2999
chr16	73399600	73402199	HTA	not found	NR_027756	13	12	0.000349987	2.79352	0.000433761	2599
chr16	73515600	73519799	HTA	not found	NR_027756	20	10	1.13e-09	5.15727	3.04e-09	4199
chr16	73524000	73526199	HTA	not found	NR_027756	11	6	6.23e-06	4.7275	9.36e-06	2199
chr16	73577600	73579399	HTA	not found	NR_027756	15	9	8.86e-07	4.29773	1.55e-06	1799
chrX	113817600	113819199	HTR2C	not found	NM_000868	13	2	1.59e-13	16.7611	7.74e-13	1599
chr1	19989600	19994599	HTR6	not found	NM_000871	27	5	5.7e-23	13.9246	8.01e-22	4999
chr21	33400800	33402999	HUNK	not found	NM_014586	15	12	3.01e-05	3.2233	4.17e-05	2199
chr9	94949000	94952599	IARS	not found	NM_013417	12	9	7.39e-05	3.43818	9.86e-05	3599
chr2	8538600	8542199	ID2	not found	NM_002166	14	8	1.01e-06	4.51261	1.73e-06	3599
chr2	8750200	8755599	ID2	not found	NM_002166	15	9	8.86e-07	4.29773	1.55e-06	5399
chr10	94177000	94179999	IDE	not found	NM_001165946	14	5	2.57e-09	7.22018	6.7e-09	2999
chr9	131951600	131958599	IER5L	not found	NM_203434	34	20	7.23e-13	4.38368	3.18e-12	6999
chr1	28011400	28015599	IFI6	not found	NM_022872	16	10	7.5e-07	4.12582	1.32e-06	4199
chr11	311800	317799	IFITM1	not found	NM_003641	25	2	1.59e-30	32.233	4.45e-29	5999
chr11	331200	333799	IFITM3	not found	NM_021034	12	5	1.47e-07	6.18873	2.89e-07	2599
chr11	295800	301999	IFITM5	not found	NM_001025295	22	10	3.29e-11	5.673	1.12e-10	6199
chr21	34688400	34691399	IFNAR1	not found	NM_000629	12	3	3.91e-10	10.3145	1.15e-09	2999
chr15	65684200	65691199	IGDCC4	not found	NM_020962	28	18	4.06e-10	4.01121	1.16e-09	6999
chr11	2164000	2172799	IGF2AS	not found	NR_028044	38	7	2.86e-31	13.9983	8.38e-30	8799
chr2	217468000	217472799	IGFBP2	not found	NM_000597	14	13	0.000246539	2.77699	0.000309633	4799
chr11	133844200	133847599	IGSF9B	not found	NM_014987	14	12	0.000105854	3.00841	0.000138087	3399
chr8	42111800	42112799	IKBKB	not found	NM_001556	11	1	1.69e-14	28.365	9.26e-14	999
chr2	213696000	213698999	IKZF2	not found	NM_016260	12	2	2.88e-12	15.4718	1.16e-11	2999
chr3	159727800	159732199	IL12A	not found	NM_000882	12	9	7.39e-05	3.43818	9.86e-05	4399
chr3	159830200	159833999	IL12A	not found	NM_000882	13	4	1.27e-09	8.38057	3.39e-09	3799
chr10	6022000	6024199	IL15RA	not found	NM_172200	13	6	1.8e-07	5.58704	3.42e-07	2199
chr15	81541000	81543599	IL16	not found	NM_172217	13	6	1.8e-07	5.58704	3.42e-07	2599
chr15	81559400	81562399	IL16	not found	NM_172217	12	5	1.47e-07	6.18873	2.89e-07	2999
chr15	81585800	81590799	IL16	not found	NM_004513	13	5	2.01e-08	6.70445	4.54e-08	4999
chr16	88703600	88706399	IL17C	not found	NM_013278	14	8	1.01e-06	4.51261	1.73e-06	2799
chr3	57200200	57205799	IL17RD	not found	NM_017563	17	8	5.94e-09	5.4796	1.43e-08	5599
chr1	24468400	24473199	IL22RA1	not found	NM_021258	17	10	1.59e-07	4.38368	3.09e-07	4799
chr14	23837400	23841199	IL25	not found	NM_172314	13	3	3.23e-11	11.1741	1.14e-10	3799
chr10	6076800	6080599	IL2RA	not found	NM_000417	16	4	1.14e-12	10.3145	4.88e-12	3799
chr10	6088200	6091999	IL2RA	not found	NM_000417	12	4	1.15e-08	7.73591	2.69e-08	3799
chr16	70644600	70647999	IL34	not found	NM_152456	13	7	1.09e-06	4.7889	1.85e-06	3399
chr19	50392800	50397599	IL4I1	not found	NM_152899	22	8	4.06e-13	7.09125	1.81e-12	4799
chr1	154351600	154354399	IL6R	not found	NM_181359	12	7	5.72e-06	4.42052	8.77e-06	2799
chr10	134389400	134392999	INPP5A	not found	NM_005539	13	1	1.39e-17	33.5223	1.16e-16	3599
chr10	134400800	134403999	INPP5A	not found	NM_005539	13	4	1.27e-09	8.38057	3.39e-09	3199
chr10	134508400	134513599	INPP5A	not found	NM_005539	14	4	1.3e-10	9.02523	4.12e-10	5199
chr10	134520200	134525399	INPP5A	not found	NM_005539	22	13	4.55e-09	4.36385	1.12e-08	5199
chr10	134592800	134597999	INPP5A	not found	NM_005539	17	5	3.75e-12	8.76736	1.46e-11	5199
chr11	15503200	15507799	INSC	not found	NM_001042536	12	6	1.1e-06	5.15727	1.83e-06	4599
chr20	20342600	20348599	INSM1	not found	NM_002196	56	8	1.25e-50	18.0505	1.17e-48	5999
chr1	156813400	156825399	INSRR	not found	NM_014215	66	25	2.47e-33	6.8076	8.46e-32	11999
chr1	212081600	212085399	INTS7	not found	NM_015434	18	12	4.96e-07	3.86795	8.87e-07	3799
chr6	33693200	33698199	IP6K3	not found	NM_054111	20	10	1.13e-09	5.15727	3.04e-09	4999
chr2	237216600	237220599	IQCA1	not found	NM_024726	18	2	3.15e-20	23.2077	3.38e-19	3999
chr2	237248400	237254799	IQCA1	not found	NM_024726	14	9	4.13e-06	4.01121	6.52e-06	6399
chr15	78705200	78709599	IREB2	not found	NM_004136	14	10	1.4e-05	3.61009	2.04e-05	4399
chr1	209964400	209965799	IRF6	not found	NM_006147	11	3	4.4e-09	9.455	1.1e-08	1399
chr5	62380000	62380399	ISCA1L	not found	NM_001080540	11	2	4.84e-11	14.1825	1.6e-10	399
chr15	76621400	76623399	ISL2	not found	NM_145805	13	6	1.8e-07	5.58704	3.42e-07	1999
chr15	76624800	76635799	ISL2	not found	NM_145805	76	19	2.94e-50	10.3145	2.7e-48	10999
chr17	42460000	42463999	ITGA2B	not found	NM_000419	17	6	6.94e-11	7.30614	2.25e-10	3999
chr10	15762200	15765399	ITGA8	not found	NM_003638	17	14	1.6e-05	3.1312	2.31e-05	3199
chr17	45318400	45321799	ITGB3	not found	NM_000212	13	10	5.53e-05	3.35223	7.48e-05	3399
chr3	124531800	124533799	ITGB5	not found	NM_002213	10	7	0.000125736	3.68377	0.000162447	1999
chr10	7763000	7765799	ITIH2	not found	NM_002216	12	9	7.39e-05	3.43818	9.86e-05	2799
chr14	93511000	93515399	ITPK1	not found	NM_014216	17	7	7.72e-10	6.2624	2.16e-09	4399
chr15	41786400	41790799	ITPKA	not found	NM_002220	21	6	1.13e-14	9.02523	6.34e-14	4399
chr15	41793000	41798399	ITPKA	not found	NM_002220	23	6	1.1e-16	9.88477	8.06e-16	5399
chr21	35226600	35229999	ITSN1	not found	NM_003024	12	3	3.91e-10	10.3145	1.15e-09	3399
chr6	150634000	150636999	IYD	not found	NM_001164695	12	8	2.28e-05	3.86795	3.22e-05	2999
chr19	49247600	49249799	IZUMO1	not found	NM_182575	13	6	1.8e-07	5.58704	3.42e-07	2199
chr20	10774400	10777599	JAG1	not found	NM_000214	15	9	8.86e-07	4.29773	1.55e-06	3199
chr19	2252400	2257799	JSRP1	not found	NM_144616	25	6	9.09e-19	10.7443	8.43e-18	5399
chr11	65452800	65457999	KAT5	not found	NM_006388	14	12	0.000105854	3.00841	0.000138087	5199
chr11	65462200	65468199	KAT5	not found	NM_006388	28	28	3.68e-06	2.57864	5.82e-06	5999
chr13	30727400	30732599	KATNAL1	not found	NM_001014380	15	2	3.95e-16	19.3398	2.76e-15	5199
chr10	102821800	102828199	KAZALD1	not found	NM_030929	23	8	5.22e-14	7.41358	2.68e-13	6399
chr10	102831800	102835599	KAZALD1	not found	NM_030929	20	13	9.27e-08	3.96713	1.88e-07	3799
chr8	1912800	1916399	KBTBD11	not found	NM_014867	17	2	7.73e-19	21.9184	7.28e-18	3599
chr8	1958600	1961399	KBTBD11	not found	NM_014867	15	6	3.98e-09	6.44659	1.01e-08	2799
chr3	42726400	42732399	KBTBD5	not found	NM_152393	27	10	2.37e-15	6.96232	1.46e-14	5999
chr3	156006400	156010599	KCNAB1	not found	NM_003471	18	7	1.09e-10	6.63078	3.51e-10	4199
chr11	17757200	17761999	KCNC1	not found	NM_004976	24	29	0.000274339	2.13404	0.00034169	4799
chr11	17800600	17806799	KCNC1	not found	NM_001112741	14	4	1.3e-10	9.02523	4.12e-10	6199
chr21	35799400	35803799	KCNE1	not found	NM_001127670	20	9	1.78e-10	5.7303	5.45e-10	4399
chr21	35817200	35820799	KCNE1	not found	NM_001127670	14	8	1.01e-06	4.51261	1.73e-06	3599
chr21	35838600	35841399	KCNE1	not found	NM_000219	13	2	1.59e-13	16.7611	7.74e-13	2799
chr21	35712200	35715799	KCNE2	not found	NM_172201	12	7	5.72e-06	4.42052	8.77e-06	3599
chr11	74183200	74190199	KCNE3	not found	NM_005472	18	12	4.96e-07	3.86795	8.87e-07	6999
chr17	40321600	40324399	KCNH4	not found	NM_012285	13	9	1.8e-05	3.7247	2.6e-05	2799
chr17	40330200	40333799	KCNH4	not found	NM_012285	14	6	2.77e-08	6.01682	6.05e-08	3599
chr11	128748000	128751399	KCNJ5	not found	NM_000890	12	3	3.91e-10	10.3145	1.15e-09	3399
chr11	128782000	128786199	KCNJ5	not found	NM_000890	16	11	2.64e-06	3.75074	4.24e-06	4199
chr11	128794200	128798599	KCNJ5	not found	NM_000890	13	5	2.01e-08	6.70445	4.54e-08	4399
chr1	160051600	160055399	KCNJ9	not found	NM_004983	16	10	7.5e-07	4.12582	1.32e-06	3799
chr10	118931200	118939999	KCNK18	not found	NM_181840	24	21	1.6e-06	2.94701	2.59e-06	8799
chr10	78490000	78492599	KCNMA1	not found	NM_001014797	12	3	3.91e-10	10.3145	1.15e-09	2599
chr11	2882400	2883199	KCNQ1DN	not found	NR_024627	12	0	9.81e-24	123.775	1.51e-22	799
chr11	2885800	2890599	KCNQ1DN	not found	NR_024627	28	6	5.18e-22	12.0336	6.73e-21	4799
chr11	2891400	2896599	KCNQ1DN	not found	NR_024627	25	23	2.51e-06	2.80287	4.03e-06	5199
chr11	2692800	2697199	KCNQ1OT1	not found	NR_002728	12	5	1.47e-07	6.18873	2.89e-07	4399
chr1	41247800	41249399	KCNQ4	not found	NM_172163	16	3	1.23e-14	13.7527	6.82e-14	1599
chr1	41254200	41259399	KCNQ4	not found	NM_172163	17	13	6.05e-06	3.37206	9.11e-06	5199
chr1	41272400	41276399	KCNQ4	not found	NM_172163	14	5	2.57e-09	7.22018	6.7e-09	3999
chr1	41295800	41301799	KCNQ4	not found	NM_172163	15	13	7.58e-05	2.97535	0.000100178	5999
chr1	41306600	41310599	KCNQ4	not found	NM_172163	15	12	3.01e-05	3.2233	4.17e-05	3999
chr18	24173000	24174999	KCTD1	not found	NM_198991	12	8	2.28e-05	3.86795	3.22e-05	1999
chr16	29940200	29942599	KCTD13	not found	NM_178863	11	6	6.23e-06	4.7275	9.36e-06	2399
chr22	38857600	38861799	KDELR3	not found	NM_016657	18	15	1.16e-05	3.09436	1.7e-05	4199
chr1	202793000	202797799	KDM5B	not found	NM_006618	19	13	3.92e-07	3.76878	7.03e-07	4799
chr6	73938200	73940999	KHDC1L	not found	NM_001126063	19	12	1.14e-07	4.08284	2.27e-07	2799
chr9	2874000	2878799	KIAA0020	not found	NM_014878	15	12	3.01e-05	3.2233	4.17e-05	4799
chr7	26576400	26580999	KIAA0087	not found	NR_022006	15	6	3.98e-09	6.44659	1.01e-08	4599
chr5	141292200	141296599	KIAA0141	not found	NM_014773	15	11	1.07e-05	3.51632	1.58e-05	4399
chr4	6766800	6774799	KIAA0232	not found	NM_001100590	19	10	6.16e-09	4.89941	1.47e-08	7999
chr1	47213600	47216599	KIAA0494	not found	NM_014774	13	6	1.8e-07	5.58704	3.42e-07	2999
chr1	3723800	3727999	KIAA0562	not found	NM_014704	14	8	1.01e-06	4.51261	1.73e-06	4199
chr15	79719600	79724199	KIAA1024	not found	NM_015206	16	10	7.5e-07	4.12582	1.32e-06	4599
chr9	34370600	34374199	KIAA1161	not found	NM_020702	17	3	7.92e-16	14.6123	5.08e-15	3599
chr10	23980600	23984599	KIAA1217	not found	NM_001098500	17	7	7.72e-10	6.2624	2.16e-09	3999
chr4	37242800	37247599	KIAA1239	not found	NM_001144990	22	7	2.73e-14	8.10428	1.45e-13	4799
chr3	128661600	128664399	KIAA1257	not found	NM_020741	12	11	0.000496635	2.81306	0.000606288	2799
chr3	128702800	128707599	KIAA1257	not found	NM_020741	13	8	4.95e-06	4.19028	7.72e-06	4799
chr1	232855600	232858399	KIAA1383	not found	NM_019090	13	11	0.000147389	3.04748	0.000190082	2799
chr14	93806600	93811599	KIAA1409	not found	NM_020818	16	16	0.000256203	2.57864	0.00031986	4999
chr14	93896400	93898799	KIAA1409	not found	NM_020818	11	2	4.84e-11	14.1825	1.6e-10	2399
chr10	30205200	30210199	KIAA1462	not found	NM_020848	13	10	5.53e-05	3.35223	7.48e-05	4999
chr10	30316800	30320599	KIAA1462	not found	NM_020848	13	6	1.8e-07	5.58704	3.42e-07	3799
chr10	30333400	30338199	KIAA1462	not found	NM_020848	13	10	5.53e-05	3.35223	7.48e-05	4799
chr9	99983200	99985199	KIAA1529	not found	NM_020893	12	0	9.81e-24	123.775	1.51e-22	1999
chr22	25487400	25490199	KIAA1671	not found	NM_001145206	11	8	9.73e-05	3.54562	0.000127509	2799
chr9	139690600	139696799	KIAA1984	not found	NM_001039374	30	10	5.05e-18	7.73591	4.37e-17	6199
chr8	29129600	29132399	KIF13B	not found	NM_015254	16	15	0.000122292	2.75055	0.000158493	2799
chr13	33593800	33595999	KL	not found	NM_004795	11	5	9.95e-07	5.673	1.72e-06	2199
chr4	39439000	39444999	KLB	not found	NM_175737	17	13	6.05e-06	3.37206	9.11e-06	5999
chr8	103620600	103621799	KLF10	not found	NM_001032282	11	8	9.73e-05	3.54562	0.000127509	1199
chr2	10180600	10182799	KLF11	not found	NM_003597	14	7	1.95e-07	5.15727	3.59e-07	2199
chr15	31523200	31527599	KLF13	not found	NM_015995	12	10	0.000204402	3.09436	0.000259872	4399
chr15	31531800	31537399	KLF13	not found	NM_015995	19	13	3.92e-07	3.76878	7.03e-07	5599
chr19	16396600	16400199	KLF2	not found	NM_016270	19	20	0.000170794	2.4497	0.000218537	3599
chr1	205307600	205312599	KLHDC8A	not found	NM_018203	16	11	2.64e-06	3.75074	4.24e-06	4999
chr2	170624200	170625799	KLHL23	not found	NM_144711	11	0	1.32e-21	113.46	1.63e-20	1599
chr19	18744200	18747199	KLHL26	not found	NM_018316	15	4	1.25e-11	9.66989	4.61e-11	2999
chr11	75138800	75140799	KLHL35	not found	NM_001039548	18	3	4.84e-17	15.4718	3.62e-16	1999
chr11	75141600	75145599	KLHL35	not found	NM_001039548	26	6	7.81e-20	11.1741	8.15e-19	3999
chr22	29466200	29475599	KREMEN1	not found	NM_001039570	23	24	4.11e-05	2.47119	5.59e-05	9399
chr17	39778600	39782799	KRT17	not found	NM_000422	15	4	1.25e-11	9.66989	4.61e-11	4199
chr17	39793400	39798999	KRT17	not found	NM_000422	17	14	1.6e-05	3.1312	2.31e-05	5599
chr17	39641200	39644799	KRT36	not found	NM_003771	13	1	1.39e-17	33.5223	1.16e-16	3599
chr12	53207200	53213199	KRT4	not found	NM_002272	19	5	3.67e-14	9.79882	1.92e-13	5999
chr12	52886200	52887799	KRT6A	not found	NM_005554	11	0	1.32e-21	113.46	1.63e-20	1599
chr12	52788400	52793199	KRT82	not found	NM_033033	14	6	2.77e-08	6.01682	6.05e-08	4799
chr21	46063400	46071199	KRTAP10-11	not found	NM_198692	25	18	2.7e-08	3.58144	5.92e-08	7799
chr21	46114800	46120599	KRTAP10-12	not found	NM_198699	25	9	1.13e-14	7.16288	6.37e-14	5799
chr21	45977400	45979799	KRTAP10-3	not found	NM_198696	16	2	1.8e-17	20.6291	1.44e-16	2399
chr11	71316800	71318399	KRTAP5-11	not found	NM_001005405	12	3	3.91e-10	10.3145	1.15e-09	1599
chr11	71257600	71261599	KRTAP5-9	not found	NM_005553	17	10	1.59e-07	4.38368	3.09e-07	3999
chr1	155131200	155134999	KRTCAP2	not found	NM_173852	19	17	1.96e-05	2.882	2.79e-05	3799
chr18	7127600	7131999	LAMA1	not found	NM_005559	13	7	1.09e-06	4.7889	1.85e-06	4399
chr1	209810000	209815399	LAMB3	not found	NM_001017402	15	12	3.01e-05	3.2233	4.17e-05	5399
chr1	209817000	209820199	LAMB3	not found	NM_001017402	13	10	5.53e-05	3.35223	7.48e-05	3199
chr1	182977400	182980199	LAMC1	not found	NM_002293	13	11	0.000147389	3.04748	0.000190082	2799
chr2	20310200	20318799	LAPTM4A	not found	NM_014713	26	13	6.73e-12	5.15727	2.52e-11	8599
chr8	98766000	98769999	LAPTM4B	not found	NM_018407	14	11	4.1e-05	3.2819	5.62e-05	3999
chr15	71097600	71100799	LARP6	not found	NM_018357	11	7	2.79e-05	4.05214	3.89e-05	3199
chr15	71104600	71108399	LARP6	not found	NM_018357	12	7	5.72e-06	4.42052	8.77e-06	3799
chr2	169389800	169393599	LASS6	not found	NM_203463	12	2	2.88e-12	15.4718	1.16e-11	3799
chr13	21526600	21527999	LATS2	not found	NM_014572	11	4	9.74e-08	7.09125	1.97e-07	1399
chr2	30457800	30463199	LBH	not found	NM_030915	14	10	1.4e-05	3.61009	2.04e-05	5399
chr2	74723200	74730399	LBX2	not found	NM_001009812	41	9	1.49e-30	11.7471	4.18e-29	7199
chr2	30615800	30617399	LCLAT1	not found	NM_182551	12	8	2.28e-05	3.86795	3.22e-05	1599
chr2	30626000	30631199	LCLAT1	not found	NM_182551	14	11	4.1e-05	3.2819	5.62e-05	5199
chr16	25105800	25112799	LCMT1	not found	NM_016309	18	21	0.00079896	2.21026	0.000949509	6999
chr9	139847600	139852599	LCN12	not found	NM_178536	14	13	0.000246539	2.77699	0.000309633	4999
chr9	139855400	139861399	LCN12	not found	NM_178536	20	5	3.38e-15	10.3145	2.05e-14	5999
chr9	139640800	139645599	LCN6	not found	NM_198946	22	15	5.86e-08	3.782	1.2e-07	4799
chr9	139646400	139650399	LCN8	not found	NM_178469	13	10	5.53e-05	3.35223	7.48e-05	3999
chr9	139651200	139655599	LCN8	not found	NM_178469	15	4	1.25e-11	9.66989	4.61e-11	4399
chr13	46708800	46711799	LCP1	not found	NM_002298	12	11	0.000496635	2.81306	0.000606288	2999
chr15	66890400	66894799	LCTL	not found	NM_207338	15	9	8.86e-07	4.29773	1.55e-06	4399
chr10	88426800	88434199	LDB3	not found	NM_001080115	19	5	3.67e-14	9.79882	1.92e-13	7399
chr10	88444400	88447599	LDB3	not found	NM_001080115	18	2	3.15e-20	23.2077	3.38e-19	3199
chr1	25905000	25908599	LDLRAP1	not found	NM_015627	12	4	1.15e-08	7.73591	2.69e-08	3599
chr13	53312200	53315599	LECT1	not found	NM_007015	13	10	5.53e-05	3.35223	7.48e-05	3399
chr4	109086200	109088999	LEF1	not found	NM_001166119	13	3	3.23e-11	11.1741	1.14e-10	2799
chr1	205401600	205405599	LEMD1	not found	NM_001001552	15	9	8.86e-07	4.29773	1.55e-06	3999
chr6	33731800	33735199	LEMD2	not found	NM_001143944	12	7	5.72e-06	4.42052	8.77e-06	3399
chr19	39283400	39287599	LGALS7B	not found	NM_001042507	20	11	5.78e-09	4.68843	1.39e-08	4199
chr4	25029600	25031799	LGI2	not found	NM_018176	12	4	1.15e-08	7.73591	2.69e-08	2199
chr4	25043000	25050199	LGI2	not found	NM_018176	27	21	4.2e-08	3.31539	8.62e-08	7199
chr4	25067000	25069399	LGI2	not found	NM_018176	12	2	2.88e-12	15.4718	1.16e-11	2399
chr13	39837000	39839399	LHFP	not found	NM_005780	11	3	4.4e-09	9.455	1.1e-08	2399
chr10	126170400	126176599	LHPP	not found	NM_022126	13	9	1.8e-05	3.7247	2.6e-05	6199
chr10	126210000	126214799	LHPP	not found	NM_022126	14	8	1.01e-06	4.51261	1.73e-06	4799
chr10	126232600	126234799	LHPP	not found	NM_022126	14	2	8.18e-15	18.0505	4.74e-14	2199
chr10	126247800	126255199	LHPP	not found	NM_022126	20	13	9.27e-08	3.96713	1.88e-07	7399
chr10	126256000	126258599	LHPP	not found	NM_022126	17	4	9.75e-14	10.9592	4.92e-13	2599
chr10	126282200	126289399	LHPP	not found	NM_022126	24	9	8.45e-14	6.87636	4.3e-13	7199
chr19	48622600	48627199	LIG1	not found	NM_000234	12	5	1.47e-07	6.18873	2.89e-07	4599
chr19	48629400	48633399	LIG1	not found	NM_000234	12	4	1.15e-08	7.73591	2.69e-08	3999
chr13	108846800	108847999	LIG4	not found	NM_002312	10	0	1.63e-19	103.145	1.63e-18	1199
chr19	2286200	2290999	LINGO3	not found	NM_001101391	25	9	1.13e-14	7.16288	6.37e-14	4799
chr19	2301200	2307599	LINGO3	not found	NM_001101391	28	6	5.18e-22	12.0336	6.73e-21	6399
chr19	2311600	2316599	LINGO3	not found	NM_001101391	18	20	0.000452411	2.32077	0.000553585	4999
chr1	151771600	151776999	LINGO4	not found	NM_001004432	15	8	1.93e-07	4.83494	3.59e-07	5399
chr15	58844400	58848399	LIPC	not found	NM_000236	14	8	1.01e-06	4.51261	1.73e-06	3999
chr3	185224600	185229799	LIPH	not found	NM_139248	17	17	0.000179143	2.57864	0.00022826	5199
chr3	185230800	185233599	LIPH	not found	NM_139248	12	8	2.28e-05	3.86795	3.22e-05	2799
chr17	73541800	73547199	LLGL2	not found	NM_001015002	14	10	1.4e-05	3.61009	2.04e-05	5399
chr17	73551400	73554199	LLGL2	not found	NM_001015002	14	11	4.1e-05	3.2819	5.62e-05	2799
chr18	57061200	57065599	LMAN1	not found	NM_005570	13	13	0.000754552	2.57864	0.000902669	4399
chr15	75114200	75120599	LMAN1L	not found	NM_021819	25	11	9.91e-13	5.86054	4.29e-12	6399
chr16	888000	892799	LMF1	not found	NM_022773	21	9	2.8e-11	6.01682	9.93e-11	4799
chr16	897200	899399	LMF1	not found	NM_022773	13	0	6.79e-26	134.089	1.27e-24	2199
chr16	945200	950199	LMF1	not found	NM_022773	13	2	1.59e-13	16.7611	7.74e-13	4999
chr16	962400	967799	LMF1	not found	NM_022773	18	11	1.36e-07	4.21959	2.71e-07	5399
chr16	989200	992999	LMF1	not found	NM_022773	12	4	1.15e-08	7.73591	2.69e-08	3799
chr16	1021200	1024999	LMF1	not found	NM_022773	23	3	2e-23	19.7695	2.93e-22	3799
chr11	8238800	8243199	LMO1	not found	NM_002315	18	4	7.92e-15	11.6039	4.63e-14	4399
chr11	8260600	8270799	LMO1	not found	NM_002315	48	10	2.56e-36	12.3775	1.12e-34	10199
chr11	8272000	8275799	LMO1	not found	NM_002315	17	10	1.59e-07	4.38368	3.09e-07	3799
chr11	8280800	8284199	LMO1	not found	NM_002315	17	3	7.92e-16	14.6123	5.08e-15	3399
chr11	8285800	8292799	LMO1	not found	NM_002315	25	15	7.15e-10	4.29773	2.02e-09	6999
chr11	8300000	8304799	LMO1	not found	NM_002315	13	11	0.000147389	3.04748	0.000190082	4799
chr11	8312600	8315999	LMO1	not found	NM_002315	14	5	2.57e-09	7.22018	6.7e-09	3399
chr11	8331200	8336199	LMO1	not found	NM_002315	16	13	2.2e-05	3.17371	3.13e-05	4999
chr11	8340400	8344399	LMO1	not found	NM_002315	19	9	1.08e-09	5.44379	2.94e-09	3999
chr1	88101800	88102599	LMO4	not found	NM_006769	12	3	3.91e-10	10.3145	1.15e-09	799
chr19	48998800	49003799	LMTK3	not found	NM_001080434	18	12	4.96e-07	3.86795	8.87e-07	4999
chr9	94895800	94900999	LOC100128076	not found	NR_015444	19	2	1.22e-21	24.497	1.53e-20	5199
chr17	43972400	43976599	LOC100130148	not found	NR_024560	31	6	2.17e-25	13.323	3.82e-24	4199
chr8	144790000	144792199	LOC100130274	not found	NM_001162914	11	3	4.4e-09	9.455	1.1e-08	2199
chr12	58117600	58124799	LOC100130776	not found	NR_027032	21	11	1.11e-09	4.92285	3e-09	7199
chr4	1192600	1197599	LOC100130872	not found	NR_024569	14	4	1.3e-10	9.02523	4.12e-10	4999
chr11	67085400	67089199	LOC100130987	not found	NR_024469	12	10	0.000204402	3.09436	0.000259872	3799
chr6	43834200	43836799	LOC100132354	not found	NR_024478	14	4	1.3e-10	9.02523	4.12e-10	2599
chr11	1998200	2002999	LOC100133545	not found	NR_024471	13	3	3.23e-11	11.1741	1.14e-10	4799
chr20	25967000	25972799	LOC100134868	not found	NR_004846	14	9	4.13e-06	4.01121	6.52e-06	5799
chr10	127222200	127225799	LOC100169752	not found	NR_023362	15	6	3.98e-09	6.44659	1.01e-08	3599
chr10	127286600	127291999	LOC100169752	not found	NR_023362	18	9	6.25e-09	5.15727	1.48e-08	5399
chr17	40908600	40913999	LOC100190938	not found	NR_024462	22	14	1.73e-08	4.05214	3.92e-08	5399
chr4	122686000	122693599	LOC100192379	not found	NR_024365	17	9	3.44e-08	4.87076	7.2e-08	7599
chr10	114612600	114616999	LOC143188	not found	NR_015409	12	8	2.28e-05	3.86795	3.22e-05	4399
chr16	34984600	34989599	LOC146481	not found	NR_026980	12	5	1.47e-07	6.18873	2.89e-07	4999
chr17	62773000	62780399	LOC146880	not found	NR_027487	32	5	5.43e-29	16.5033	1.35e-27	7399
chr1	111809400	111811999	LOC149620	not found	NR_003928	12	1	5.03e-16	30.9436	3.4e-15	2599
chr1	111813200	111814599	LOC149620	not found	NR_003928	20	1	3.1e-29	51.5727	7.91e-28	1399
chr2	239136600	239141399	LOC151174	not found	NR_026925	20	12	2.49e-08	4.29773	5.48e-08	4799
chr2	219837800	219840399	LOC151300	not found	NR_015390	14	5	2.57e-09	7.22018	6.7e-09	2599
chr5	135159000	135163599	LOC153328	not found	NM_145282	15	6	3.98e-09	6.44659	1.01e-08	4599
chr5	135218800	135223799	LOC153328	not found	NM_145282	16	4	1.14e-12	10.3145	4.88e-12	4999
chr8	125895600	125900399	LOC157381	not found	NR_027321	12	10	0.000204402	3.09436	0.000259872	4799
chr2	207505800	207507399	LOC200726	not found	NM_001102659	12	6	1.1e-06	5.15727	1.83e-06	1599
chr11	1354400	1357599	LOC255512	not found	NR_029409	16	6	5.41e-10	6.87636	1.55e-09	3199
chr11	1369200	1372999	LOC255512	not found	NR_029409	12	3	3.91e-10	10.3145	1.15e-09	3799
chr9	139217400	139219799	LOC26102	not found	NR_026964	14	5	2.57e-09	7.22018	6.7e-09	2399
chr10	80504000	80509199	LOC283050	not found	NR_015429	18	6	8.44e-12	7.73591	3.15e-11	5199
chr10	80510400	80514999	LOC283050	not found	NR_015429	18	13	1.58e-06	3.57042	2.56e-06	4599
chr10	80560000	80564199	LOC283050	not found	NR_015429	16	5	3.51e-11	8.25164	1.19e-10	4199
chr10	80654600	80658799	LOC283050	not found	NR_015429	13	7	1.09e-06	4.7889	1.85e-06	4199
chr10	80663200	80669199	LOC283050	not found	NR_015429	16	17	0.000502579	2.42695	0.000608662	5999
chr10	80773600	80780399	LOC283050	not found	NR_015429	13	12	0.000349987	2.79352	0.000433761	6799
chr10	80784400	80789399	LOC283050	not found	NR_015429	23	28	0.000388028	2.11817	0.000475054	4999
chr15	90065600	90070399	LOC283761	not found	NR_027075	15	4	1.25e-11	9.66989	4.61e-11	4799
chr15	90079800	90082399	LOC283761	not found	NR_027075	16	11	2.64e-06	3.75074	4.24e-06	2599
chr4	13548200	13549999	LOC285548	not found	NR_015450	11	5	9.95e-07	5.673	1.72e-06	1799
chr6	29714600	29718999	LOC285830	not found	NR_026973	23	7	3.07e-15	8.47266	1.88e-14	4399
chr9	100163200	100167199	LOC286359	not found	NR_026847	13	12	0.000349987	2.79352	0.000433761	3999
chr1	238691600	238694199	LOC339535	not found	NR_015407	11	7	2.79e-05	4.05214	3.89e-05	2599
chr10	29683200	29687799	LOC387647	not found	NR_003930	20	5	3.38e-15	10.3145	2.05e-14	4599
chr5	135524400	135527799	LOC389332	not found	NR_024418	15	3	1.81e-13	12.8932	8.53e-13	3399
chr15	65368400	65371799	LOC390594	not found	NM_001101362	18	3	4.84e-17	15.4718	3.62e-16	3399
chr15	65372600	65375199	LOC390594	not found	NM_001101362	14	0	4.39e-28	144.404	1.03e-26	2599
chr22	46524400	46527799	LOC400931	not found	NR_027033	13	5	2.01e-08	6.70445	4.54e-08	3399
chr17	66191400	66198199	LOC440461	not found	NR_027283	47	6	3.32e-45	20.1993	2.51e-43	6799
chr2	171564800	171575399	LOC440925	not found	NR_027433	57	16	9.13e-36	9.18639	3.86e-34	10599
chr4	144620000	144623999	LOC441046	not found	NR_003675	20	2	4.5e-23	25.7864	6.44e-22	3999
chr10	42643600	42646799	LOC441666	not found	NR_024380	14	10	1.4e-05	3.61009	2.04e-05	3199
chr7	65984200	65986599	LOC493754	not found	NR_002933	12	7	5.72e-06	4.42052	8.77e-06	2399
chr11	18227600	18231599	LOC494141	not found	NR_026541	13	9	1.8e-05	3.7247	2.6e-05	3999
chr22	45145400	45151199	LOC553158	not found	NM_181334	31	27	6.84e-08	2.96066	1.4e-07	5799
chr4	109090000	109093399	LOC641518	not found	NR_029374	16	5	3.51e-11	8.25164	1.19e-10	3399
chr21	46727800	46733399	LOC642852	not found	NR_026943	21	15	2.35e-07	3.61009	4.25e-07	5599
chr13	25504600	25508799	LOC646405	not found	NR_026730	18	5	3.81e-13	9.28309	1.72e-12	4199
chr13	40650600	40652399	LOC646982	not found	NR_024506	12	8	2.28e-05	3.86795	3.22e-05	1799
chr13	40848600	40853399	LOC646982	not found	NR_024506	18	14	4.49e-06	3.31539	7e-06	4799
chr13	40923800	40927199	LOC646982	not found	NR_024506	14	2	8.18e-15	18.0505	4.74e-14	3399
chr10	135499200	135502399	LOC653545	not found	NM_001127389	21	20	2.12e-05	2.70757	3.02e-05	3199
chr7	104553400	104557599	LOC723809	not found	NR_027374	14	9	4.13e-06	4.01121	6.52e-06	4199
chr2	86213800	86216999	LOC90784	not found	NR_026984	11	7	2.79e-05	4.05214	3.89e-05	3199
chr15	98298800	98300999	LOC91948	not found	NR_024172	12	4	1.15e-08	7.73591	2.69e-08	2199
chrX	118102600	118109999	LONRF3	not found	NM_001031855	23	12	2e-10	4.94239	6.08e-10	7399
chr12	6739600	6745799	LPAR5	not found	NM_020400	21	11	1.11e-09	4.92285	3e-09	6199
chr1	212046600	212050199	LPGAT1	not found	NM_014873	12	10	0.000204402	3.09436	0.000259872	3599
chr19	4535200	4540999	LRG1	not found	NM_052972	21	6	1.13e-14	9.02523	6.34e-14	5799
chr1	113565200	113568799	LRIG2	not found	NM_014813	12	11	0.000496635	2.81306	0.000606288	3599
chr12	57607400	57609999	LRP1	not found	NM_002332	19	8	1.48e-10	6.12426	4.58e-10	2599
chr22	25802400	25806599	LRP5L	not found	NM_001135772	15	16	0.000722149	2.41747	0.000865875	4199
chr22	25814200	25817799	LRP5L	not found	NM_001135772	16	3	1.23e-14	13.7527	6.82e-14	3599
chr1	53833400	53836999	LRP8	not found	NM_033300	14	7	1.95e-07	5.15727	3.59e-07	3599
chr12	70000600	70004799	LRRC10	not found	NM_201550	12	8	2.28e-05	3.86795	3.22e-05	4199
chr11	61272200	61275999	LRRC10B	not found	NM_001145077	24	4	8.49e-22	15.4718	1.09e-20	3799
chr11	61277200	61278599	LRRC10B	not found	NM_001145077	11	0	1.32e-21	113.46	1.63e-20	1399
chr5	192600	195799	LRRC14B	not found	NM_001080478	13	6	1.8e-07	5.58704	3.42e-07	3199
chr3	46616000	46621799	LRRC2	not found	NM_024750	22	5	2.49e-17	11.346	1.95e-16	5799
chr10	72040400	72048599	LRRC20	not found	NM_207119	31	29	3.2e-07	2.75647	5.76e-07	8199
chr15	99952000	99956599	LRRC28	not found	NM_144598	15	6	3.98e-09	6.44659	1.01e-08	4599
chr15	99966800	99970999	LRRC28	not found	NM_144598	15	7	3.27e-08	5.52565	6.93e-08	4199
chr15	99973800	99979999	LRRC28	not found	NM_144598	27	5	5.7e-23	13.9246	8.01e-22	6199
chr17	44348200	44349199	LRRC37A	not found	NM_014834	13	7	1.09e-06	4.7889	1.85e-06	999
chr12	122657400	122660599	LRRC43	not found	NM_152759	12	8	2.28e-05	3.86795	3.22e-05	3199
chr12	122679200	122685799	LRRC43	not found	NM_001098519	20	13	9.27e-08	3.96713	1.88e-07	6599
chr15	71308600	71309399	LRRC49	not found	NM_017691	14	14	0.000525755	2.57864	0.000635798	799
chr11	39412000	39412199	LRRC4C	not found	NM_020929	8	6	0.00069555	3.43818	0.000836236	199
chr16	84187400	84193799	LRRC50	not found	NM_178452	23	18	3.7e-07	3.29492	6.66e-07	6399
chr2	238527000	238533399	LRRFIP1	not found	NM_001137550	14	12	0.000105854	3.00841	0.000138087	6399
chr20	6030400	6034599	LRRN4	not found	NM_152611	13	4	1.27e-09	8.38057	3.39e-09	4199
chr2	80527200	80533799	LRRTM1	not found	NM_178839	29	7	2.81e-21	10.6829	3.36e-20	6599
chr10	68685800	68689199	LRRTM3	not found	NM_178011	12	3	3.91e-10	10.3145	1.15e-09	3399
chr14	24784000	24788799	LTB4R	not found	NM_181657	21	3	8.18e-21	18.0505	9.5e-20	4799
chr19	41112200	41116599	LTBP4	not found	NM_001042545	16	13	2.2e-05	3.17371	3.13e-05	4399
chr15	41804400	41807599	LTK	not found	NM_001135685	19	9	1.08e-09	5.44379	2.94e-09	3199
chr5	115296400	115300999	LVRN	not found	NM_173800	18	5	3.81e-13	9.28309	1.72e-12	4599
chr6	31681600	31683599	LY6G6D	not found	NM_021246	11	2	4.84e-11	14.1825	1.6e-10	1999
chr8	143822600	143833599	LYPD2	not found	NM_205545	30	40	0.000344247	1.93398	0.000426694	10999
chr10	29549400	29552999	LYZL1	not found	NM_032517	14	11	4.1e-05	3.2819	5.62e-05	3599
chr13	36049000	36051599	MAB21L1	not found	NM_005584	13	4	1.27e-09	8.38057	3.39e-09	2599
chr11	63780000	63790399	MACROD1	not found	NM_014067	30	14	3.84e-14	5.52565	1.98e-13	10399
chr11	63794200	63803199	MACROD1	not found	NM_014067	42	16	4.76e-22	6.76892	6.22e-21	8999
chr11	63820000	63822199	MACROD1	not found	NM_014067	12	0	9.81e-24	123.775	1.51e-22	2199
chr11	63849200	63851799	MACROD1	not found	NM_014067	11	3	4.4e-09	9.455	1.1e-08	2599
chr11	63862800	63868399	MACROD1	not found	NM_014067	27	14	6.61e-12	4.97308	2.48e-11	5599
chr11	63906400	63910399	MACROD1	not found	NM_014067	15	11	1.07e-05	3.51632	1.58e-05	3999
chr19	495600	502399	MADCAM1	not found	NM_130760	35	12	3.21e-20	7.52102	3.4e-19	6799
chr3	184379000	184383999	MAGEF1	not found	NM_022149	16	8	3.48e-08	5.15727	7.22e-08	4999
chr3	184398800	184404399	MAGEF1	not found	NM_022149	18	12	4.96e-07	3.86795	8.87e-07	5599
chr3	184465800	184468799	MAGEF1	not found	NM_022149	13	0	6.79e-26	134.089	1.27e-24	2999
chr1	25932400	25936799	MAN1C1	not found	NM_020379	15	9	8.86e-07	4.29773	1.55e-06	4399
chr1	25939800	25942599	MAN1C1	not found	NM_020379	11	1	1.69e-14	28.365	9.26e-14	2799
chr1	26027600	26030999	MAN1C1	not found	NM_020379	12	6	1.1e-06	5.15727	1.83e-06	3399
chr1	26066000	26068799	MAN1C1	not found	NM_020379	11	5	9.95e-07	5.673	1.72e-06	2799
chr1	26117400	26119999	MAN1C1	not found	NM_020379	12	11	0.000496635	2.81306	0.000606288	2599
chr2	172943200	172949399	MAP1D	not found	NM_199227	44	14	4.81e-26	8.10428	9.18e-25	6199
chr15	68104600	68107799	MAP2K5	not found	NM_145160	14	9	4.13e-06	4.01121	6.52e-06	3199
chr5	55883400	55889799	MAP3K1	not found	NM_005921	17	16	8.61e-05	2.7398	0.000113209	6399
chr5	55944000	55949599	MAP3K1	not found	NM_005921	16	10	7.5e-07	4.12582	1.32e-06	5599
chr1	27683000	27687799	MAP3K6	not found	NM_004672	13	8	4.95e-06	4.19028	7.72e-06	4799
chr10	30777200	30779999	MAP3K8	not found	NM_005204	15	5	3.1e-10	7.73591	9.31e-10	2799
chr16	30135400	30147399	MAPK3	not found	NM_002746	32	40	7.47e-05	2.06291	9.88e-05	11999
chr17	43981800	43985999	MAPT	not found	NM_001123067	15	7	3.27e-08	5.52565	6.93e-08	4199
chr17	43999400	44002799	MAPT	not found	NM_001123067	12	5	1.47e-07	6.18873	2.89e-07	3399
chr17	44017600	44021999	MAPT	not found	NM_001123067	13	6	1.8e-07	5.58704	3.42e-07	4399
chr17	44047600	44053399	MAPT	not found	NM_001123067	18	6	8.44e-12	7.73591	3.15e-11	5799
chr19	45744000	45751599	MARK4	not found	NM_031417	28	28	3.68e-06	2.57864	5.82e-06	7599
chr19	45796200	45798599	MARK4	not found	NM_031417	11	10	0.000704183	2.8365	0.000846352	2399
chr10	99461400	99464799	MARVELD1	not found	NR_026753	12	9	7.39e-05	3.43818	9.86e-05	3399
chr14	65591800	65596399	MAX	not found	NM_145114	15	12	3.01e-05	3.2233	4.17e-05	4599
chr22	36005200	36009799	MB	not found	NM_005368	16	5	3.51e-11	8.25164	1.19e-10	4599
chr14	36740400	36746399	MBIP	not found	NM_016586	19	7	1.47e-11	6.99915	5.33e-11	5999
chr18	13819800	13823399	MC5R	not found	NM_005913	14	12	0.000105854	3.00841	0.000138087	3599
chr3	182824600	182826999	MCCC1	not found	NM_020166	11	7	2.79e-05	4.05214	3.89e-05	2399
chr22	41084800	41089599	MCHR1	not found	NM_005297	14	13	0.000246539	2.77699	0.000309633	4799
chr22	41100600	41109599	MCHR1	not found	NM_005297	25	32	0.000501577	2.01456	0.000607576	8999
chr22	41112200	41120399	MCHR1	not found	NM_005297	29	32	1.65e-05	2.33689	2.37e-05	8199
chr6	37561600	37565999	MDGA1	not found	NM_153487	14	11	4.1e-05	3.2819	5.62e-05	4399
chr6	37614200	37616799	MDGA1	not found	NM_153487	14	6	2.77e-08	6.01682	6.05e-08	2599
chr1	28639200	28642399	MED18	not found	NM_017638	14	7	1.95e-07	5.15727	3.59e-07	3199
chr17	17352800	17356399	MED9	not found	NM_018019	13	12	0.000349987	2.79352	0.000433761	3599
chr14	101250400	101258799	MEG3	not found	NR_003530	26	6	7.81e-20	11.1741	8.15e-19	8399
chr14	101272000	101278799	MEG3	not found	NR_003530	29	10	4.06e-17	7.47804	3.1e-16	6799
chr15	66341800	66345399	MEGF11	not found	NM_032445	13	6	1.8e-07	5.58704	3.42e-07	3599
chr15	66385000	66389199	MEGF11	not found	NM_032445	15	8	1.93e-07	4.83494	3.59e-07	4199
chr15	66442400	66451199	MEGF11	not found	NM_032445	31	7	2.07e-23	11.4197	3.02e-22	8799
chr15	66463600	66468799	MEGF11	not found	NM_032445	15	12	3.01e-05	3.2233	4.17e-05	5199
chr15	66546800	66548999	MEGF11	not found	NM_032445	13	4	1.27e-09	8.38057	3.39e-09	2199
chr19	47919200	47926799	MEIS3	not found	NM_020160	64	34	1.82e-24	4.8539	2.97e-23	7599
chr7	15724000	15728599	MEOX2	not found	NM_005924	28	4	8.56e-27	18.0505	1.75e-25	4599
chr2	112677600	112681999	MERTK	not found	NM_006343	12	6	1.1e-06	5.15727	1.83e-06	4399
chr2	112684400	112686799	MERTK	not found	NM_006343	12	8	2.28e-05	3.86795	3.22e-05	2399
chr2	112696200	112699799	MERTK	not found	NM_006343	11	7	2.79e-05	4.05214	3.89e-05	3599
chr12	95801200	95803399	METAP2	not found	NM_006838	16	5	3.51e-11	8.25164	1.19e-10	2199
chr1	17305600	17310199	MFAP2	not found	NM_017459	15	15	0.000366802	2.57864	0.000450642	4599
chr4	170959200	170962599	MFAP3L	not found	NM_021647	12	2	2.88e-12	15.4718	1.16e-11	3399
chr3	196737000	196744399	MFI2	not found	NM_005929	26	7	3.45e-18	9.57779	3.02e-17	7399
chr3	196745400	196750799	MFI2	not found	NM_033316	23	21	4.99e-06	2.82422	7.66e-06	5399
chr22	37862600	37865999	MFNG	not found	NM_001166343	18	11	1.36e-07	4.21959	2.71e-07	3399
chr3	158645000	158647799	MFSD1	not found	NM_022736	11	4	9.74e-08	7.09125	1.97e-07	2799
chr17	74789400	74793199	MFSD11	not found	NM_024311	13	5	2.01e-08	6.70445	4.54e-08	3799
chr17	74807200	74811999	MFSD11	not found	NM_024311	16	17	0.000502579	2.42695	0.000608662	4799
chr1	40399400	40402799	MFSD2A	not found	NM_032793	12	6	1.1e-06	5.15727	1.83e-06	3399
chr1	40403600	40408599	MFSD2A	not found	NM_032793	15	9	8.86e-07	4.29773	1.55e-06	4999
chr12	53637000	53641599	MFSD5	not found	NM_032889	23	19	9.4e-07	3.12151	1.63e-06	4599
chr4	679400	683199	MFSD7	not found	NM_032219	15	3	1.81e-13	12.8932	8.53e-13	3799
chr22	39854000	39857999	MGAT3	not found	NM_002409	20	18	1.39e-05	2.86515	2.03e-05	3999
chr1	47895600	47902399	MGC12982	not found	NR_026878	47	24	2.87e-19	5.04983	2.79e-18	6799
chr16	88750800	88757599	MGC23284	not found	NR_024399	33	14	1.68e-16	6.07821	1.22e-15	6799
chr12	56844600	56848999	MIP	not found	NM_012064	12	2	2.88e-12	15.4718	1.16e-11	4399
chr2	177011200	177017999	MIR10B	not found	NR_029609	54	6	1.19e-54	23.2077	1.31e-52	6799
chr1	1098200	1106199	MIR200B	not found	NR_029639	25	3	4.14e-26	21.4886	8e-25	7999
chr10	135060200	135066599	MIR202	not found	NR_030170	34	20	7.23e-13	4.38368	3.18e-12	6399
chr9	131153400	131160199	MIR219-2	not found	NR_029837	34	12	2.5e-19	7.30614	2.44e-18	6799
chr16	14428000	14431199	MIR365-1	not found	NR_029854	15	6	3.98e-09	6.44659	1.01e-08	3199
chr16	14461200	14463999	MIR365-1	not found	NR_029854	14	4	1.3e-10	9.02523	4.12e-10	2799
chr17	29979000	29982799	MIR365-2	not found	NR_029856	17	10	1.59e-07	4.38368	3.09e-07	3799
chr1	168368800	168371399	MIR557	not found	NR_030284	11	3	4.4e-09	9.455	1.1e-08	2599
chr4	24433600	24438199	MIR573	not found	NR_030299	16	7	5.17e-09	5.89403	1.27e-08	4599
chr8	1762800	1769399	MIR596	not found	NR_030326	30	9	2.8e-19	8.59545	2.74e-18	6599
chr20	26187800	26192199	MIR663	not found	NR_030386	18	6	8.44e-12	7.73591	3.15e-11	4399
chr15	89146000	89150399	MIR7-2	not found	NR_029606	29	9	2.5e-18	8.30894	2.26e-17	4399
chr22	50492000	50505599	MLC1	not found	NM_139202	36	28	4.11e-10	3.31539	1.18e-09	13599
chr16	74710200	74713399	MLKL	not found	NM_001142497	12	10	0.000204402	3.09436	0.000259872	3199
chr13	49795400	49797799	MLNR	not found	NM_001507	14	4	1.3e-10	9.02523	4.12e-10	2399
chr20	33827400	33832999	MMP24	not found	NM_006690	17	17	0.000179143	2.57864	0.00022826	5599
chr10	88705400	88709599	MMRN2	not found	NM_024756	13	11	0.000147389	3.04748	0.000190082	4199
chr18	33763000	33766399	MOCOS	not found	NM_017947	12	7	5.72e-06	4.42052	8.77e-06	3399
chr1	2254200	2258199	MORN1	not found	NM_024848	16	6	5.41e-10	6.87636	1.55e-09	3999
chr1	2278600	2282399	MORN1	not found	NM_024848	12	8	2.28e-05	3.86795	3.22e-05	3799
chr10	99385800	99387799	MORN4	not found	NM_178832	12	10	0.000204402	3.09436	0.000259872	1999
chr22	50596400	50600199	MOV10L1	not found	NM_001164106	17	7	7.72e-10	6.2624	2.16e-09	3799
chr10	28593800	28599199	MPP7	not found	NM_173496	15	7	3.27e-08	5.52565	6.93e-08	5399
chr17	16919800	16925199	MPRIP	not found	NM_015134	15	8	1.93e-07	4.83494	3.59e-07	5399
chr22	37431600	37437599	MPST	not found	NM_021126	20	24	0.000668255	2.14886	0.000803671	5999
chr4	6657400	6660399	MRFAP1	not found	NM_033296	13	1	1.39e-17	33.5223	1.16e-16	2999
chr6	43679400	43687999	MRPS18A	not found	NM_018135	26	25	3.72e-06	2.68178	5.87e-06	8599
chr3	139031400	139035599	MRPS22	not found	NM_020191	14	5	2.57e-09	7.22018	6.7e-09	4199
chr17	55848600	55854799	MRPS23	not found	NM_016070	21	12	5.21e-09	4.51261	1.26e-08	6199
chr17	55883600	55886999	MRPS23	not found	NM_016070	16	10	7.5e-07	4.12582	1.32e-06	3399
chr17	55893000	55897399	MRPS23	not found	NM_016070	13	3	3.23e-11	11.1741	1.14e-10	4399
chr9	125099200	125103599	MRRF	not found	NM_199177	14	5	2.57e-09	7.22018	6.7e-09	4399
chr2	18006600	18012199	MSGN1	not found	NM_001105569	13	9	1.8e-05	3.7247	2.6e-05	5599
chr2	47725800	47728599	MSH2	not found	NM_000251	12	8	2.28e-05	3.86795	3.22e-05	2799
chr17	55796000	55801799	MSI2	not found	NM_138962	20	8	2.17e-11	6.44659	7.74e-11	5799
chr17	55804800	55808799	MSI2	not found	NM_138962	15	8	1.93e-07	4.83494	3.59e-07	3999
chr2	234781200	234784599	MSL3L2	not found	NM_001166217	12	7	5.72e-06	4.42052	8.77e-06	3399
chr1	16972800	16975799	MSTP2	not found	NR_027504	18	3	4.84e-17	15.4718	3.62e-16	2999
chr16	56662600	56683599	MT1A	not found	NM_005946	82	37	1.86e-35	5.71481	7.67e-34	20999
chr16	56695000	56707999	MT1G	not found	NM_005950	55	17	1.61e-32	8.34265	5.14e-31	12999
chr16	56648800	56653399	MT1L	not found	NR_001447	14	10	1.4e-05	3.61009	2.04e-05	4599
chr16	56614000	56620999	MT3	not found	NM_005954	21	15	2.35e-07	3.61009	4.25e-07	6999
chr6	36955800	36959399	MTCH1	not found	NM_014341	13	5	2.01e-08	6.70445	4.54e-08	3599
chr8	98482400	98486199	MTDH	not found	NM_178812	13	5	2.01e-08	6.70445	4.54e-08	3799
chr8	98574000	98578399	MTDH	not found	NM_178812	13	12	0.000349987	2.79352	0.000433761	4399
chr5	32320400	32324599	MTMR12	not found	NM_001040446	22	12	1.04e-09	4.7275	2.85e-09	4199
chr10	30485400	30488599	MTPAP	not found	NM_018109	12	4	1.15e-08	7.73591	2.69e-08	3199
chr10	30559000	30561999	MTPAP	not found	NM_018109	12	7	5.72e-06	4.42052	8.77e-06	2999
chr10	30576000	30580799	MTPAP	not found	NM_018109	14	11	4.1e-05	3.2819	5.62e-05	4799
chr8	125638000	125642799	MTSS1	not found	NM_014751	14	10	1.4e-05	3.61009	2.04e-05	4799
chr8	125678000	125682799	MTSS1	not found	NM_014751	12	7	5.72e-06	4.42052	8.77e-06	4799
chr8	125717600	125721799	MTSS1	not found	NM_014751	15	9	8.86e-07	4.29773	1.55e-06	4199
chr4	100572000	100575799	MTTP	not found	NM_000253	15	2	3.95e-16	19.3398	2.76e-15	3799
chr3	124638800	124641599	MUC13	not found	NM_033049	11	2	4.84e-11	14.1825	1.6e-10	2799
chr3	195458400	195463999	MUC20	not found	NM_001098516	15	11	1.07e-05	3.51632	1.58e-05	5599
chr19	54375800	54376199	MYADM	not found	NM_001020818	12	10	0.000204402	3.09436	0.000259872	399
chr17	79895600	79900199	MYADML2	not found	NM_001145113	14	5	2.57e-09	7.22018	6.7e-09	4599
chr11	47359200	47364599	MYBPC3	not found	NM_000256	20	19	3.01e-05	2.71435	4.16e-05	5399
chr11	47365600	47370199	MYBPC3	not found	NM_000256	16	8	3.48e-08	5.15727	7.22e-08	4599
chr2	16152200	16155599	MYCN	not found	NM_005378	20	12	2.49e-08	4.29773	5.48e-08	3399
chr2	16359800	16363999	MYCN	not found	NM_005378	13	8	4.95e-06	4.19028	7.72e-06	4199
chr12	81109600	81111399	MYF5	not found	NM_005593	18	1	8.68e-26	46.4154	1.57e-24	1799
chr7	98848000	98853799	MYH16	not found	NR_002147	17	11	6.16e-07	3.98516	1.1e-06	5799
chr7	98857000	98861399	MYH16	not found	NR_002147	17	7	7.72e-10	6.2624	2.16e-09	4399
chr7	98869800	98877199	MYH16	not found	NR_002147	23	14	3.87e-09	4.23633	9.82e-09	7399
chr14	23902200	23907199	MYH7	not found	NM_000257	12	10	0.000204402	3.09436	0.000259872	4999
chr14	23909600	23913199	MYH7	not found	NM_000257	13	8	4.95e-06	4.19028	7.72e-06	3599
chr20	33570400	33575399	MYH7B	not found	NM_020884	20	10	1.13e-09	5.15727	3.04e-09	4999
chr17	45283000	45289599	MYL4	not found	NM_001002841	18	18	0.000125383	2.57864	0.000162154	6599
chr17	45309400	45315399	MYL4	not found	NM_002476	14	13	0.000246539	2.77699	0.000309633	5999
chr10	26496200	26507599	MYO3A	not found	NM_017433	67	24	3.21e-35	7.19869	1.3e-33	11399
chr18	47561400	47566199	MYO5B	not found	NM_001080467	13	6	1.8e-07	5.58704	3.42e-07	4799
chr18	47719400	47723399	MYO5B	not found	NM_001080467	22	6	1.14e-15	9.455	7.17e-15	3999
chr11	76846800	76850399	MYO7A	not found	NM_001127179	14	8	1.01e-06	4.51261	1.73e-06	3599
chr11	76857200	76863199	MYO7A	not found	NM_001127179	16	8	3.48e-08	5.15727	7.22e-08	5999
chr11	76880400	76884799	MYO7A	not found	NM_001127179	14	10	1.4e-05	3.61009	2.04e-05	4399
chr10	95039600	95043399	MYOF	not found	NM_013451	12	10	0.000204402	3.09436	0.000259872	3799
chr1	203043800	203063399	MYOG	not found	NM_002479	79	27	1.8e-42	7.5449	1.16e-40	19599
chr10	75392400	75396399	MYOZ1	not found	NM_021245	14	14	0.000525755	2.57864	0.000635798	3999
chr5	150039000	150041799	MYOZ3	not found	NM_133371	13	5	2.01e-08	6.70445	4.54e-08	2799
chr10	69956800	69961199	MYPN	not found	NM_032578	13	5	2.01e-08	6.70445	4.54e-08	4399
chr11	64825800	64831599	NAALADL1	not found	NM_005468	15	9	8.86e-07	4.29773	1.55e-06	5799
chr10	120660000	120665399	NANOS1	not found	NM_199461	15	13	7.58e-05	2.97535	0.000100178	5399
chr10	120703000	120705999	NANOS1	not found	NM_199461	12	3	3.91e-10	10.3145	1.15e-09	2999
chr10	120750600	120754599	NANOS1	not found	NM_199461	13	6	1.8e-07	5.58704	3.42e-07	3999
chr11	63696200	63700599	NAT11	not found	NM_024771	15	16	0.000722149	2.41747	0.000865875	4399
chr11	19426600	19433599	NAV2	not found	NM_001111018	21	11	1.11e-09	4.92285	3e-09	6999
chr11	19483400	19486799	NAV2	not found	NM_001111018	13	6	1.8e-07	5.58704	3.42e-07	3399
chr11	19491000	19495199	NAV2	not found	NM_001111018	13	5	2.01e-08	6.70445	4.54e-08	4199
chr11	19514400	19517999	NAV2	not found	NM_001111018	14	7	1.95e-07	5.15727	3.59e-07	3599
chr11	19521600	19524799	NAV2	not found	NM_001111018	11	2	4.84e-11	14.1825	1.6e-10	3199
chr11	19537200	19540199	NAV2	not found	NM_001111018	12	8	2.28e-05	3.86795	3.22e-05	2999
chr11	19572400	19575999	NAV2	not found	NM_001111018	16	7	5.17e-09	5.89403	1.27e-08	3599
chr11	19588200	19591999	NAV2	not found	NM_001111018	14	3	2.49e-12	12.0336	1.03e-11	3799
chr11	19779000	19784399	NAV2	not found	NM_182964	19	14	1.2e-06	3.49958	1.96e-06	5399
chr11	19786400	19790399	NAV2	not found	NM_182964	20	8	2.17e-11	6.44659	7.74e-11	3999
chr11	20056800	20059599	NAV2	not found	NM_001111019	11	2	4.84e-11	14.1825	1.6e-10	2799
chr4	174451000	174461399	NBLA00301	not found	NR_003679	45	14	5.66e-27	8.28847	1.16e-25	10399
chr1	16856200	16863399	NBPF1	not found	NM_017940	25	8	7.66e-16	8.05824	4.94e-15	7199
chr1	147716200	147720799	NBPF11	not found	NM_001101663	18	18	0.000125383	2.57864	0.000162154	4599
chr1	120380400	120386399	NBPF7	not found	NM_001047980	16	11	2.64e-06	3.75074	4.24e-06	5999
chr11	112520600	112522999	NCAM1	not found	NM_001076682	11	7	2.79e-05	4.05214	3.89e-05	2399
chr1	183570800	183577199	NCF2	not found	NM_001127651	17	14	1.6e-05	3.1312	2.31e-05	6399
chr2	183908600	183913399	NCKAP1	not found	NM_205842	13	4	1.27e-09	8.38057	3.39e-09	4799
chr12	124808200	124810799	NCOR2	not found	NM_006312	12	2	2.88e-12	15.4718	1.16e-11	2599
chr12	125100400	125105399	NCOR2	not found	NM_006312	17	6	6.94e-11	7.30614	2.25e-10	4999
chr20	30071400	30075199	NCRNA00028	not found	NR_024358	15	13	7.58e-05	2.97535	0.000100178	3799
chr15	88096000	88098199	NCRNA00052	not found	NR_026869	11	5	9.95e-07	5.673	1.72e-06	2199
chr21	33441400	33447799	NCRNA00159	not found	NR_024352	21	6	1.13e-14	9.02523	6.34e-14	6399
chr21	36094400	36101599	NCRNA00160	not found	NR_024351	22	13	4.55e-09	4.36385	1.12e-08	7199
chr5	141589400	141592799	NDFIP1	not found	NM_030571	13	8	4.95e-06	4.19028	7.72e-06	3399
chr12	57629000	57635999	NDUFA4L2	not found	NM_020142	52	12	6.03e-37	11.1741	2.74e-35	6999
chr9	124879800	124884999	NDUFA8	not found	NM_014222	18	15	1.16e-05	3.09436	1.7e-05	5199
chr9	124885800	124891399	NDUFA8	not found	NM_014222	24	11	6.08e-12	5.62611	2.3e-11	5599
chr9	124892200	124898199	NDUFA8	not found	NM_014222	23	8	5.22e-14	7.41358	2.68e-13	5999
chr19	14680600	14681199	NDUFB7	not found	NM_004146	12	8	2.28e-05	3.86795	3.22e-05	599
chr5	1834000	1842199	NDUFS6	not found	NM_004553	34	6	6.93e-29	14.6123	1.7e-27	8199
chr12	97425400	97428399	NEDD1	not found	NM_001135175	12	6	1.1e-06	5.15727	1.83e-06	2999
chr1	211858000	211860399	NEK2	not found	NM_002497	12	6	1.1e-06	5.15727	1.83e-06	2399
chr1	211872200	211876999	NEK2	not found	NM_002497	16	13	2.2e-05	3.17371	3.13e-05	4799
chr12	44858600	44862599	NELL2	not found	NM_001145109	13	10	5.53e-05	3.35223	7.48e-05	3999
chr1	212636400	212639599	NENF	not found	NM_013349	12	6	1.1e-06	5.15727	1.83e-06	3199
chr10	5509200	5512999	NET1	not found	NM_005863	13	6	1.8e-07	5.58704	3.42e-07	3799
chr18	70535800	70538399	NETO1	not found	NM_138966	11	5	9.95e-07	5.673	1.72e-06	2599
chr10	105248200	105253399	NEURL	not found	NM_004210	20	20	6.16e-05	2.57864	8.22e-05	5199
chr10	105258800	105263599	NEURL	not found	NM_004210	20	10	1.13e-09	5.15727	3.04e-09	4799
chr10	105269800	105274999	NEURL	not found	NM_004210	24	9	8.45e-14	6.87636	4.3e-13	5199
chr10	105311800	105318399	NEURL	not found	NM_004210	29	20	1.05e-09	3.73902	2.86e-09	6599
chr10	105329800	105333999	NEURL	not found	NM_004210	14	8	1.01e-06	4.51261	1.73e-06	4199
chr10	105341600	105345599	NEURL	not found	NM_004210	15	7	3.27e-08	5.52565	6.93e-08	3999
chr17	29381600	29386199	NF1	not found	NM_001128147	19	17	1.96e-05	2.882	2.79e-05	4599
chr9	94204600	94209399	NFIL3	not found	NM_005384	15	7	3.27e-08	5.52565	6.93e-08	4799
chr10	104148600	104152399	NFKB2	not found	NM_001077493	16	16	0.000256203	2.57864	0.00031986	3799
chr14	77725800	77731999	NGB	not found	NM_021257	29	14	2.21e-13	5.34146	1.01e-12	6199
chr14	77733600	77736799	NGB	not found	NM_021257	13	9	1.8e-05	3.7247	2.6e-05	3199
chr14	77737600	77740999	NGB	not found	NM_021257	14	5	2.57e-09	7.22018	6.7e-09	3399
chr14	23932200	23935599	NGDN	not found	NM_015514	12	10	0.000204402	3.09436	0.000259872	3399
chr13	39738800	39742599	NHLRC3	not found	NM_001012754	13	7	1.09e-06	4.7889	1.85e-06	3799
chr14	51275000	51279799	NIN	not found	NM_016350	13	10	5.53e-05	3.35223	7.48e-05	4799
chr20	61874200	61882199	NKAIN4	not found	NM_152864	24	4	8.49e-22	15.4718	1.09e-20	7999
chr20	61883200	61884999	NKAIN4	not found	NM_152864	21	3	8.18e-21	18.0505	9.5e-20	1799
chrX	119132400	119136399	NKAP	not found	NM_024528	19	7	1.47e-11	6.99915	5.33e-11	3999
chr19	51873800	51878399	NKG7	not found	NM_005601	15	7	3.27e-08	5.52565	6.93e-08	4599
chr19	45654400	45660799	NKPD1	not found	NM_198478	23	9	6.09e-13	6.58985	2.7e-12	6399
chr10	126131600	126145599	NKX1-2	not found	NM_001146340	51	28	2.17e-19	4.6968	2.13e-18	13999
chr20	21484800	21500799	NKX2-2	not found	NM_002509	79	18	4.61e-55	11.3173	5.44e-53	15999
chr20	21501800	21508399	NKX2-2	not found	NM_002509	23	8	5.22e-14	7.41358	2.68e-13	6599
chr20	21403600	21406799	NKX2-4	not found	NM_033176	14	4	1.3e-10	9.02523	4.12e-10	3199
chr8	41502800	41511999	NKX6-3	not found	NM_152568	32	8	9.58e-23	10.3145	1.33e-21	9199
chr17	33470000	33472799	NLE1	not found	NM_001014445	12	7	5.72e-06	4.42052	8.77e-06	2799
chr17	26293800	26298399	NLK	not found	NM_016231	14	9	4.13e-06	4.01121	6.52e-06	4599
chr10	72197600	72203399	NODAL	not found	NM_018055	32	6	1.53e-26	13.7527	3.05e-25	5799
chr17	65776800	65782999	NOL11	not found	NM_015462	15	15	0.000366802	2.57864	0.000450642	6199
chr19	46478600	46481399	NOVA2	not found	NM_002516	17	11	6.16e-07	3.98516	1.1e-06	2799
chr9	140323400	140329799	NOXA1	not found	NM_006647	17	3	7.92e-16	14.6123	5.08e-15	6399
chr16	2029000	2033199	NOXO1	not found	NM_172167	27	8	9.66e-18	8.7029	8.2e-17	4199
chr2	101315600	101319599	NPAS2	not found	NM_002518	13	3	3.23e-11	11.1741	1.14e-10	3999
chr2	101405800	101410399	NPAS2	not found	NM_002518	12	9	7.39e-05	3.43818	9.86e-05	4599
chr16	15050200	15055399	NPIP	not found	NM_006985	25	18	2.7e-08	3.58144	5.92e-08	5199
chr8	21880600	21885999	NPM2	not found	NM_182795	27	10	2.37e-15	6.96232	1.46e-14	5399
chr8	21891200	21894199	NPM2	not found	NM_182795	13	9	1.8e-05	3.7247	2.6e-05	2999
chr4	106816800	106817999	NPNT	not found	NM_001033047	11	1	1.69e-14	28.365	9.26e-14	1199
chr1	153650600	153658599	NPR1	not found	NM_000906	39	16	1.49e-19	6.28543	1.52e-18	7999
chr15	73931400	73936999	NPTN	not found	NM_012428	19	13	3.92e-07	3.76878	7.03e-07	5599
chr22	39234600	39239199	NPTXR	not found	NM_014293	21	5	2.96e-16	10.8303	2.11e-15	4599
chr22	39242600	39246199	NPTXR	not found	NM_014293	16	10	7.5e-07	4.12582	1.32e-06	3599
chr16	2067000	2071999	NPW	not found	NM_001099456	16	13	2.2e-05	3.17371	3.13e-05	4999
chr6	108483600	108487399	NR2E1	not found	NM_003269	14	6	2.77e-08	6.01682	6.05e-08	3799
chr6	108495600	108498799	NR2E1	not found	NM_003269	14	1	3.59e-19	36.1009	3.47e-18	3199
chr6	108513800	108519799	NR2E1	not found	NM_003269	17	9	3.44e-08	4.87076	7.2e-08	5999
chr10	115380400	115383999	NRAP	not found	NM_006175	13	7	1.09e-06	4.7889	1.85e-06	3599
chr10	115393800	115397799	NRAP	not found	NM_006175	13	8	4.95e-06	4.19028	7.72e-06	3999
chr7	129225400	129227999	NRF1	not found	NM_005011	13	3	3.23e-11	11.1741	1.14e-10	2599
chr11	124587800	124592599	NRGN	not found	NM_006176	18	13	1.58e-06	3.57042	2.56e-06	4799
chr11	124610400	124616999	NRGN	not found	NM_006176	33	11	1.42e-19	7.73591	1.46e-18	6599
chr12	2942400	2945399	NRIP2	not found	NM_031474	11	4	9.74e-08	7.09125	1.97e-07	2999
chr1	40137000	40143399	NT5C1A	not found	NM_032526	24	12	3.7e-11	5.15727	1.23e-10	6399
chr17	17223200	17225799	NT5M	not found	NM_020201	13	11	0.000147389	3.04748	0.000190082	2599
chr17	17262600	17266999	NT5M	not found	NM_020201	19	21	0.000316084	2.33305	0.000392374	4399
chr17	17267800	17270799	NT5M	not found	NM_020201	14	9	4.13e-06	4.01121	6.52e-06	2999
chr17	17280000	17287999	NT5M	not found	NM_020201	34	16	1.31e-15	5.4796	8.16e-15	7999
chr17	17288800	17294199	NT5M	not found	NM_020201	18	6	8.44e-12	7.73591	3.15e-11	5399
chr17	17296400	17303399	NT5M	not found	NM_020201	21	14	7.43e-08	3.86795	1.52e-07	6999
chr20	61319200	61327999	NTSR1	not found	NM_002531	33	10	8.11e-21	8.5095	9.48e-20	8799
chr20	61336800	61342799	NTSR1	not found	NM_002531	27	6	6.47e-21	11.6039	7.64e-20	5999
chr20	61346000	61352599	NTSR1	not found	NM_002531	24	10	8.13e-13	6.18873	3.57e-12	6599
chr20	61357800	61366799	NTSR1	not found	NM_002531	29	13	3.47e-14	5.75234	1.82e-13	8999
chr20	61380400	61384599	NTSR1	not found	NM_002531	17	9	3.44e-08	4.87076	7.2e-08	4199
chr20	61388800	61392799	NTSR1	not found	NM_002531	12	1	5.03e-16	30.9436	3.4e-15	3999
chr20	61395000	61398999	NTSR1	not found	NM_002531	14	4	1.3e-10	9.02523	4.12e-10	3999
chr20	61399800	61404599	NTSR1	not found	NM_002531	16	7	5.17e-09	5.89403	1.27e-08	4799
chr20	61405400	61409599	NTSR1	not found	NM_002531	17	4	9.75e-14	10.9592	4.92e-13	4199
chr13	45446000	45449199	NUFIP1	not found	NM_012345	13	3	3.23e-11	11.1741	1.14e-10	3199
chr5	37277200	37279799	NUP155	not found	NM_004298	11	7	2.79e-05	4.05214	3.89e-05	2599
chr16	56739400	56744399	NUP93	not found	NM_014669	15	14	0.000173638	2.76282	0.000221979	4999
chr11	120056000	120059999	OAF	not found	NM_178507	14	11	4.1e-05	3.2819	5.62e-05	3999
chr8	133039000	133043199	OC90	not found	NM_001080399	12	5	1.47e-07	6.18873	2.89e-07	4199
chr8	103568400	103574599	ODF1	not found	NM_024410	20	12	2.49e-08	4.29773	5.48e-08	6199
chr8	103591800	103595199	ODF1	not found	NM_024410	12	9	7.39e-05	3.43818	9.86e-05	3399
chr22	50969000	50971999	ODF3B	not found	NM_001014440	15	6	3.98e-09	6.44659	1.01e-08	2999
chr15	76019400	76024999	ODF3L1	not found	NM_175881	14	8	1.01e-06	4.51261	1.73e-06	5599
chr19	461600	472199	ODF3L2	not found	NM_182577	40	49	8.12e-06	2.10501	1.2e-05	10599
chr17	8248200	8250599	ODF4	not found	NM_153007	14	3	2.49e-12	12.0336	1.03e-11	2399
chr11	78326000	78331999	ODZ4	not found	NM_001098816	15	10	3.34e-06	3.86795	5.31e-06	5999
chr7	44636400	44642599	OGDH	not found	NM_001003941	21	26	0.000776712	2.08274	0.000923353	6199
chr10	50976000	50979199	OGDHL	not found	NM_001143997	14	4	1.3e-10	9.02523	4.12e-10	3199
chr10	50991000	50996199	OGDHL	not found	NM_001143997	17	14	1.6e-05	3.1312	2.31e-05	5199
chr20	61445400	61447999	OGFR	not found	NM_007346	12	4	1.15e-08	7.73591	2.69e-08	2599
chr13	53545400	53550399	OLFM4	not found	NM_006418	15	9	8.86e-07	4.29773	1.55e-06	4999
chr13	53629800	53635199	OLFM4	not found	NM_006418	23	10	5.28e-12	5.93086	2.01e-11	5399
chr13	53773400	53776999	OLFM4	not found	NM_006418	15	0	2.66e-30	154.718	7.32e-29	3599
chr1	161945800	161948999	OLFML2B	not found	NM_015441	12	4	1.15e-08	7.73591	2.69e-08	3199
chr21	34323400	34327599	OLIG2	not found	NM_005806	12	11	0.000496635	2.81306	0.000606288	4199
chr21	34328600	34334999	OLIG2	not found	NM_005806	23	11	3.59e-11	5.39169	1.2e-10	6399
chr21	34347600	34352199	OLIG2	not found	NM_005806	23	15	1.4e-08	3.95391	3.19e-08	4599
chr21	34393400	34404599	OLIG2	not found	NM_005806	83	12	3.78e-73	17.8356	9.3e-71	11199
chr18	55091800	55096399	ONECUT2	not found	NM_004852	17	1	4.26e-24	43.8368	6.75e-23	4599
chr18	55097200	55099199	ONECUT2	not found	NM_004852	14	2	8.18e-15	18.0505	4.74e-14	1999
chr18	55100000	55108999	ONECUT2	not found	NM_004852	70	9	1.31e-65	20.0561	2.38e-63	8999
chr10	88353800	88357599	OPN4	not found	NM_033282	14	7	1.95e-07	5.15727	3.59e-07	3799
chr8	54164800	54168799	OPRK1	not found	NM_000912	12	5	1.47e-07	6.18873	2.89e-07	3999
chr8	54346000	54349399	OPRK1	not found	NM_000912	14	6	2.77e-08	6.01682	6.05e-08	3399
chr10	13099000	13100999	OPTN	not found	NM_021980	11	10	0.000704183	2.8365	0.000846352	1999
chr22	31215800	31217799	OSBP2	not found	NM_030758	11	4	9.74e-08	7.09125	1.97e-07	1999
chr22	31218600	31220399	OSBP2	not found	NM_030758	11	1	1.69e-14	28.365	9.26e-14	1799
chr16	83965400	83969999	OSGIN1	not found	NM_013370	16	11	2.64e-06	3.75074	4.24e-06	4599
chr8	99907800	99911399	OSR2	not found	NM_053001	13	10	5.53e-05	3.35223	7.48e-05	3599
chr8	99916400	99919799	OSR2	not found	NM_053001	13	7	1.09e-06	4.7889	1.85e-06	3399
chr8	99948200	99957999	OSR2	not found	NM_053001	62	8	2.26e-58	19.9844	3.19e-56	9799
chr8	99958800	99970199	OSR2	not found	NM_053001	57	18	3.95e-33	8.16568	1.34e-31	11399
chr8	99984400	99985999	OSR2	not found	NM_053001	11	3	4.4e-09	9.455	1.1e-08	1599
chr5	76922800	76925799	OTP	not found	NM_032109	20	6	1.08e-13	8.59545	5.35e-13	2999
chr5	76926600	76930199	OTP	not found	NM_032109	17	5	3.75e-12	8.76736	1.46e-11	3599
chr5	76931400	76940799	OTP	not found	NM_032109	79	23	2.23e-47	8.85705	1.86e-45	9399
chr14	23219600	23222399	OXA1L	not found	NM_005015	13	11	0.000147389	3.04748	0.000190082	2799
chr20	3040000	3042399	OXT	not found	NM_000915	11	6	6.23e-06	4.7275	9.36e-06	2399
chr3	8807800	8811999	OXTR	not found	NM_000916	19	5	3.67e-14	9.79882	1.92e-13	4199
chr11	57130800	57133799	P2RX3	not found	NM_002559	11	3	4.4e-09	9.455	1.1e-08	2999
chr12	121531200	121534199	P2RX7	not found	NM_002562	13	6	1.8e-07	5.58704	3.42e-07	2999
chr11	72914600	72919199	P2RY2	not found	NM_176072	13	9	1.8e-05	3.7247	2.6e-05	4599
chr11	72975400	72978799	P2RY6	not found	NM_176796	15	7	3.27e-08	5.52565	6.93e-08	3399
chr5	131495600	131495799	P4HA2	not found	NM_004199	9	1	1.49e-11	23.2077	5.33e-11	199
chr13	25642800	25646399	PABPC3	not found	NM_030979	14	10	1.4e-05	3.61009	2.04e-05	3599
chr1	40044800	40050199	PABPC4	not found	NM_003819	17	14	1.6e-05	3.1312	2.31e-05	5399
chr1	40058000	40062999	PABPC4	not found	NM_003819	20	11	5.78e-09	4.68843	1.39e-08	4999
chr1	17581200	17583799	PADI3	not found	NM_016233	12	10	0.000204402	3.09436	0.000259872	2599
chr1	17586600	17591799	PADI3	not found	NM_016233	21	12	5.21e-09	4.51261	1.26e-08	5199
chr1	17606200	17611199	PADI3	not found	NM_016233	20	6	1.08e-13	8.59545	5.35e-13	4999
chr11	35453400	35454399	PAMR1	not found	NM_015430	12	2	2.88e-12	15.4718	1.16e-11	999
chr14	73698800	73704199	PAPLN	not found	NM_173462	23	8	5.22e-14	7.41358	2.68e-13	5399
chr14	73705800	73714399	PAPLN	not found	NM_173462	25	15	7.15e-10	4.29773	2.02e-09	8599
chr14	73719200	73724799	PAPLN	not found	NM_173462	16	10	7.5e-07	4.12582	1.32e-06	5599
chr14	73727800	73733799	PAPLN	not found	NM_173462	14	6	2.77e-08	6.01682	6.05e-08	5999
chr3	142681000	142681999	PAQR9	not found	NM_198504	12	4	1.15e-08	7.73591	2.69e-08	999
chr10	34529600	34532999	PARD3	not found	NM_019619	12	6	1.1e-06	5.15727	1.83e-06	3399
chr10	35120000	35125199	PARD3	not found	NM_019619	18	20	0.000452411	2.32077	0.000553585	5199
chr6	161779600	161783399	PARK2	not found	NM_004562	12	4	1.15e-08	7.73591	2.69e-08	3799
chr13	25112200	25116199	PARP4	not found	NM_006437	12	6	1.1e-06	5.15727	1.83e-06	3999
chr22	44499800	44502399	PARVB	not found	NM_013327	11	5	9.95e-07	5.673	1.72e-06	2599
chr11	125631800	125634199	PATE2	not found	NM_212555	11	4	9.74e-08	7.09125	1.97e-07	2399
chr11	125710600	125714999	PATE4	not found	NM_001144874	16	11	2.64e-06	3.75074	4.24e-06	4399
chr12	79964200	79965399	PAWR	not found	NM_002583	11	10	0.000704183	2.8365	0.000846352	1199
chr2	114033000	114036599	PAX8	not found	NM_013951	25	3	4.14e-26	21.4886	8e-25	3599
chr8	27700400	27704199	PBK	not found	NM_018492	14	6	2.77e-08	6.01682	6.05e-08	3799
chr13	58206400	58209199	PCDH17	not found	NM_001040429	12	2	2.88e-12	15.4718	1.16e-11	2799
chrX	99658800	99664999	PCDH19	not found	NM_001105243	33	4	2.28e-33	21.2737	7.86e-32	6199
chr13	53378800	53382599	PCDH8	not found	NM_002590	15	11	1.07e-05	3.51632	1.58e-05	3799
chr13	53418600	53421199	PCDH8	not found	NM_002590	14	0	4.39e-28	144.404	1.03e-26	2599
chr13	53422200	53424799	PCDH8	not found	NM_002590	15	2	3.95e-16	19.3398	2.76e-15	2599
chr5	140166200	140168999	PCDHA1	not found	NM_031410	13	6	1.8e-07	5.58704	3.42e-07	2799
chr5	140240800	140243599	PCDHA10	not found	NM_018901	13	1	1.39e-17	33.5223	1.16e-16	2799
chr5	140181200	140183199	PCDHA3	not found	NM_031497	12	0	9.81e-24	123.775	1.51e-22	1999
chr5	140307000	140308799	PCDHAC1	not found	NM_031882	11	2	4.84e-11	14.1825	1.6e-10	1799
chr5	140430800	140432399	PCDHB1	not found	NM_013340	11	1	1.69e-14	28.365	9.26e-14	1599
chr5	140710200	140714399	PCDHGA1	not found	NM_031993	18	1	8.68e-26	46.4154	1.57e-24	4199
chr5	140716800	140721199	PCDHGA2	not found	NM_032009	16	5	3.51e-11	8.25164	1.19e-10	4399
chr5	140743600	140746999	PCDHGA5	not found	NM_032054	15	0	2.66e-30	154.718	7.32e-29	3399
chr5	140749600	140758199	PCDHGA6	not found	NM_032086	33	14	1.68e-16	6.07821	1.22e-15	8599
chr5	140772200	140773199	PCDHGA8	not found	NM_014004	11	1	1.69e-14	28.365	9.26e-14	999
chr5	140738600	140741999	PCDHGB2	not found	NM_032096	18	2	3.15e-20	23.2077	3.38e-19	3399
chr14	71681600	71687599	PCNX	not found	NM_014982	14	11	4.1e-05	3.2819	5.62e-05	5999
chr1	205451200	205459399	PCTK3	not found	NM_212503	31	36	2.44e-05	2.22049	3.41e-05	8199
chr1	205487600	205492199	PCTK3	not found	NM_212503	16	11	2.64e-06	3.75074	4.24e-06	4599
chr1	205495400	205501999	PCTK3	not found	NM_212503	23	12	2e-10	4.94239	6.08e-10	6599
chr2	242780800	242782599	PDCD1	not found	NM_005018	13	5	2.01e-08	6.70445	4.54e-08	1799
chr2	242800000	242805599	PDCD1	not found	NM_005018	22	27	0.000548935	2.10111	0.000661409	5599
chr6	166076800	166080399	PDE10A	not found	NM_006661	13	2	1.59e-13	16.7611	7.74e-13	3599
chr6	166124000	166129599	PDE10A	not found	NM_006661	15	6	3.98e-09	6.44659	1.01e-08	5599
chr5	59186000	59189199	PDE4D	not found	NM_001104631	12	10	0.000204402	3.09436	0.000259872	3199
chr5	149252800	149257599	PDE6A	not found	NM_000440	15	13	7.58e-05	2.97535	0.000100178	4799
chr6	136526600	136530199	PDE7B	not found	NM_018945	12	4	1.15e-08	7.73591	2.69e-08	3599
chr3	122779000	122783999	PDIA5	not found	NM_006810	24	20	6.81e-07	3.09436	1.2e-06	4999
chr3	122790600	122792599	PDIA5	not found	NM_006810	18	7	1.09e-10	6.63078	3.51e-10	1999
chr3	122869600	122875999	PDIA5	not found	NM_006810	17	8	5.94e-09	5.4796	1.43e-08	6399
chr2	10958600	10962999	PDIA6	not found	NM_005742	13	8	4.95e-06	4.19028	7.72e-06	4399
chr2	10967200	10971399	PDIA6	not found	NM_005742	16	8	3.48e-08	5.15727	7.22e-08	4199
chr4	40007600	40013399	PDS5A	not found	NM_001100400	18	15	1.16e-05	3.09436	1.7e-05	5799
chr21	45135400	45137999	PDXK	not found	NM_003681	12	3	3.91e-10	10.3145	1.15e-09	2599
chr10	102777200	102782199	PDZD7	not found	NM_024895	16	10	7.5e-07	4.12582	1.32e-06	4999
chr10	102787000	102790599	PDZD7	not found	NM_024895	13	6	1.8e-07	5.58704	3.42e-07	3599
chr17	62380600	62382999	PECAM1	not found	NM_000442	14	11	4.1e-05	3.2819	5.62e-05	2399
chr4	152728200	152731799	PET112L	not found	NM_004564	13	4	1.27e-09	8.38057	3.39e-09	3599
chr14	75428000	75430999	PGF	not found	NM_002632	16	6	5.41e-10	6.87636	1.55e-09	2999
chr4	37792600	37795999	PGM2	not found	NM_018290	12	2	2.88e-12	15.4718	1.16e-11	3399
chr11	2948000	2952399	PHLDA2	not found	NM_003311	13	5	2.01e-08	6.70445	4.54e-08	4399
chr15	68248200	68255199	PIAS1	not found	NM_016166	21	13	2.1e-08	4.16549	4.64e-08	6999
chr15	68271800	68277399	PIAS1	not found	NM_016166	19	19	8.78e-05	2.57864	0.000115204	5599
chr15	68312000	68318399	PIAS1	not found	NM_016166	20	14	3.05e-07	3.68377	5.5e-07	6399
chr22	38420600	38423799	PICK1	not found	NM_012407	17	12	2.05e-06	3.65307	3.32e-06	3199
chr10	98445200	98450799	PIK3AP1	not found	NM_152309	17	17	0.000179143	2.57864	0.00022826	5599
chr5	67663200	67667799	PIK3R1	not found	NM_181504	13	8	4.95e-06	4.19028	7.72e-06	4599
chr10	22764200	22767999	PIP4K2A	not found	NM_005028	14	3	2.49e-12	12.0336	1.03e-11	3799
chr19	3708000	3711799	PIP5K1C	not found	NM_012398	16	8	3.48e-08	5.15727	7.22e-08	3799
chr9	130687000	130692399	PIP5KL1	not found	NM_173492	33	12	1.89e-18	7.09125	1.72e-17	5399
chr12	123507600	123511599	PITPNM2	not found	NM_020845	12	5	1.47e-07	6.18873	2.89e-07	3999
chr12	123549400	123553599	PITPNM2	not found	NM_020845	14	12	0.000105854	3.00841	0.000138087	4199
chr12	123575200	123578999	PITPNM2	not found	NM_020845	15	13	7.58e-05	2.97535	0.000100178	3799
chr12	123588200	123592199	PITPNM2	not found	NM_020845	14	8	1.01e-06	4.51261	1.73e-06	3999
chr16	71997800	72000599	PKD1L3	not found	NM_181536	12	10	0.000204402	3.09436	0.000259872	2799
chr10	102088400	102096399	PKD2L1	not found	NM_016112	31	14	6.47e-15	5.70984	3.81e-14	7999
chr22	46657200	46660799	PKDREJ	not found	NM_006071	18	12	4.96e-07	3.86795	8.87e-07	3599
chr16	3035200	3040999	PKMYT1	not found	NM_004203	19	12	1.14e-07	4.08284	2.27e-07	5799
chr3	119324400	119328399	PLA1A	not found	NM_015900	12	8	2.28e-05	3.86795	3.22e-05	3999
chr3	119334000	119338999	PLA1A	not found	NM_015900	13	11	0.000147389	3.04748	0.000190082	4999
chr12	120762400	120767799	PLA2G1B	not found	NM_000928	17	16	8.61e-05	2.7398	0.000113209	5399
chr1	20279600	20283999	PLA2G2A	not found	NM_001161729	16	11	2.64e-06	3.75074	4.24e-06	4399
chr1	20293600	20298199	PLA2G2A	not found	NM_001161729	12	11	0.000496635	2.81306	0.000606288	4599
chr1	20505400	20508599	PLA2G2C	not found	NM_001105572	12	10	0.000204402	3.09436	0.000259872	3199
chr22	31537600	31541399	PLA2G3	not found	NM_015715	13	10	5.53e-05	3.35223	7.48e-05	3799
chr15	42335000	42337799	PLA2G4D	not found	NM_178034	14	4	1.3e-10	9.02523	4.12e-10	2799
chr15	42358600	42363799	PLA2G4D	not found	NM_178034	15	15	0.000366802	2.57864	0.000450642	5199
chr15	42371800	42374199	PLA2G4D	not found	NM_178034	11	7	2.79e-05	4.05214	3.89e-05	2399
chr15	42410000	42413799	PLA2G4F	not found	NM_213600	13	5	2.01e-08	6.70445	4.54e-08	3799
chr15	42433400	42436999	PLA2G4F	not found	NM_213600	18	5	3.81e-13	9.28309	1.72e-12	3599
chr1	20354600	20356599	PLA2G5	not found	NM_000929	12	3	3.91e-10	10.3145	1.15e-09	1999
chr4	84073600	84077799	PLAC8	not found	NM_001130715	12	11	0.000496635	2.81306	0.000606288	4199
chr15	40585800	40592199	PLCB2	not found	NM_004573	18	9	6.25e-09	5.15727	1.48e-08	6399
chr1	2394200	2403199	PLCH2	not found	NM_014638	43	6	5.31e-40	18.4802	2.89e-38	8999
chr1	2416200	2421199	PLCH2	not found	NM_014638	17	5	3.75e-12	8.76736	1.46e-11	4999
chr1	2431600	2436399	PLCH2	not found	NM_014638	15	1	8.68e-21	38.6795	9.96e-20	4799
chr5	41509200	41510599	PLCXD3	not found	NM_001005473	11	2	4.84e-11	14.1825	1.6e-10	1399
chr14	65166200	65170199	PLEKHG3	not found	NM_015549	13	9	1.8e-05	3.7247	2.6e-05	3999
chr2	208896800	208899799	PLEKHM3	not found	NM_001080475	11	5	9.95e-07	5.673	1.72e-06	2999
chr15	90214000	90217199	PLIN1	not found	NM_002666	13	5	2.01e-08	6.70445	4.54e-08	3199
chr20	20974000	20979199	PLK1S1	not found	NM_018474	15	10	3.34e-06	3.86795	5.31e-06	5199
chr20	21024000	21030399	PLK1S1	not found	NM_018474	17	12	2.05e-06	3.65307	3.32e-06	6399
chr20	21060600	21065799	PLK1S1	not found	NM_018474	15	12	3.01e-05	3.2233	4.17e-05	5199
chr20	21079400	21087399	PLK1S1	not found	NM_018474	60	6	4.71e-63	25.7864	7.78e-61	7999
chr20	21088400	21091799	PLK1S1	not found	NM_018474	12	4	1.15e-08	7.73591	2.69e-08	3399
chr20	21098000	21103399	PLK1S1	not found	NM_018474	15	14	0.000173638	2.76282	0.000221979	5399
chr1	154879200	154883599	PMVK	not found	NM_006556	13	8	4.95e-06	4.19028	7.72e-06	4399
chr2	219188200	219192799	PNKD	not found	NM_022572	18	11	1.36e-07	4.21959	2.71e-07	4599
chr10	118367000	118370599	PNLIPRP1	not found	NM_006229	13	11	0.000147389	3.04748	0.000190082	3599
chr19	46990200	46996399	PNMAL2	not found	NM_020709	36	11	2.35e-22	8.43917	3.15e-21	6199
chr19	47035200	47039599	PNMAL2	not found	NM_020709	12	9	7.39e-05	3.43818	9.86e-05	4399
chr17	37820200	37829199	PNMT	not found	NM_002686	34	23	3.14e-11	3.8119	1.1e-10	8999
chr22	44309200	44314199	PNPLA3	not found	NM_025225	19	14	1.2e-06	3.49958	1.96e-06	4999
chr9	140368800	140375399	PNPLA7	not found	NM_001098537	27	16	1.32e-10	4.35145	4.1e-10	6599
chr1	53545600	53550999	PODN	not found	NM_153703	13	11	0.000147389	3.04748	0.000190082	5399
chr3	127346800	127351599	PODXL2	not found	NM_015720	17	9	3.44e-08	4.87076	7.2e-08	4799
chr21	46677200	46682999	POFUT2	not found	NM_133635	19	6	9.76e-13	8.16568	4.26e-12	5799
chr11	74253400	74255999	POLD3	not found	NM_006591	12	0	9.81e-24	123.775	1.51e-22	2599
chr10	103332200	103334399	POLL	not found	NM_013274	16	2	1.8e-17	20.6291	1.44e-16	2199
chr4	2128600	2133799	POLN	not found	NM_181808	12	11	0.000496635	2.81306	0.000606288	5199
chr10	79721000	79724199	POLR3A	not found	NM_007055	13	7	1.09e-06	4.7889	1.85e-06	3199
chr9	134156800	134161599	PPAPDC3	not found	NM_032728	27	14	6.61e-12	4.97308	2.48e-11	4799
chr9	134190200	134193599	PPAPDC3	not found	NM_032728	15	14	0.000173638	2.76282	0.000221979	3399
chr22	46538600	46540799	PPARA	not found	NM_005036	14	2	8.18e-15	18.0505	4.74e-14	2199
chr22	46542600	46545999	PPARA	not found	NM_005036	19	3	2.8e-18	16.3314	2.52e-17	3399
chr15	75365200	75369799	PPCDC	not found	NM_021823	15	13	7.58e-05	2.97535	0.000100178	4599
chr19	49634600	49637799	PPFIA3	not found	NM_003660	13	9	1.8e-05	3.7247	2.6e-05	3199
chr1	203019800	203023399	PPFIA4	not found	NM_015053	12	4	1.15e-08	7.73591	2.69e-08	3599
chr1	203024400	203026199	PPFIA4	not found	NM_015053	11	0	1.32e-21	113.46	1.63e-20	1799
chr1	203036200	203041399	PPFIA4	not found	NM_015053	12	6	1.1e-06	5.15727	1.83e-06	5199
chr1	40179000	40183799	PPIE	not found	NM_006112	20	7	1.89e-12	7.36753	7.9e-12	4799
chr1	40190800	40194599	PPIE	not found	NM_006112	21	17	1.78e-06	3.18537	2.87e-06	3799
chr16	4974600	4982199	PPL	not found	NM_002705	25	19	7.62e-08	3.39294	1.55e-07	7599
chr16	4984200	4988599	PPL	not found	NM_002705	14	5	2.57e-09	7.22018	6.7e-09	4399
chr1	113252600	113257399	PPM1J	not found	NM_005167	19	11	2.88e-08	4.45401	6.17e-08	4799
chr14	104323800	104328399	PPP1R13B	not found	NM_015316	16	11	2.64e-06	3.75074	4.24e-06	4599
chr14	104341000	104348399	PPP1R13B	not found	NM_015316	25	25	1.05e-05	2.57864	1.56e-05	7399
chr8	9139800	9143399	PPP1R3B	not found	NM_024607	13	3	3.23e-11	11.1741	1.14e-10	3599
chr10	133555000	133560799	PPP2R2D	not found	NM_018461	15	9	8.86e-07	4.29773	1.55e-06	5799
chr10	133570400	133575199	PPP2R2D	not found	NM_018461	13	9	1.8e-05	3.7247	2.6e-05	4799
chr10	133608200	133613799	PPP2R2D	not found	NM_018461	16	6	5.41e-10	6.87636	1.55e-09	5599
chr10	135156000	135160799	PRAP1	not found	NM_001145201	19	12	1.14e-07	4.08284	2.27e-07	4799
chr17	74538200	74541599	PRCD	not found	NM_001077620	14	2	8.18e-15	18.0505	4.74e-14	3399
chr6	106427800	106431799	PRDM1	not found	NM_001198	14	12	0.000105854	3.00841	0.000138087	3999
chr6	106432600	106435199	PRDM1	not found	NM_001198	15	8	1.93e-07	4.83494	3.59e-07	2599
chr4	81105400	81111799	PRDM8	not found	NM_020226	37	9	2.72e-26	10.6011	5.33e-25	6399
chr4	81116600	81120599	PRDM8	not found	NM_020226	19	9	1.08e-09	5.44379	2.94e-09	3999
chr4	81122600	81125799	PRDM8	not found	NM_001099403	15	7	3.27e-08	5.52565	6.93e-08	3199
chr5	23646600	23646799	PRDM9	not found	NM_020227	10	6	3.27e-05	4.29773	4.5e-05	199
chr9	71625800	71630599	PRKACG	not found	NM_002732	12	9	7.39e-05	3.43818	9.86e-05	4799
chr17	64830400	64838999	PRKCA	not found	NM_002737	34	5	1.71e-31	17.5347	5.1e-30	8599
chr3	53189200	53192199	PRKCD	not found	NM_006254	13	4	1.27e-09	8.38057	3.39e-09	2999
chr3	169922000	169923999	PRKCI	not found	NM_002740	11	8	9.73e-05	3.54562	0.000127509	1999
chr3	170043600	170046399	PRKCI	not found	NM_002740	13	8	4.95e-06	4.19028	7.72e-06	2799
chr21	48045000	48048999	PRMT2	not found	NM_206962	13	8	4.95e-06	4.19028	7.72e-06	3999
chr20	4703800	4714199	PRND	not found	NM_012409	30	21	8.13e-10	3.68377	2.25e-09	10399
chr1	214150000	214154599	PROX1	not found	NM_002763	15	13	7.58e-05	2.97535	0.000100178	4599
chr1	214156400	214161799	PROX1	not found	NM_002763	31	14	6.47e-15	5.70984	3.81e-14	5399
chr12	50009400	50011799	PRPF40B	not found	NM_012272	11	3	4.4e-09	9.455	1.1e-08	2399
chr12	49687800	49692399	PRPH	not found	NM_006262	35	6	4.47e-30	15.042	1.18e-28	4599
chr6	32114600	32119399	PRRT1	not found	NM_030651	22	13	4.55e-09	4.36385	1.12e-08	4799
chr4	119271400	119277399	PRSS12	not found	NM_003619	16	12	8.08e-06	3.43818	1.2e-05	5999
chr9	33747200	33751399	PRSS3	not found	NM_007343	19	5	3.67e-14	9.79882	1.92e-13	4199
chr9	33795200	33798799	PRSS3	not found	NM_002771	12	7	5.72e-06	4.42052	8.77e-06	3599
chr15	56071400	56075399	PRTG	not found	NM_173814	14	7	1.95e-07	5.15727	3.59e-07	3999
chr10	104170000	104174599	PSD	not found	NM_002779	15	5	3.1e-10	7.73591	9.31e-10	4599
chr8	18912000	18914799	PSD3	not found	NM_015310	12	6	1.1e-06	5.15727	1.83e-06	2799
chr19	43530000	43532599	PSG11	not found	NM_001113410	11	8	9.73e-05	3.54562	0.000127509	2599
chr6	170810800	170814599	PSMB1	not found	NM_002793	12	2	2.88e-12	15.4718	1.16e-11	3799
chr11	256400	259999	PSMD13	not found	NM_002817	13	7	1.09e-06	4.7889	1.85e-06	3599
chr12	122314800	122318799	PSMD9	not found	NM_002813	16	16	0.000256203	2.57864	0.00031986	3999
chr15	77279200	77286599	PSTPIP1	not found	NM_003978	21	15	2.35e-07	3.61009	4.25e-07	7399
chr15	77301400	77308399	PSTPIP1	not found	NM_003978	21	14	7.43e-08	3.86795	1.52e-07	6999
chr6	42881600	42884199	PTCRA	not found	NM_138296	12	11	0.000496635	2.81306	0.000606288	2599
chr10	23477600	23481599	PTF1A	not found	NM_178161	22	18	1.29e-06	3.15167	2.11e-06	3999
chr10	23482400	23491399	PTF1A	not found	NM_178161	55	7	1.9e-52	20.2607	1.91e-50	8999
chr9	132493800	132499799	PTGES	not found	NM_004878	25	11	9.91e-13	5.86054	4.29e-12	5999
chr9	132515000	132519199	PTGES	not found	NM_004878	14	7	1.95e-07	5.15727	3.59e-07	4199
chr14	74284400	74289199	PTGR2	not found	NM_001146154	18	20	0.000452411	2.32077	0.000553585	4799
chr6	43067600	43068999	PTK7	not found	NM_152881	15	15	0.000366802	2.57864	0.000450642	1399
chr3	123197400	123201599	PTPLB	not found	NM_198402	16	3	1.23e-14	13.7527	6.82e-14	4199
chr20	48970000	48977799	PTPN1	not found	NM_002827	25	16	2.65e-09	4.02912	6.73e-09	7799
chr18	12911000	12916599	PTPN2	not found	NM_002828	20	13	9.27e-08	3.96713	1.88e-07	5599
chr1	202130600	202134599	PTPN7	not found	NM_002832	14	6	2.77e-08	6.01682	6.05e-08	3999
chr1	202147800	202153399	PTPRV	not found	NR_002930	19	10	6.16e-09	4.89941	1.47e-08	5599
chr19	45336600	45340599	PVRL2	not found	NM_002856	19	10	6.16e-09	4.89941	1.47e-08	3999
chr12	108066800	108074199	PWP1	not found	NM_007062	21	15	2.35e-07	3.61009	4.25e-07	7399
chr2	1756000	1760399	PXDN	not found	NM_012293	12	10	0.000204402	3.09436	0.000259872	4399
chr16	31214200	31218399	PYCARD	not found	NM_013258	13	8	4.95e-06	4.19028	7.72e-06	4199
chr16	31224400	31230999	PYDC1	not found	NM_152901	35	12	3.21e-20	7.52102	3.4e-19	6599
chr10	100114400	100120199	PYROXD2	not found	NM_032709	16	11	2.64e-06	3.75074	4.24e-06	5799
chr17	26553400	26557599	PYY2	not found	NR_003064	21	4	3.17e-18	13.5378	2.81e-17	4199
chr2	37710200	37712799	QPCT	not found	NM_012413	11	5	9.95e-07	5.673	1.72e-06	2599
chr16	29701800	29705199	QPRT	not found	NM_014298	14	12	0.000105854	3.00841	0.000138087	3399
chr17	29712600	29716799	RAB11FIP4	not found	NM_032932	12	6	1.1e-06	5.15727	1.83e-06	4199
chr17	29756800	29761199	RAB11FIP4	not found	NM_032932	13	7	1.09e-06	4.7889	1.85e-06	4399
chr17	29774400	29781199	RAB11FIP4	not found	NM_032932	16	14	5.42e-05	2.94701	7.35e-05	6799
chr17	29815400	29821799	RAB11FIP4	not found	NM_032932	16	15	0.000122292	2.75055	0.000158493	6399
chr2	238482400	238485799	RAB17	not found	NM_022449	14	5	2.57e-09	7.22018	6.7e-09	3399
chr13	111209600	111210599	RAB20	not found	NM_017817	10	2	7.53e-10	12.8932	2.12e-09	999
chr13	111222800	111224999	RAB20	not found	NM_017817	15	7	3.27e-08	5.52565	6.93e-08	2199
chr1	52456600	52459199	RAB3B	not found	NM_002867	12	7	5.72e-06	4.42052	8.77e-06	2599
chr11	61675400	61677799	RAB3IL1	not found	NM_013401	12	2	2.88e-12	15.4718	1.16e-11	2399
chr11	61686200	61691999	RAB3IL1	not found	NM_013401	23	13	9.46e-10	4.5622	2.61e-09	5799
chr1	229186800	229191399	RAB4A	not found	NM_004578	14	11	4.1e-05	3.2819	5.62e-05	4599
chr1	229196800	229203999	RAB4A	not found	NM_004578	18	9	6.25e-09	5.15727	1.48e-08	7199
chr1	229223000	229227999	RAB4A	not found	NM_004578	15	8	1.93e-07	4.83494	3.59e-07	4999
chr1	229230200	229236599	RAB4A	not found	NM_004578	18	12	4.96e-07	3.86795	8.87e-07	6399
chr3	128421800	128427799	RAB7A	not found	NM_004637	26	21	1.46e-07	3.1926	2.89e-07	5999
chr17	5164400	5168799	RABEP1	not found	NM_001083585	14	14	0.000525755	2.57864	0.000635798	4399
chr6	150229800	150235599	RAET1G	not found	NM_001001788	24	8	6.45e-15	7.73591	3.82e-14	5799
chr6	150241000	150246399	RAET1G	not found	NM_001001788	18	8	9.6e-10	5.80193	2.65e-09	5399
chr17	17551000	17555599	RAI1	not found	NM_030665	16	9	1.79e-07	4.58424	3.44e-07	4599
chr17	17570000	17573399	RAI1	not found	NM_030665	15	6	3.98e-09	6.44659	1.01e-08	3399
chr5	34434600	34441199	RAI14	not found	NM_001145522	15	16	0.000722149	2.41747	0.000865875	6599
chr5	34477800	34481399	RAI14	not found	NM_001145522	13	8	4.95e-06	4.19028	7.72e-06	3599
chr7	39751400	39754599	RALA	not found	NM_005402	13	3	3.23e-11	11.1741	1.14e-10	3199
chr2	238828400	238830799	RAMP1	not found	NM_005855	12	9	7.39e-05	3.43818	9.86e-05	2399
chr12	48137200	48144199	RAPGEF3	not found	NM_001098532	28	14	1.23e-12	5.15727	5.14e-12	6999
chr12	48145600	48150599	RAPGEF3	not found	NM_001098532	16	9	1.79e-07	4.58424	3.44e-07	4999
chr13	114915000	114921199	RASA3	not found	NM_007368	27	19	5.34e-09	3.66438	1.29e-08	6199
chr11	64495600	64497999	RASGRP2	not found	NM_001098671	12	2	2.88e-12	15.4718	1.16e-11	2399
chr11	64502800	64510399	RASGRP2	not found	NM_001098671	38	12	5.84e-23	8.16568	8.15e-22	7599
chr22	29708400	29710999	RASL10A	not found	NM_006477	17	4	9.75e-14	10.9592	4.92e-13	2599
chr17	34063400	34069599	RASL10B	not found	NM_033315	18	10	3.21e-08	4.64154	6.86e-08	6199
[truncated: 7,744 more rows]
