# Supplementary material for: Global analysis of H3K4me3 and H3K27me3 profiles in glioblastoma stem cells and identification of SLC17A7 as a bivalent tumor suppressor gene
Source: Oncotarget. 2015 Jan 22;6(7):5369–81. doi: 10.18632/oncotarget.3030 (PMC4467155; doi:10.18632/oncotarget.3030)
Supplement: Supplementary file 7 [file oncotarget-06-5369-s007.xls]

## Sheet: Sheet1
Supplementary Table 7. Bivalent genes found in more than 4 of 8 GSCs.
Gene Symbol	# of GSCs that are bivalent	Description	GO	KEGG
MARCH4	4	Membrane-associated ring finger (C3HC4) 4	GO:0005515 GO:0005794 GO:0006512 GO:0008270 GO:0016020 GO:0016021 GO:0016874 GO:0046872
ACAP1	5
ACE	4	Angiotensin I converting enzyme (peptidyl-dipeptidase A) 1	GO:0005886 GO:0005887 GO:0006955 GO:0016020 GO:0019882 GO:0001666 GO:0004180 GO:0004246 GO:0005624 GO:0005625 GO:0006508 GO:0006518 GO:0008152 GO:0008217 GO:0008237 GO:0008270 GO:0016021 GO:0016798 GO:0031404 GO:0042277 GO:0046872	hsa04614
ACHE	4	Acetylcholinesterase (Yt blood group)	GO:0001507 GO:0001540 GO:0001919 GO:0002076 GO:0003990 GO:0004104 GO:0005518 GO:0005576 GO:0005605 GO:0005794 GO:0005886 GO:0006260 GO:0006581 GO:0007155 GO:0007416 GO:0007517 GO:0008283 GO:0009611 GO:0009986 GO:0016020 GO:0016787 GO:0017171 GO:0030054 GO	hsa00564
ACTL6B	4	Actin-like 6B	GO:0004190 GO:0005200 GO:0005247 GO:0005515 GO:0005524 GO:0005634 GO:0006325 GO:0006508 GO:0006821 GO:0016020 GO:0016514
ACTN3	5	Actinin, alpha 3	GO:0003779	hsa04510 hsa04520 hsa04530 hsa04670 hsa04810
ADAMTS10	5	ADAM metallopeptidase with thrombospondin type 1 motif, 10	GO:0003674 GO:0004222 GO:0005578 GO:0006508 GO:0007229 GO:0008150 GO:0008233 GO:0008237 GO:0008270 GO:0031012 GO:0046872
ADAMTSL5	4	ADAMTS-like 5	GO:0004222 GO:0005578 GO:0008237 GO:0008270 GO:0031012
ADAR	4	Adenosine deaminase, RNA-specific	GO:0003677 GO:0003723 GO:0003725 GO:0003726 GO:0004000 GO:0005622 GO:0005634 GO:0005737 GO:0006396 GO:0006397 GO:0008270 GO:0016553 GO:0016787 GO:0031047 GO:0046872	hsa00791
AGAP2	4
ALMS1	5	Alstrom syndrome 1	GO:0003674 GO:0003677 GO:0003918 GO:0005524 GO:0005694 GO:0005737 GO:0005813 GO:0005929 GO:0006265 GO:0007601 GO:0007605 GO:0050896
ALOXE3	5	Arachidonate lipoxygenase 3	GO:0005506 GO:0006118 GO:0006691 GO:0016165 GO:0016491 GO:0016702 GO:0019370 GO:0046872
ARD1B	4	ARD1 homolog B (S. cerevisiae)	GO:0008080 GO:0008152
ARHGAP9	5	Rho GTPase activating protein 9	GO:0005096 GO:0005515 GO:0005622 GO:0007165
ARHGEF1	5	Rho guanine nucleotide exchange factor (GEF) 1	GO:0000074 GO:0005085 GO:0005089 GO:0005096 GO:0005515 GO:0005622 GO:0005737 GO:0005886 GO:0008283 GO:0035023	hsa04810
ARID3C	5	AT rich interactive domain 3C (BRIGHT-like)	GO:0003677 GO:0005622
ARL5C	5
ARPC2	4	Actin related protein 2/3 complex, subunit 2, 34kDa	GO:0005200 GO:0005515 GO:0005737 GO:0005856 GO:0005885 GO:0006928 GO:0030833	hsa04810
ATCAY	4	Ataxia, cerebellar, Cayman type (caytaxin)	GO:0006810
ATG4D	4	ATG4 autophagy related 4 homolog D (S. cerevisiae)	GO:0000045 GO:0004197 GO:0005515 GO:0005737 GO:0005829 GO:0005875 GO:0006508 GO:0006512 GO:0006612 GO:0006623 GO:0006914 GO:0008017 GO:0015031
ATG9B	6	ATG9 autophagy related 9 homolog B (S. cerevisiae)	GO:0001525 GO:0001542 GO:0002028 GO:0004517 GO:0005506 GO:0005509 GO:0005516 GO:0005625 GO:0005737 GO:0005794 GO:0005856 GO:0006118 GO:0006520 GO:0006809 GO:0006928 GO:0007165 GO:0007612 GO:0008270 GO:0009055 GO:0010181 GO:0016020 GO:0016491 GO:0020037 GO
ATP4A	4	ATPase, H+/K+ exchanging, alpha polypeptide	GO:0000166 GO:0000287 GO:0003824 GO:0005524 GO:0005887 GO:0006810 GO:0006812 GO:0006813 GO:0008152 GO:0008900 GO:0015077 GO:0015662 GO:0015672 GO:0015992 GO:0016020 GO:0016021 GO:0016787 GO:0016820 GO:0030955 GO:0007517 GO:0008307 GO:0031674	hsa00190
AUTS2	7	Autism susceptibility candidate 2	GO:0003674 GO:0004867 GO:0005199 GO:0005575 GO:0008150
B4GALNT1	4	Beta-1,4-N-acetyl-galactosaminyl transferase 1	GO:0001574 GO:0003947 GO:0005624 GO:0005794 GO:0005975 GO:0006687 GO:0016020 GO:0016021 GO:0016758 GO:0019915 GO:0030173 GO:0030259 GO:0005200 GO:0005737 GO:0005856 GO:0007275 GO:0007283 GO:0030154	hsa00604 hsa01031
BDNF	4	Brain-derived neurotrophic factor	GO:0001657 GO:0005515 GO:0006916 GO:0007406 GO:0007411 GO:0007412 GO:0007631 GO:0008038 GO:0008083 GO:0014047 GO:0016023 GO:0016358 GO:0019222 GO:0021675 GO:0042490 GO:0043524 GO:0045666 GO:0046668 GO:0048167 GO:0048839	hsa04010 hsa05040
BMP6	4	Bone morphogenetic protein 6	GO:0001649 GO:0005125 GO:0005515 GO:0005615 GO:0006954 GO:0007275 GO:0008083 GO:0030509 GO:0032349 GO:0040007 GO:0045944 GO:0051216	hsa04340 hsa04350
BRUNOL4	4	Bruno-like 4, RNA binding protein (Drosophila)	GO:0000166 GO:0003676 GO:0003723 GO:0005634 GO:0005737 GO:0042835
BRUNOL5	5	Bruno-like 5, RNA binding protein (Drosophila)
BSN	4	Bassoon (presynaptic cytomatrix protein)	GO:0004689 GO:0005516 GO:0005975 GO:0005977 GO:0005980 GO:0006091 GO:0008607 GO:0016020 GO:0005200 GO:0005515 GO:0005634 GO:0005737 GO:0005856 GO:0007268 GO:0008270 GO:0019717 GO:0030054 GO:0045202 GO:0046872
C12orf44	4	Chromosome 12 open reading frame 44
C12orf53	4	Chromosome 12 open reading frame 53
C14orf118	4	Chromosome 14 open reading frame 118	GO:0016020 GO:0016021
C19orf59	4
C19orf63	4	Chromosome 19 open reading frame 63
C3P1	4
C7orf23	4	Chromosome 7 open reading frame 23	GO:0016020 GO:0016021
C7orf28B	4	Chromosome 7 open reading frame 28B
C7orf52	6	Chromosome 7 open reading frame 52	GO:0008080 GO:0008152
C7orf60	4
C8orf33	4	Chromosome 8 open reading frame 33
C9orf171	5
C9orf69	4	Chromosome 9 open reading frame 69
CA4	4	Carbonic anhydrase IV	GO:0004089 GO:0005624 GO:0006730 GO:0007601 GO:0008270 GO:0016020 GO:0016829 GO:0046872 GO:0048503 GO:0050896	hsa00910
CACNA1C	4	Calcium channel, voltage-dependent, L type, alpha 1C subunit	GO:0002095 GO:0005216 GO:0005245 GO:0005249 GO:0005515 GO:0005624 GO:0005886 GO:0005891 GO:0006811 GO:0006813 GO:0006816 GO:0006874 GO:0007268 GO:0007628 GO:0008076 GO:0008217 GO:0008542 GO:0016020 GO:0016021 GO:0017156 GO:0019229 GO:0030073 GO:0030252 GO	hsa04010 hsa04020 hsa04720 hsa04912 hsa04930
CACNG8	6	Calcium channel, voltage-dependent, gamma subunit 8	GO:0003700 GO:0004952 GO:0005198 GO:0005244 GO:0005245 GO:0005509 GO:0005634 GO:0005891 GO:0005923 GO:0006355 GO:0006811 GO:0006816 GO:0007186 GO:0016020 GO:0016021	hsa04010
CADPS2	5	Ca2+-dependent activator protein for secretion 2	GO:0005509 GO:0006887 GO:0008289 GO:0015031 GO:0016020 GO:0030054 GO:0031410 GO:0045202
CALN1	5	Calneuron 1	GO:0001539 GO:0005509 GO:0009288
CAMK1D	5	Calcium/calmodulin-dependent protein kinase ID	GO:0000166 GO:0004672 GO:0004674 GO:0004713 GO:0005509 GO:0005516 GO:0005524 GO:0005634 GO:0005737 GO:0005954 GO:0005964 GO:0005978 GO:0006468 GO:0016740
CARD11	5	Caspase recruitment domain family, member 11	GO:0001819 GO:0004385 GO:0005515 GO:0005622 GO:0005737 GO:0005886 GO:0007165 GO:0030890 GO:0042101 GO:0042102 GO:0042981 GO:0043123 GO:0045061 GO:0045086 GO:0045121 GO:0045577 GO:0045580 GO:0050700 GO:0050776 GO:0051092	hsa04660 hsa04662
CASZ1	5	Castor zinc finger 1	GO:0003676 GO:0003677 GO:0005622 GO:0005634 GO:0006350 GO:0006355 GO:0008270 GO:0046872
CATSPERG	4
CBX4	4	Chromobox homolog 4 (Pc class homolog, Drosophila)	GO:0004872 GO:0004931 GO:0005216 GO:0005524 GO:0005887 GO:0006811 GO:0007165 GO:0016020 GO:0016021 GO:0000122 GO:0000785 GO:0003682 GO:0003714 GO:0005634 GO:0006333 GO:0006350 GO:0006355 GO:0006512 GO:0006916 GO:0007001 GO:0016568 GO:0051219
CBX7	4	Chromobox homolog 7	GO:0000785 GO:0003682 GO:0005634 GO:0006333 GO:0006350 GO:0006355 GO:0016568
CBX8	4	Chromobox homolog 8 (Pc class homolog, Drosophila)	GO:0000151 GO:0000785 GO:0003682 GO:0004842 GO:0005515 GO:0005634 GO:0006333 GO:0006350 GO:0006355 GO:0016568 GO:0016574 GO:0031519
CCDC136	4	Coiled-coil domain containing 136	GO:0005515
CCDC140	5	Coiled-coil domain containing 140
CCDC21	5	Coiled-coil domain containing 21	GO:0005515 GO:0016020 GO:0016192
CCDC64B	4	Coiled-coil domain containing 64B
CCDC66	4	Coiled-coil domain containing 66
CCND2	5	Cyclin D2	GO:0000074 GO:0005515 GO:0005634 GO:0007049 GO:0008284 GO:0019901 GO:0051301	hsa04110 hsa04115 hsa04310 hsa04510 hsa04630
CCNE1	5	Cyclin E1	GO:0000074 GO:0000082 GO:0000307 GO:0003713 GO:0005515 GO:0005634 GO:0006270 GO:0006468 GO:0007049 GO:0016301 GO:0016538 GO:0030521 GO:0045893 GO:0050681 GO:0051301	hsa04110 hsa04115 hsa05215 hsa05222
CCNO	4	Cyclin O	GO:0000074 GO:0004844 GO:0005634 GO:0005654 GO:0006284 GO:0008152 GO:0016798
CD70	4	CD70 molecule		hsa04060
CD8A	4	CD8a molecule	GO:0003831 GO:0003945 GO:0004461 GO:0005794 GO:0005975 GO:0008378 GO:0016020 GO:0016021 GO:0016757 GO:0030145 GO:0046872 GO:0002456 GO:0005515 GO:0005887 GO:0006955 GO:0007166 GO:0007169 GO:0009897 GO:0015026 GO:0019882 GO:0042101 GO:0042110 GO:0042288 GO	hsa04514 hsa04612 hsa04640 hsa04660
CDC27	7	Cell division cycle 27 homolog (S. cerevisiae)	GO:0005488 GO:0005515 GO:0005634 GO:0005680 GO:0005737 GO:0005813 GO:0005876 GO:0007091 GO:0008283	hsa04110 hsa04120
CEACAM18	5	Carcinoembryonic antigen-related cell adhesion molecule 18
CEACAM20	6	Carcinoembryonic antigen-related cell adhesion molecule 20	GO:0016020 GO:0016021
CFTR	4	Cystic fibrosis transmembrane conductance regulator (ATP-binding cassette sub-family C, member 7)	GO:0000166 GO:0001764 GO:0001937 GO:0004713 GO:0005216 GO:0005224 GO:0005254 GO:0005260 GO:0005515 GO:0005524 GO:0005624 GO:0005625 GO:0005739 GO:0005829 GO:0005886 GO:0005925 GO:0006810 GO:0006811 GO:0007268 GO:0007420 GO:0007585 GO:0007595 GO:0009925 GO	hsa02010
CLDN9	5	Claudin 9		hsa04514 hsa04530 hsa04670
CRLF1	4	Cytokine receptor-like factor 1	GO:0004872 GO:0005615 GO:0019955 GO:0004721 GO:0004722 GO:0005506 GO:0005509 GO:0006470 GO:0007601 GO:0016787 GO:0030145 GO:0050896 GO:0050906
CRYM	4	Crystallin, mu	GO:0004764 GO:0005737 GO:0007601 GO:0008473
CSNK2A1	5	Casein kinase 2, alpha 1 polypeptide		hsa04310 hsa04520 hsa04530
CTNNBL1	4	Catenin, beta like 1	GO:0005488 GO:0005634 GO:0006915
CTU1	5
CUX1	7	Cut-like homeobox 1	GO:0000122 GO:0000166 GO:0003677 GO:0003682 GO:0003700 GO:0003702 GO:0005634 GO:0005794 GO:0006355 GO:0006810 GO:0007275 GO:0016020 GO:0016021 GO:0016564 GO:0030324 GO:0042491 GO:0043565
DAP3	4	Death associated protein 3	GO:0005739 GO:0005761 GO:0006915 GO:0008624 GO:0008637 GO:0015935 GO:0030529
DEDD2	5	Death effector domain containing 2	GO:0003677 GO:0005515 GO:0005634 GO:0005730 GO:0006350 GO:0006355 GO:0006396 GO:0007242 GO:0008625 GO:0008633 GO:0016075 GO:0016481 GO:0019725 GO:0030159 GO:0030262 GO:0042981
DENND1C	4	DENN/MADD domain containing 1C	GO:0007155 GO:0008037 GO:0019058
DPM3	5	Dolichyl-phosphate mannosyltransferase polypeptide 3	GO:0004582 GO:0005515 GO:0005783 GO:0005789 GO:0005975 GO:0006506 GO:0016020 GO:0016021 GO:0018406 GO:0030176 GO:0033185 GO:0035269
DQX1	4	DEAQ box polypeptide 1 (RNA-dependent ATPase)	GO:0000166 GO:0003676 GO:0004386 GO:0005524 GO:0005634 GO:0016787
DUSP22	4	Dual specificity phosphatase 22	GO:0000188 GO:0004725 GO:0005515 GO:0005634 GO:0005737 GO:0006470 GO:0006915 GO:0007179 GO:0007275 GO:0008138 GO:0016311 GO:0016787 GO:0016791 GO:0017017 GO:0042127 GO:0046330
ECE2	4	Endothelin converting enzyme 2	GO:0004245 GO:0006508 GO:0007267 GO:0007420 GO:0007507 GO:0008152 GO:0008168 GO:0008237 GO:0008270 GO:0010002 GO:0016020 GO:0016021 GO:0016486 GO:0016511 GO:0016512 GO:0030659 GO:0046872
EEPD1	4
EGR4	4	Early growth response 4	GO:0004889 GO:0005216 GO:0005230 GO:0005515 GO:0005794 GO:0005886 GO:0005887 GO:0005892 GO:0006810 GO:0006811 GO:0006812 GO:0006936 GO:0007165 GO:0007271 GO:0015267 GO:0015464 GO:0016020 GO:0016021 GO:0030054 GO:0030594 GO:0042391 GO:0045202 GO:0045211
EIF4EBP1	4	Eukaryotic translation initiation factor 4E binding protein 1	GO:0005515 GO:0008190 GO:0008286 GO:0045947	hsa04012 hsa04150 hsa04910 hsa05221
EMID2	5	EMI domain containing 2	GO:0005515 GO:0005578 GO:0005737 GO:0005783 GO:0005794 GO:0006817
EN2	6	Engrailed homeobox 2	GO:0003677 GO:0003700 GO:0005634 GO:0006355 GO:0007275 GO:0030901 GO:0030902 GO:0043565 GO:0048666
EOMES	4	Eomesodermin homolog (Xenopus laevis)
EPHB3	6	EPH receptor B3	GO:0000166 GO:0004672 GO:0004674 GO:0004713 GO:0004872 GO:0005003 GO:0005524 GO:0005887 GO:0006468 GO:0007165 GO:0007169 GO:0007411 GO:0008046 GO:0016020 GO:0016740	hsa04360
EPO	4	Erythropoietin	GO:0001666 GO:0005128 GO:0005179 GO:0005515 GO:0005576 GO:0005615 GO:0007165 GO:0007267 GO:0007275 GO:0008015 GO:0030218 GO:0043249	hsa04060 hsa04630 hsa04640
ERICH1	5	Glutamate-rich 1
EVI5L	4	Ecotropic viral integration site 5-like	GO:0004672 GO:0005096 GO:0005097 GO:0005524 GO:0005622 GO:0006468 GO:0032313
EVX2	4	Even-skipped homeobox 2	GO:0003677 GO:0003700 GO:0003735 GO:0004879 GO:0005622 GO:0005634 GO:0005840 GO:0006355 GO:0006412 GO:0007275 GO:0008150 GO:0016068 GO:0042309 GO:0043565 GO:0050825 GO:0050826
FADS6	4	Fatty acid desaturase domain family, member 6	GO:0016491
FAM115A	5	Family with sequence similarity 115, member A
FAM19A2	4	Family with sequence similarity 19 (chemokine (C-C motif)-like), member A2	GO:0005737
FAM89A	5	Family with sequence similarity 89, member A
FBXO21	4	F-box protein 21	GO:0000151 GO:0004842 GO:0006511 GO:0006512
FCGBP	4	Fc fragment of IgG binding protein	GO:0007155 GO:0007339 GO:0016020
FEZF1	6	FEZ family zinc finger 1	GO:0001764 GO:0003676 GO:0003677 GO:0005622 GO:0005634 GO:0006350 GO:0006355 GO:0007275 GO:0007399 GO:0007411 GO:0008270 GO:0030154 GO:0030900 GO:0046872
FICD	4
FITM2	4
FLI1	4	Friend leukemia virus integration 1	GO:0005515 GO:0005576 GO:0030234 GO:0050821
FLJ36031	4	Hypothetical protein FLJ36031
FOLR2	4	Folate receptor 2 (fetal)	GO:0003677 GO:0003700 GO:0005634 GO:0006350 GO:0006355 GO:0007165 GO:0043565 GO:0045449 GO:0046983
FOSB	4	FBJ murine osteosarcoma viral oncogene homolog B	GO:0000074 GO:0000122 GO:0003677 GO:0003700 GO:0004289 GO:0005634 GO:0006355 GO:0006508 GO:0007275 GO:0007610 GO:0008134 GO:0043565 GO:0045449 GO:0046983
FOXA3	6	Forkhead box A3	GO:0001678 GO:0003700 GO:0003704 GO:0005634 GO:0006350 GO:0006355 GO:0009267 GO:0043565	hsa04950
FOXJ2	4	Forkhead box J2	GO:0003700 GO:0005634 GO:0006350 GO:0006355 GO:0043565
FOXK1	7	Forkhead box K1	GO:0003700 GO:0005179 GO:0005515 GO:0005576 GO:0005634 GO:0006350 GO:0006355 GO:0006357 GO:0006777 GO:0007275 GO:0007519 GO:0016563 GO:0016564 GO:0030154 GO:0043565 GO:0045892 GO:0045893 GO:0048637
FRG2C	5	FSHD region gene 2 family, member C
FSCN3	5	Fascin homolog 3, actin-bundling protein, testicular (Strongylocentrotus purpuratus)
GALNTL5	4	UDP-N-acetyl-alpha-D-galactosamine:polypeptide N-acetylgalactosaminyltransferase-like 5	GO:0005509 GO:0005794 GO:0016020 GO:0016021 GO:0016757 GO:0030145	hsa00512 hsa01030
GALR2	4	Galanin receptor 2	GO:0004673 GO:0004740 GO:0005524 GO:0005739 GO:0005975 GO:0006006 GO:0016310 GO:0016772 GO:0018106	hsa04080
GATA2	4	GATA binding protein 2
GATA6	4	GATA binding protein 6	GO:0001889 GO:0003677 GO:0003682 GO:0003700 GO:0003705 GO:0005515 GO:0005634 GO:0006350 GO:0006355 GO:0007517 GO:0008270 GO:0016563 GO:0043565 GO:0045941 GO:0045944 GO:0046872
GIPR	5	Gastric inhibitory polypeptide receptor	GO:0004930 GO:0004967 GO:0005886 GO:0006091 GO:0007186 GO:0007190 GO:0007584 GO:0016020 GO:0016021 GO:0016519 GO:0001726 GO:0003779 GO:0005622 GO:0005737 GO:0005856 GO:0005938 GO:0006897 GO:0006955 GO:0007257 GO:0008047 GO:0016601 GO:0030027 GO:0042802 GO	hsa04080
GLI1	4	Glioma-associated oncogene homolog 1 (zinc finger protein)	GO:0000166 GO:0003676 GO:0003723 GO:0003724 GO:0004386 GO:0005524 GO:0008026 GO:0016787	hsa04340 hsa05217
GNB2	4	Guanine nucleotide binding protein (G protein), beta polypeptide 2
GPATCH8	4	G patch domain containing 8	GO:0003674 GO:0003676 GO:0005575 GO:0005622 GO:0008150 GO:0008270
GPR4	5	G protein-coupled receptor 4	GO:0001584 GO:0004872 GO:0004945 GO:0004992 GO:0005887 GO:0006935 GO:0007165 GO:0007186 GO:0007596 GO:0015057 GO:0016020 GO:0016021 GO:0045028
GRB2	4	Growth factor receptor-bound protein 2	GO:0004800 GO:0005575 GO:0005768 GO:0008150 GO:0008430 GO:0016020 GO:0016021 GO:0040018 GO:0042404 GO:0042446	hsa01510 hsa04010 hsa04012 hsa04320 hsa04510 hsa04540 hsa04630 hsa04650 hsa04660 hsa04664 hsa04910 hsa04912 hsa05040 hsa05210 hsa05211 hsa05213 hsa05214 hsa05215 hsa05220 hsa05221 hsa05223
GRID2IP	5	Glutamate receptor, ionotropic, delta 2 (Grid2) interacting protein
GRM8	5	Glutamate receptor, metabotropic 8	GO:0001501 GO:0003700 GO:0005515 GO:0005634 GO:0006355 GO:0007275 GO:0007399 GO:0007409 GO:0030326 GO:0042472 GO:0043565 GO:0045669 GO:0001642 GO:0004872 GO:0004930 GO:0004965 GO:0005887 GO:0007165 GO:0007186 GO:0007194 GO:0007268 GO:0007601 GO:0007608 GO	hsa04080
GSC2	5	Goosecoid homeobox 2	GO:0003700 GO:0005634 GO:0006355 GO:0006357 GO:0009653 GO:0043565
GSDMA	4
HAP1	4	Huntingtin-associated protein 1 (neuroan 1)	GO:0003674 GO:0007268 GO:0007275 GO:0015629	hsa05040
HAPLN4	4	Hyaluronan and proteoglycan link protein 4	GO:0005540 GO:0005578 GO:0007155
HCG27	4	HLA complex group 27
HCK	4	Hemopoietic cell kinase	GO:0000166 GO:0004672 GO:0004674 GO:0004713 GO:0005515 GO:0005524 GO:0005737 GO:0006468 GO:0007242 GO:0007498 GO:0016020 GO:0016740
HES3	4	Hairy and enhancer of split 3 (Drosophila)	GO:0003677 GO:0005634 GO:0006355 GO:0030528 GO:0045449
HIF3A	5	Hypoxia inducible factor 3, alpha subunit	GO:0001666 GO:0003677 GO:0003700 GO:0004871 GO:0005634 GO:0005737 GO:0006355 GO:0006366 GO:0007165 GO:0030528 GO:0045449
HIGD2B	4
HLX	4	H2.0-like homeobox	GO:0003700 GO:0005634 GO:0006355 GO:0006366 GO:0007186 GO:0007275 GO:0016021 GO:0043565
HOXA3	4	Homeobox A3	GO:0001584 GO:0001974 GO:0003677 GO:0003700 GO:0005634 GO:0006355 GO:0007186 GO:0007275 GO:0008284 GO:0010159 GO:0016021 GO:0030878 GO:0043565 GO:0048538 GO:0048645 GO:0060017
HOXB6	4	Homeobox B6	GO:0003677 GO:0003700 GO:0005634 GO:0006355 GO:0007275 GO:0008595 GO:0043565
HOXB9	4	Homeobox B9	GO:0003700 GO:0005515 GO:0005634 GO:0006350 GO:0006355 GO:0007275 GO:0016563 GO:0043565
HOXC11	4	Homeobox C11	GO:0001656 GO:0001759 GO:0003700 GO:0003702 GO:0005634 GO:0006355 GO:0007275 GO:0007492 GO:0043565
HSD17B12	4	Hydroxysteroid (17-beta) dehydrogenase 12	GO:0004303 GO:0005783 GO:0006694 GO:0008152 GO:0016020 GO:0016021 GO:0016491	hsa00150 hsa01040
IGFN1	4
INSIG1	4	Insulin induced gene 1	GO:0005506 GO:0005739 GO:0006118 GO:0006766 GO:0006810 GO:0008202 GO:0009055 GO:0046872 GO:0051536 GO:0051537 GO:0005515 GO:0005783 GO:0006629 GO:0006991 GO:0008152 GO:0008203 GO:0008283 GO:0016020 GO:0016021
INTS4L1	5
ISOC2	4	Isochorismatase domain containing 2	GO:0003824 GO:0005739 GO:0008152
ITGA5	4	Integrin, alpha 5 (fibronectin receptor, alpha polypeptide)	GO:0001726 GO:0004872 GO:0005178 GO:0005509 GO:0005515 GO:0007044 GO:0007155 GO:0007229 GO:0007613 GO:0008305 GO:0016020 GO:0016021 GO:0019717	hsa04510 hsa04512 hsa04640 hsa04810
ITGAL	4	Integrin, alpha L (antigen CD11A (p180), lymphocyte function-associated antigen 1; alpha polypeptide)	GO:0000287 GO:0001772 GO:0004872 GO:0005509 GO:0005515 GO:0006928 GO:0006954 GO:0007155 GO:0007159 GO:0007165 GO:0007229 GO:0008305 GO:0016020 GO:0016021 GO:0050798	hsa04514 hsa04650 hsa04670 hsa04810
ITGAM	4	Integrin, alpha M (complement component 3 receptor 3 subunit)	GO:0000287 GO:0001846 GO:0001948 GO:0004872 GO:0005509 GO:0005515 GO:0005634 GO:0007155 GO:0007229 GO:0008305 GO:0009897 GO:0016020 GO:0016021 GO:0030593 GO:0045123 GO:0046982 GO:0050798	hsa04514 hsa04640 hsa04670 hsa04810
JAK3	4	Janus kinase 3 (a protein tyrosine kinase, leukocyte)	GO:0000166 GO:0001701 GO:0004197 GO:0004672 GO:0004674 GO:0004713 GO:0004718 GO:0004871 GO:0005158 GO:0005179 GO:0005515 GO:0005524 GO:0005576 GO:0005625 GO:0005856 GO:0006468 GO:0006508 GO:0007242 GO:0007267 GO:0007283 GO:0007498 GO:0008584 GO:0016020 GO	hsa04630 hsa04920
KCNA4	6	Potassium voltage-gated channel, shaker-related subfamily, member 4	GO:0005216 GO:0005244 GO:0005249 GO:0005515 GO:0005624 GO:0006811 GO:0006813 GO:0008076 GO:0016020 GO:0016021 GO:0030955
KCNC3	4	Potassium voltage-gated channel, Shaw-related subfamily, member 3	GO:0005216 GO:0005244 GO:0005249 GO:0005515 GO:0005624 GO:0006811 GO:0006813 GO:0008076 GO:0008219 GO:0016020 GO:0016021 GO:0030955 GO:0005198 GO:0005509 GO:0005882 GO:0007275 GO:0016023
KCNG2	4	Potassium voltage-gated channel, subfamily G, member 2	GO:0005216 GO:0005244 GO:0005249 GO:0005251 GO:0005515 GO:0006811 GO:0006813 GO:0008016 GO:0008076 GO:0016020 GO:0016021 GO:0030955
KCNK6	4	Potassium channel, subfamily K, member 6	GO:0005242 GO:0005244 GO:0005249 GO:0005267 GO:0005624 GO:0006811 GO:0006813 GO:0008076 GO:0016020 GO:0016021 GO:0030955
KCNN1	5	Potassium intermediate/small conductance calcium-activated channel, subfamily N, member 1	GO:0005216 GO:0005249 GO:0005516 GO:0005624 GO:0006811 GO:0006813 GO:0007268 GO:0008076 GO:0015269 GO:0016020 GO:0016021 GO:0016286
KCNN3	4	Potassium intermediate/small conductance calcium-activated channel, subfamily N, member 3	GO:0005216 GO:0005249 GO:0005516 GO:0006813 GO:0008076 GO:0015269 GO:0016020 GO:0016021 GO:0016286
KCP	4
KCTD15	4	Potassium channel tetramerisation domain containing 15	GO:0005249 GO:0005515 GO:0006813 GO:0008076 GO:0016020
KIF26B	4	Kinesin family member 26B	GO:0000166 GO:0003777 GO:0005524 GO:0005874 GO:0005875 GO:0007018
KLF1	4	Kruppel-like factor 1 (erythroid)	GO:0003676 GO:0003700 GO:0003713 GO:0005622 GO:0005634 GO:0006338 GO:0006350 GO:0006355 GO:0006366 GO:0008270 GO:0009887 GO:0043249 GO:0046872 GO:0003674 GO:0005887 GO:0008092 GO:0008150 GO:0009986 GO:0016020
LAMB1	4	Laminin, beta 1	GO:0000166 GO:0004871 GO:0005201 GO:0005509 GO:0005515 GO:0005578 GO:0005604 GO:0005606 GO:0005607 GO:0006935 GO:0007155 GO:0007165 GO:0016020 GO:0030335 GO:0031175 GO:0042476 GO:0043257 GO:0043259 GO:0048471 GO:0050679	hsa01430 hsa04510 hsa04512 hsa05060 hsa05222
LANCL2	6	LanC lantibiotic synthetase component C-like 2 (bacterial)	GO:0005524 GO:0005525 GO:0005634 GO:0005737 GO:0005829 GO:0005886 GO:0016481
LBXCOR1	4	LBXCOR1 homolog (mouse)	GO:0000166 GO:0003714 GO:0004952 GO:0004966 GO:0005488 GO:0005515 GO:0005634 GO:0005667 GO:0006350 GO:0006355 GO:0007186 GO:0016021 GO:0016068 GO:0016481 GO:0042309 GO:0050825 GO:0050826
LEMD3	5	LEM domain containing 3	GO:0000166 GO:0003676 GO:0005624 GO:0005634 GO:0005635 GO:0005639 GO:0016020 GO:0016021 GO:0016068
LGI3	6	Leucine-rich repeat LGI family, member 3	GO:0005215 GO:0005488 GO:0005515 GO:0006810
LHX1	7	LIM homeobox 1	GO:0001706 GO:0003700 GO:0003702 GO:0005634 GO:0006355 GO:0007399 GO:0008270 GO:0009887 GO:0010003 GO:0043565 GO:0046872
LHX4	5	LIM homeobox 4	GO:0003700 GO:0005634 GO:0006355 GO:0006916 GO:0008045 GO:0008270 GO:0009887 GO:0021526 GO:0043565 GO:0046872
LHX9	4	LIM homeobox 9	GO:0003677 GO:0003700 GO:0005634 GO:0006355 GO:0007186 GO:0008270 GO:0015057 GO:0016021 GO:0043565 GO:0046872
LOC100101121	6	Testis-specific transcript, Y-linked 23
LOC100134229	6
LOC148145	4	Hypothetical protein LOC148145
LOC389493	6	Hypothetical LOC389493
LOC389791	5	Hypothetical LOC389791
LOC647121	5	Embigin homolog (mouse) pseudogene
LOC728875	6
LOC728989	5	Similar to phosphodiesterase 4D interacting protein isoform 1
LRFN3	4	Leucine rich repeat and fibronectin type III domain containing 3	GO:0005515 GO:0016020 GO:0016021
LRP2	4	Low density lipoprotein-related protein 2	GO:0004872 GO:0005509 GO:0005515 GO:0005529 GO:0005624 GO:0005764 GO:0005768 GO:0005783 GO:0005794 GO:0005903 GO:0005905 GO:0006486 GO:0006629 GO:0006766 GO:0006898 GO:0008283 GO:0016020 GO:0016021 GO:0016324 GO:0030139 GO:0030900	hsa04340
LRRC59	4	Leucine rich repeat containing 59	GO:0000786 GO:0003677 GO:0005515 GO:0005634 GO:0005783 GO:0005792 GO:0006334 GO:0008565 GO:0015627 GO:0015628 GO:0016020 GO:0016021
MAP2K3	4	Mitogen-activated protein kinase kinase 3	GO:0000166 GO:0000187 GO:0004672 GO:0004674 GO:0004708 GO:0004713 GO:0005515 GO:0005524 GO:0006468 GO:0006954 GO:0007165 GO:0016740 GO:0042035 GO:0045860 GO:0045893 GO:0060048	hsa04010 hsa04620 hsa04664 hsa04912
MCF2L2	4	MCF.2 cell line derived transforming sequence-like 2	GO:0005085 GO:0005089 GO:0005622 GO:0035023
MECOM	4
MED6	4	Mediator complex subunit 6
MEFV	5	Mediterranean fever	GO:0003779 GO:0005515 GO:0005622 GO:0005634 GO:0005737 GO:0005856 GO:0005874 GO:0005875 GO:0006954 GO:0008270 GO:0046872
MEIS1	5	Meis homeobox 1	GO:0003700 GO:0003705 GO:0005515 GO:0005634 GO:0005667 GO:0006355 GO:0007275 GO:0043565
MICALL2	6	MICAL-like 2	GO:0005515 GO:0005737 GO:0005856 GO:0005923 GO:0006897 GO:0008270 GO:0030482 GO:0046872
MIR130A	5
MIR138-1	4
MIR148A	7
MMD2	6	Monocyte to macrophage differentiation-associated 2	GO:0004872 GO:0016020 GO:0016021 GO:0019835
MMEL1	4	Membrane metallo-endopeptidase-like 1	GO:0004245 GO:0006508 GO:0008237 GO:0008270 GO:0016020 GO:0016021 GO:0046872
MNX1	5	Motor neuron and pancreas homeobox 1	GO:0003677 GO:0003700 GO:0003702 GO:0004879 GO:0005249 GO:0005634 GO:0006355 GO:0006357 GO:0006813 GO:0006959 GO:0009653 GO:0016020 GO:0016021 GO:0021675 GO:0030182 GO:0043565 GO:0051260	hsa04950
MORN5	4
MRPS33	5	Mitochondrial ribosomal protein S33	GO:0003735 GO:0005739 GO:0005763 GO:0006412 GO:0030529
MS4A8B	4	Membrane-spanning 4-domains, subfamily A, member 8B	GO:0004872 GO:0007165 GO:0016020 GO:0016021
MSH6	4	MutS homolog 6 (E. coli)	GO:0003779 GO:0004519 GO:0004530 GO:0004536 GO:0005509 GO:0005515 GO:0005576 GO:0005634 GO:0006308 GO:0006915 GO:0016787	hsa05210
MUC12	4	Mucin 12, cell surface associated	GO:0005515 GO:0005634 GO:0006512 GO:0008270 GO:0016020 GO:0016192 GO:0016874 GO:0046872
MUC4	5	Mucin 4, cell surface associated	GO:0004252 GO:0005176 GO:0005215 GO:0005515 GO:0005887 GO:0006508 GO:0006810 GO:0007155 GO:0007160 GO:0016020
MVK	4	Mevalonate kinase (mevalonic aciduria)	GO:0000166 GO:0004496 GO:0005524 GO:0005737 GO:0005777 GO:0006468 GO:0006695 GO:0008152 GO:0008299 GO:0016301 GO:0016310 GO:0016740 GO:0016773 GO:0042802	hsa00100
MYH10	4	Myosin, heavy chain 10, non-muscle	GO:0004364 GO:0005737 GO:0006950 GO:0008152 GO:0016740	hsa04530 hsa04810
NBPF15	5	Neuroblastoma breakpoint family, member 15	GO:0005737
NCRNA00164	7
NOTO	4	Notochord homeobox
NPTX2	4	Neuronal pentraxin II	GO:0003674 GO:0005509 GO:0005529 GO:0005575 GO:0007268
NRD1	4	Nardilysin (N-arginine dibasic convertase)	GO:0004222 GO:0005829 GO:0006508 GO:0007528 GO:0008270 GO:0008283 GO:0009986 GO:0016477 GO:0016919 GO:0046872 GO:0048408
NTF4	4
NXPH4	5	Neurexophilin 4	GO:0003674 GO:0005576 GO:0007218
OASL	4	2'-5'-oligoadenylate synthetase-like	GO:0003677 GO:0003723 GO:0003725 GO:0005524 GO:0005730 GO:0005737 GO:0006464 GO:0006955 GO:0008150 GO:0016740 GO:0046966
OR1F1	4	Olfactory receptor, family 1, subfamily F, member 1	GO:0001584 GO:0004872 GO:0004984 GO:0005887 GO:0007165 GO:0007186 GO:0007608 GO:0016020 GO:0016021 GO:0050896
OS9	5	Amplified in osteosarcoma	GO:0005245 GO:0005515 GO:0005625 GO:0006816 GO:0016021
OSR1	4	Odd-skipped related 1 (Drosophila)	GO:0001656 GO:0003676 GO:0005622 GO:0005634 GO:0007507 GO:0008270 GO:0008406 GO:0046872 GO:0048389
PAIP2B	4	Poly(A) binding protein interacting protein 2B	GO:0000900 GO:0005515 GO:0005737 GO:0045947
PARP8	4	Poly (ADP-ribose) polymerase family, member 8	GO:0003950 GO:0005622 GO:0005634 GO:0006471 GO:0016757
PAX2	4	Paired box 2	GO:0000122 GO:0001657 GO:0001709 GO:0003677 GO:0005515 GO:0005634 GO:0006350 GO:0006355 GO:0006366 GO:0007275 GO:0007409 GO:0007601 GO:0030154 GO:0042472 GO:0043010 GO:0045944
PAX5	4	Paired box 5	GO:0003677 GO:0005634 GO:0006350 GO:0006355 GO:0006366 GO:0006959 GO:0007275 GO:0007283 GO:0007399 GO:0009887 GO:0030154
PDCD5	4	Programmed cell death 5	GO:0006915 GO:0006917 GO:0004631 GO:0005515 GO:0005737 GO:0005777 GO:0006468 GO:0006629 GO:0006695 GO:0016740
PDE4A	5	Phosphodiesterase 4A, cAMP-specific (phosphodiesterase E2 dunce homolog, Drosophila)	GO:0003824 GO:0004114 GO:0004115 GO:0005575 GO:0005624 GO:0005625 GO:0005626 GO:0007165 GO:0009187 GO:0016020 GO:0016787 GO:0004252 GO:0005576 GO:0006508 GO:0006879 GO:0006952 GO:0030492	hsa00230
PDGFA	4	Platelet-derived growth factor alpha polypeptide	GO:0004022 GO:0004957 GO:0005575 GO:0005737 GO:0005829 GO:0006629 GO:0006631 GO:0006693 GO:0007179 GO:0007565 GO:0007567 GO:0008152 GO:0008667 GO:0009239 GO:0016404 GO:0016491 GO:0019372 GO:0042803 GO:0045786 GO:0051287 GO:0000074 GO:0005161 GO:0005615 GO	hsa04010 hsa04510 hsa04540 hsa04810 hsa05214 hsa05215 hsa05218
PDK4	4	Pyruvate dehydrogenase kinase, isozyme 4	GO:0004673 GO:0004740 GO:0005524 GO:0005739 GO:0005743 GO:0005975 GO:0006006 GO:0016310 GO:0016772 GO:0018106
PDRG1	5	P53 and DNA damage regulated 1
PER2	4	Period homolog 2 (Drosophila)	GO:0004871 GO:0005515 GO:0005634 GO:0005737 GO:0006350 GO:0006355 GO:0007165 GO:0007623	hsa04710
PLXDC1	4	Plexin domain containing 1	GO:0001525 GO:0003674 GO:0004872 GO:0005575 GO:0005737 GO:0007160 GO:0007275 GO:0016020 GO:0016021
PNPT1	4	Polyribonucleotide nucleotidyltransferase 1	GO:0000175 GO:0003723 GO:0004553 GO:0004654 GO:0005739 GO:0005975 GO:0006396 GO:0006402 GO:0016740	hsa00230 hsa00240
POP4	4	Processing of precursor 4, ribonuclease P/MRP subunit (S. cerevisiae)	GO:0000172 GO:0003723 GO:0004526 GO:0004540 GO:0005634 GO:0006364 GO:0008033 GO:0016787 GO:0030677 GO:0042802
POP7	4	Processing of precursor 7, ribonuclease P/MRP subunit (S. cerevisiae)	GO:0003676 GO:0004526 GO:0005515 GO:0005634 GO:0005655 GO:0008033 GO:0016787
PPP1R12C	4	Protein phosphatase 1, regulatory (inhibitor) subunit 12C
PPP1R1B	4	Protein phosphatase 1, regulatory (inhibitor) subunit 1B (dopamine and cAMP regulated phosphoprotein, DARPP-32)
PPP1R3A	4	Protein phosphatase 1, regulatory (inhibitor) subunit 3A (glycogen and sarcoplasmic reticulum binding subunit, skeletal muscle)	GO:0004865 GO:0005975 GO:0005977 GO:0016020 GO:0016021	hsa04910
PRDM13	4	PR domain containing 13	GO:0003676 GO:0003677 GO:0003700 GO:0005622 GO:0005634 GO:0006350 GO:0006355 GO:0008270 GO:0046872
PRKCG	4	Protein kinase C, gamma	GO:0000166 GO:0004672 GO:0004674 GO:0004697 GO:0004713 GO:0005509 GO:0005524 GO:0005634 GO:0005737 GO:0005829 GO:0006468 GO:0007242 GO:0007611 GO:0007635 GO:0008219 GO:0008270 GO:0016740 GO:0019717 GO:0019992 GO:0030425 GO:0031397 GO:0032425 GO:0042177	hsa04010 hsa04012 hsa04020 hsa04070 hsa04310 hsa04370 hsa04510 hsa04530 hsa04540 hsa04650 hsa04670 hsa04720 hsa04730 hsa04916 hsa05214 hsa05223
PRR15	4	Proline rich 15	GO:0007275
PRRT4	6
PRSS33	4	Protease, serine, 33	GO:0004252 GO:0006508 GO:0008233
PSMB4	4	Proteasome (prosome, macropain) subunit, beta type, 4		hsa03050
PTPRN2	6	Protein tyrosine phosphatase, receptor type, N polypeptide 2	GO:0004725 GO:0004872 GO:0005001 GO:0005887 GO:0006470 GO:0016020 GO:0016311 GO:0016787 GO:0016791 GO:0030141	hsa04940
PTPRU	5	Protein tyrosine phosphatase, receptor type, U	GO:0004725 GO:0004872 GO:0005001 GO:0005575 GO:0005887 GO:0006464 GO:0006470 GO:0007155 GO:0007185 GO:0008150 GO:0016020 GO:0016311 GO:0016787 GO:0016791
RAB19	5	RAB19, member RAS oncogene family	GO:0000166 GO:0003924 GO:0005515 GO:0005525 GO:0005622 GO:0006886 GO:0006913 GO:0007165 GO:0007264 GO:0015031
RABL5	5	RAB, member RAS oncogene family-like 5	GO:0000166 GO:0005525 GO:0007264 GO:0015031
RAET1K	5
RBM19	7	RNA binding motif protein 19
RCSD1	5	RCSD domain containing 1	GO:0016301
RNF39	5	Ring finger protein 39	GO:0005515 GO:0005575 GO:0005737 GO:0008150 GO:0008270 GO:0046872
ROBO3	5	Roundabout, axon guidance receptor, homolog 3 (Drosophila)	GO:0004872 GO:0006935 GO:0007275 GO:0007399 GO:0007411 GO:0016020 GO:0016021 GO:0030154	hsa04360
RP9	5	Retinitis pigmentosa 9 (autosomal dominant)	GO:0003676 GO:0005515 GO:0005634 GO:0005785 GO:0007601 GO:0008270 GO:0008380 GO:0046872 GO:0050896
RPH3A	4	Rabphilin 3A homolog (mouse)
RPL38	4	Ribosomal protein L38	GO:0004867 GO:0005576 GO:0005737 GO:0005886 GO:0006953 GO:0030212 GO:0003723 GO:0003735 GO:0005515 GO:0005622 GO:0005840 GO:0005842 GO:0006412	hsa03010
RTN4RL2	4	Reticulon 4 receptor-like 2	GO:0004872 GO:0005515 GO:0007186 GO:0016020 GO:0016021 GO:0016500 GO:0031103 GO:0046658 GO:0048503
SAP130	5	Sin3A-associated protein, 130kDa	GO:0004987 GO:0005634 GO:0006350 GO:0006355 GO:0007186 GO:0016021
SCAND3	4
SCRT1	4	Scratch homolog 1, zinc finger protein (Drosophila)	GO:0003676 GO:0003700 GO:0005249 GO:0005622 GO:0005634 GO:0006350 GO:0006355 GO:0006813 GO:0008076 GO:0008270 GO:0046872
SDK1	6	Sidekick homolog 1, cell adhesion molecule (chicken)	GO:0005515 GO:0007155 GO:0016020 GO:0016021
SFRS6	4	Splicing factor, arginine/serine-rich 6	GO:0000166 GO:0003676 GO:0003723 GO:0005515 GO:0005634 GO:0006376 GO:0006397 GO:0008380
SFRS8	6	Splicing factor, arginine/serine-rich 8 (suppressor-of-white-apricot homolog, Drosophila)
SHANK1	5	SH3 and multiple ankyrin repeat domains 1	GO:0005515 GO:0005622 GO:0005624 GO:0005737 GO:0007016 GO:0030054 GO:0030425 GO:0045202 GO:0045211
SHISA7	4
SIX3	4	SIX homeobox 3	GO:0003700 GO:0003705 GO:0005515 GO:0005634 GO:0006355 GO:0007275 GO:0007420 GO:0007601 GO:0016481 GO:0016564 GO:0030178 GO:0043010 GO:0043565
SKAP2	4	Src kinase associated phosphoprotein 2	GO:0005070 GO:0005737 GO:0005886 GO:0006461 GO:0007165 GO:0008285 GO:0042113
SLC17A7	4	Solute carrier family 17 (sodium-dependent inorganic phosphate cotransporter), member 7	GO:0005215 GO:0006810 GO:0006817 GO:0015319 GO:0015321 GO:0016021 GO:0042137 GO:0045202
SLC19A1	5	Solute carrier family 19 (folate transporter), member 1
SLC35C1	4	Solute carrier family 35, member C1	GO:0005351 GO:0005794 GO:0008643 GO:0016020 GO:0016021
SLC5A5	5	Solute carrier family 5 (sodium iodide symporter), member 5	GO:0005215 GO:0005886 GO:0006810 GO:0006811 GO:0006814 GO:0008507 GO:0015111 GO:0015293 GO:0015705 GO:0016020 GO:0016021 GO:0031402 GO:0001726 GO:0001891 GO:0003779 GO:0005509 GO:0005737 GO:0005829 GO:0005884 GO:0008150 GO:0042802 GO:0051015 GO:0051017
SLC8A2	5	Solute carrier family 8 (sodium-calcium exchanger), member 2	GO:0005432 GO:0005509 GO:0005516 GO:0006811 GO:0006814 GO:0006816 GO:0007154 GO:0015297 GO:0016020 GO:0016021 GO:0031402	hsa04020
SMARCD3	7	SWI/SNF related, matrix associated, actin dependent regulator of chromatin, subfamily d, member 3	GO:0003007 GO:0003713 GO:0005102 GO:0005515 GO:0005634 GO:0005654 GO:0006338 GO:0006350 GO:0006357 GO:0008134 GO:0016514 GO:0030528 GO:0035257 GO:0042692 GO:0043393 GO:0045893 GO:0045941 GO:0003823 GO:0004872 GO:0005886 GO:0006952 GO:0006955 GO:0007165
SND1	4	Staphylococcal nuclease and tudor domain containing 1	GO:0003676 GO:0003712 GO:0004518 GO:0005515 GO:0005634 GO:0005737 GO:0006350 GO:0006355
SOX11	4	SRY (sex determining region Y)-box 11	GO:0001568 GO:0004720 GO:0005507 GO:0005515 GO:0005581 GO:0006464 GO:0007169 GO:0016491 GO:0030199 GO:0030324 GO:0046872 GO:0048251
SP7	4	Sp7 transcription factor	GO:0001649 GO:0003676 GO:0003677 GO:0004986 GO:0005622 GO:0005634 GO:0006350 GO:0006357 GO:0007186 GO:0008270 GO:0016021 GO:0030528 GO:0046872
SP8	6	Sp8 transcription factor	GO:0003676 GO:0003677 GO:0005622 GO:0005634 GO:0006281 GO:0007186 GO:0008270 GO:0009953 GO:0009954 GO:0016021 GO:0016068 GO:0030326 GO:0042309 GO:0046872 GO:0050825 GO:0050826
SPIB	4	Spi-B transcription factor (Spi-1/PU.1 related)	GO:0003700 GO:0003702 GO:0005634 GO:0005737 GO:0006350 GO:0006355 GO:0006357 GO:0030225 GO:0043565
SPRY3	4	Sprouty homolog 3 (Drosophila)	GO:0003674 GO:0005515 GO:0005737 GO:0007275 GO:0009966 GO:0016020	hsa04630
SSPO	5	SCO-spondin homolog (Bos taurus)	GO:0005179 GO:0005576 GO:0009986
SSU72	5	SSU72 RNA polymerase II CTD phosphatase homolog (S. cerevisiae)	GO:0006520 GO:0016597 GO:0016743
STK35	4	Serine/threonine kinase 35	GO:0000166 GO:0004672 GO:0004674 GO:0004713 GO:0005524 GO:0005634 GO:0005737 GO:0006468 GO:0016740
SYPL2	5	Synaptophysin-like 2	GO:0005215 GO:0006810 GO:0006874 GO:0008021 GO:0016020 GO:0016021
SYT5	4	Synaptotagmin V	GO:0000166 GO:0004672 GO:0004674 GO:0004706 GO:0004708 GO:0004713 GO:0005524 GO:0005575 GO:0006468 GO:0007257 GO:0016740 GO:0042803 GO:0046777 GO:0005215 GO:0005509 GO:0005768 GO:0006810 GO:0007268 GO:0008021 GO:0016020 GO:0016021 GO:0030054 GO:0031410 GO
TAS1R1	5	Taste receptor, type 1, member 1	GO:0004872 GO:0004930 GO:0007165 GO:0007186 GO:0008067 GO:0008527 GO:0016020 GO:0016021 GO:0046982 GO:0050896 GO:0050917	hsa04742
TBC1D15	4	TBC1 domain family, member 15	GO:0005096 GO:0005097 GO:0005622 GO:0005739 GO:0032313
TBX3	4	T-box 3 (ulnar mammary syndrome)	GO:0001501 GO:0001568 GO:0001701 GO:0003007 GO:0003700 GO:0003702 GO:0004940 GO:0005634 GO:0006350 GO:0006355 GO:0006357 GO:0006916 GO:0007186 GO:0007275 GO:0007569 GO:0008284 GO:0008595 GO:0009887 GO:0016021 GO:0016564 GO:0016565 GO:0021761 GO:0030539 GO
TCF3	6	Transcription factor 3 (E2A immunoglobulin enhancer binding factors E12/E47)	GO:0002326 GO:0003677 GO:0003700 GO:0004882 GO:0005496 GO:0005515 GO:0005634 GO:0005667 GO:0006355 GO:0030528 GO:0042803 GO:0045449 GO:0045893 GO:0046982
TFAMP1	5
TFAP2A	5	Transcription factor AP-2 alpha (activating enhancer binding protein 2 alpha)	GO:0003700 GO:0003705 GO:0003713 GO:0005515 GO:0005634 GO:0006350 GO:0006355 GO:0006357 GO:0007165 GO:0007398 GO:0021506 GO:0046983 GO:0048701 GO:0048705
TLX2	5	T-cell leukemia homeobox 2
TMEM130	7	Transmembrane protein 130
TMEM132C	4	Transmembrane protein 132C
TMEM146	4	Transmembrane protein 146	GO:0008152 GO:0016020 GO:0016021 GO:0016491
TMEM72	4
TNNT1	5	Troponin T type 1 (skeletal, slow)	GO:0005515 GO:0005634 GO:0006355 GO:0008270 GO:0046872
TNRC6C	6	Trinucleotide repeat containing 6C	GO:0000166 GO:0003676 GO:0003723
TRIM27	5	Tripartite motif-containing 27	GO:0000122 GO:0003677 GO:0004714 GO:0005515 GO:0005622 GO:0005624 GO:0005634 GO:0005654 GO:0005737 GO:0005887 GO:0006350 GO:0006355 GO:0007283 GO:0008270 GO:0008283 GO:0031965 GO:0045814 GO:0046872
TRIM28	7	Tripartite motif-containing 28	GO:0000122 GO:0000785 GO:0001837 GO:0003700 GO:0003713 GO:0003714 GO:0005249 GO:0005515 GO:0005622 GO:0005634 GO:0006350 GO:0006813 GO:0007242 GO:0008076 GO:0008270 GO:0016564 GO:0042309 GO:0043193 GO:0043565 GO:0046872 GO:0050825 GO:0050826
TRPV3	4	Transient receptor potential cation channel, subfamily V, member 3	GO:0005216 GO:0005262 GO:0005509 GO:0006811 GO:0006816 GO:0009266 GO:0016020 GO:0016021
TSNARE1	4	T-SNARE domain containing 1	GO:0005515 GO:0016020 GO:0016021 GO:0016192	hsa04130
TTC26	4	Tetratricopeptide repeat domain 26
TTLL6	4	Tubulin tyrosine ligase-like family, member 6
UBE2MP1	6	Ubiquitin-conjugating enzyme E2M pseudogene 1
UBE3C	4	Ubiquitin protein ligase E3C	GO:0000209 GO:0004842 GO:0005515 GO:0005622 GO:0005634 GO:0005829 GO:0006464 GO:0006512 GO:0016874 GO:0043234	hsa04120
UMPS	4	Uridine monophosphate synthetase (orotate phosphoribosyl transferase and orotidine-5'-decarboxylase)	GO:0003674 GO:0005615 GO:0005634 GO:0008150	hsa00240
UNCX	5	UNC homeobox	GO:0003700 GO:0005634 GO:0006355 GO:0043565
USP14	4	Ubiquitin specific peptidase 14 (tRNA-guanine transglycosylase)	GO:0004197 GO:0004221 GO:0005625 GO:0006464 GO:0006511 GO:0006512 GO:0007268 GO:0008193 GO:0019717 GO:0045735
USP42	5	Ubiquitin specific peptidase 42	GO:0004221 GO:0006511 GO:0006512 GO:0008233 GO:0008234
VAMP8	4	Vesicle-associated membrane protein 8 (endobrevin)	GO:0005515 GO:0005624 GO:0005769 GO:0006461 GO:0006904 GO:0008021 GO:0016020 GO:0016021 GO:0016192	hsa04130
VPS37D	4	Vacuolar protein sorting 37 homolog D (S. cerevisiae)	GO:0003774 GO:0005249 GO:0006813 GO:0009296 GO:0009424 GO:0016021
VSTM2A	5	V-set and transmembrane domain containing 2A
WDR5	4	WD repeat domain 5	GO:0001501 GO:0005515 GO:0005622 GO:0005634 GO:0045449
WDR65	4	WD repeat domain 65	GO:0016020 GO:0016021
WNT16	5	Wingless-type MMTV integration site family, member 16	GO:0004871 GO:0005201 GO:0005576 GO:0005578 GO:0007223 GO:0007267 GO:0007275	hsa04310 hsa04340 hsa04916 hsa05217
WNT2	4	Wingless-type MMTV integration site family member 2	GO:0001764 GO:0001937 GO:0004713 GO:0004871 GO:0005201 GO:0005576 GO:0005578 GO:0005624 GO:0005625 GO:0005739 GO:0005829 GO:0005886 GO:0005925 GO:0007223 GO:0007268 GO:0007275 GO:0007420 GO:0007595 GO:0009925 GO:0016324 GO:0016599 GO:0019861 GO:0019900 GO	hsa04310 hsa04340 hsa04916 hsa05217
XKR7	4	XK, Kell blood group complex subunit-related family, member 7	GO:0016020 GO:0016021
YBX2	4	Y box binding protein 2	GO:0003676 GO:0003677 GO:0003682 GO:0003729 GO:0005634 GO:0005737 GO:0006355 GO:0006366 GO:0007283 GO:0007286 GO:0008289 GO:0009386 GO:0017148 GO:0030529 GO:0045182
YTHDF1	4	YTH domain family, member 1	GO:0003677 GO:0004879 GO:0004969 GO:0005634 GO:0006355 GO:0007186 GO:0016021
ZBTB16	4	Zinc finger and BTB domain containing 16	GO:0001501 GO:0001823 GO:0003676 GO:0003677 GO:0003690 GO:0003700 GO:0005515 GO:0005622 GO:0005634 GO:0005829 GO:0005886 GO:0006350 GO:0006915 GO:0007417 GO:0008022 GO:0008270 GO:0008285 GO:0009880 GO:0009952 GO:0016566 GO:0016605 GO:0016607 GO:0017053 GO	hsa05221
ZDHHC4	6	Zinc finger, DHHC-type containing 4	GO:0008270 GO:0008415 GO:0016020 GO:0016021 GO:0016740 GO:0046872
ZFP41	5	Zinc finger protein 41 homolog (mouse)	GO:0003674 GO:0003676 GO:0003677 GO:0005622 GO:0005634 GO:0006350 GO:0006355 GO:0007275 GO:0007283 GO:0008150 GO:0008270 GO:0030154 GO:0046872
ZMYND15	5	Zinc finger, MYND-type containing 15	GO:0005041 GO:0005044 GO:0008009 GO:0008270 GO:0046872
ZNF12	5	Zinc finger protein 12	GO:0003676 GO:0003677 GO:0005622 GO:0005634 GO:0006350 GO:0006355 GO:0008270 GO:0046872
ZNF221	5	Zinc finger protein 221	GO:0003676 GO:0003677 GO:0005622 GO:0005634 GO:0006350 GO:0006355 GO:0008270 GO:0046872 GO:0005678 GO:0006334
ZNF229	4
ZNF467	5	Zinc finger protein 467	GO:0003676 GO:0003677 GO:0005622 GO:0005634 GO:0006350 GO:0006355 GO:0008152 GO:0008270 GO:0016491 GO:0046872
ZNF543	4	Zinc finger protein 543	GO:0003676 GO:0003677 GO:0005622 GO:0005634 GO:0006350 GO:0006355 GO:0008270 GO:0046872
ZNF702P	4
ZNF746	4	Zinc finger protein 746	GO:0003676 GO:0003677 GO:0005622 GO:0005634 GO:0006350 GO:0006355 GO:0008270 GO:0046872
ZNF767	5	Zinc finger family member 767
