# Supplementary material for: Global analysis of H3K4me3 and H3K27me3 profiles in glioblastoma stem cells and identification of SLC17A7 as a bivalent tumor suppressor gene
Source: Oncotarget. 2015 Jan 22;6(7):5369–81. doi: 10.18632/oncotarget.3030 (PMC4467155; doi:10.18632/oncotarget.3030)
Supplement: Supplementary file 8 [file oncotarget-06-5369-s008.xls]

## Sheet: astrocyte_bivalent10k.annot1mb
Supplementary Table 8. Bivalent genes for astrocytes
#seq_id	chromosome	start	end	strand	annotation
1	chr1	2618800	2623599	+	MMEL1	NM_033467
2	chr1	2627800	2633199	+	MMEL1	NM_033467
3	chr1	3569200	3575999	+	TP73	NM_005427
4	chr1	4835600	4839999	+	AJAP1	NM_001042478
5	chr1	10757000	10764399	+	CASZ1	NM_017766
6	chr1	10767600	10771199	+	CASZ1	NM_017766
7	chr1	10772000	10782999	+	CASZ1	NM_017766
8	chr1	10808800	10814799	+	CASZ1	NM_017766
9	chr1	10815600	10817999	+	CASZ1	NM_017766
10	chr1	17381200	17385599	+	SDHB	NM_003000
11	chr1	17677800	17681599	+	PADI4	NM_012387
12	chr1	18272200	18276599	+	ACTL8	NM_030812
13	chr1	18966400	18975199	+	PAX7	NM_013945
14	chr1	18978600	18980999	+	PAX7	NM_013945
15	chr1	18981800	18987999	+	PAX7	NM_013945
16	chr1	25225600	25228199	+	RUNX3	NM_004350
17	chr1	25241600	25246399	+	RUNX3	NM_004350
18	chr1	26353400	26356399	+	EXTL1	NM_004455
19	chr1	26365600	26371799	+	SLC30A2	NM_001004434
20	chr1	32737600	32740999	+	LCK	NM_005356
21	chr1	33695000	33698199	+	ZNF362	NM_152493
22	chr1	33713800	33719799	+	ZNF362	NM_152493
23	chr1	37233800	37237999	+	GRIK3	NM_000831
24	chr1	38095200	38096999	+	RSPO1	NM_001038633
25	chr1	38098800	38105999	+	RSPO1	NM_001038633
26	chr1	38106800	38110799	+	RSPO1	NM_001038633
27	chr1	38226200	38232799	+	EPHA10	NM_173641
28	chr1	43731400	43737599	+	TMEM125	NM_144626
29	chr1	45067000	45071799	+	RNF220	NM_018150
30	chr1	45452600	45457199	+	EIF2B3	NM_001166588
31	chr1	50885800	50893999	+	DMRTA2	NM_032110
32	chr1	50895800	50898199	+	DMRTA2	NM_032110
33	chr1	55171200	55176399	+	C1orf175	NM_001039464
34	chr1	67201000	67201199	+	SGIP1	NM_032291
35	chr1	68677400	68680999	+	GPR177	NM_024911
36	chr1	68706200	68710999	+	GPR177	NM_024911
37	chr1	91167400	91186599	+	BARHL2	NM_020063
38	chr1	92431000	92432799	+	BRDT	NM_001726
39	chr1	110020000	110025999	+	SYPL2	NM_001040709
40	chr1	121480400	121485599	+	LOC647121	NR_003955
41	chr1	145074800	145076399	+	PDE4DIP	NM_022359
42	chr1	148549800	148552999	+	NBPF15	NM_173638
43	chr1	160721400	160721999	+	SLAMF7	NM_021181
44	chr1	161375600	161380199	+	C1orf192	NM_001013625
45	chr1	201912600	201919799	+	LMOD1	NM_012134
46	chr1	212777400	212780399	+	ATF3	NM_001030287
47	chr1	212777400	212780399	+	ATF3	NM_001030287
48	chr1	218336200	218339999	+	RRP15	NM_016052
49	chr1	232855600	232858399	+	KIAA1383	NM_019090
50	chr1	245306400	245308399	+	KIF26B	NM_018012
51	chr2	2671800	2675999	+	MYT1L	NM_015025
52	chr2	19548400	19565199	+	OSR1	NM_145260
53	chr2	40479400	40479999	+	SLC8A1	NM_001112800
54	chr2	45223000	45236199	+	SIX2	NM_016932
55	chr2	45237000	45240599	+	SIX2	NM_016932
56	chr2	48300400	48305799	+	FBXO11	NM_012167
57	chr2	55925800	55928399	+	PNPT1	NM_033109
58	chr2	61932200	61934799	+	FAM161A	NM_032180
59	chr2	66651800	66653999	+	MEIS1	NM_002398
60	chr2	66651800	66653999	+	MEIS1	NM_002398
61	chr2	73409800	73413799	+	NOTO	NM_001134462
62	chr2	74042000	74049999	+	C2orf78	NM_001080474
63	chr2	74668000	74672399	+	RTKN	NM_001015055
64	chr2	74746200	74750199	+	DQX1	NM_133637
65	chr2	95652600	95659399	+	MAL	NM_022439
66	chr2	95660400	95663799	+	MAL	NM_022439
67	chr2	95668400	95674399	+	MAL	NM_022439
68	chr2	102000000	102005199	+	CREG2	NM_153836
69	chr2	109697800	109702399	+	LOC100287216	NR_029193
70	chr2	128289800	128293799	+	MYO7B	NM_001080527
71	chr2	128788600	128791999	+	SAP130	NM_001145928
72	chr2	132183600	132186399	+	LOC401010	NR_002826
73	chr2	133011400	133017599	+	NCRNA00164	NR_027020
74	chr2	133011400	133017599	+	NCRNA00164	NR_027020
75	chr2	133018600	133021599	+	NCRNA00164	NR_027020
76	chr2	133018600	133021599	+	NCRNA00164	NR_027020
77	chr2	133018600	133021599	+	NCRNA00164	NR_027020
78	chr2	133022400	133040799	+	NCRNA00164	NR_027020
79	chr2	133022400	133040799	+	NCRNA00164	NR_027020
80	chr2	133022400	133040799	+	NCRNA00164	NR_027020
81	chr2	157174200	157180199	+	NR4A2	NM_006186
82	chr2	157183600	157188599	+	NR4A2	NM_006186
83	chr2	162136400	162142999	+	PSMD14	NM_005805
84	chr2	170217600	170220599	+	LRP2	NM_004525
85	chr2	175593000	175596399	+	CHRNA1	NM_000079
86	chr2	219253600	219259399	+	SLC11A1	NM_000578
87	chr2	219261600	219263199	+	SLC11A1	NM_000578
88	chr2	220117800	220120999	+	TUBA4B	NR_003063
89	chr2	233548200	233551799	+	EFHD1	NM_025202
90	chr2	237474400	237478999	+	CXCR7	NM_020311
91	chr2	239322800	239326999	+	ASB1	NM_001040445
92	chr2	240325200	240329199	+	HDAC4	NM_006037
93	chr3	12891800	12899199	+	RPL32	NM_000994
94	chr3	13243400	13250799	+	NUP210	NM_024923
95	chr3	13561200	13568199	+	HDAC11	NM_001136041
96	chr3	39851200	39853399	+	MYRIP	NM_015460
97	chr3	57200200	57205799	+	IL17RD	NM_017563
98	chr3	75716800	75721999	+	FRG2C	NM_001124759
99	chr3	121902000	121904799	+	CASR	NM_000388
100	chr3	127346800	127351599	+	PODXL2	NM_015720
101	chr3	147121800	147127399	+	ZIC4	NM_032153
102	chr3	147121800	147127399	+	ZIC4	NM_032153
103	chr3	147128400	147134199	+	ZIC1	NM_003412
104	chr3	147128400	147134199	+	ZIC1	NM_003412
105	chr3	147135800	147140999	+	ZIC1	NM_003412
106	chr3	147135800	147140999	+	ZIC1	NM_003412
107	chr3	183956000	183958799	+	VWA5B2	NM_138345
108	chr3	183971400	183975599	+	ECE2	NM_032331
109	chr3	186651600	186659399	+	ST6GAL1	NM_173216
110	chr3	195527400	195530799	+	MUC4	NM_004532
111	chr3	195536000	195541799	+	MUC4	NM_004532
112	chr3	195542600	195552399	+	MUC4	NM_004532
113	chr4	458600	462599	+	ABCA11P	NR_002451
114	chr4	583200	587999	+	PDE6B	NM_000283
115	chr4	776600	784799	+	CPLX1	NM_006651
116	chr4	989400	996199	+	IDUA	NM_000203
117	chr4	2320200	2322799	+	ZFYVE28	NM_020972
118	chr4	2332800	2337199	+	ZFYVE28	NM_020972
119	chr4	8071000	8076599	+	ABLIM2	NM_001130088
120	chr4	8081000	8087799	+	ABLIM2	NM_001130088
121	chr4	8157200	8159799	+	ABLIM2	NM_001130088
122	chr4	8169800	8174999	+	ABLIM2	NM_001130088
123	chr4	8678400	8679799	+	CPZ	NM_001014447
124	chr4	8687000	8692599	+	CPZ	NM_001014447
125	chr4	78973200	78976999	+	FRAS1	NM_001166133
126	chr4	154709200	154714399	+	SFRP2	NM_003013
127	chr4	158140200	158144399	+	GRIA2	NM_001083620
128	chr5	1859400	1863199	+	IRX4	NM_016358
129	chr5	1864400	1869199	+	IRX4	NM_016358
130	chr5	1870000	1883799	+	IRX4	NM_016358
131	chr5	25303800	25305199	+	CDH10	NM_006727
132	chr5	50258800	50266399	+	PARP8	NM_024615
133	chr5	54471200	54474399	+	CDC20B	NM_001145734
134	chr5	59186000	59189199	+	PDE4D	NM_001104631
135	chr5	71146600	71146999	+	CARTPT	NM_004291
136	chr5	72752600	72758399	+	FOXD1	NM_004472
137	chr5	81774000	81776599	+	ATP6AP1L	NM_001017971
138	chr5	92906000	92909999	+	FLJ42709	NR_021490
139	chr5	134346400	134349399	+	CATSPER3	NM_178019
140	chr5	134350800	134358599	+	CATSPER3	NM_178019
141	chr5	134361400	134367999	+	PITX1	NM_002653
142	chr5	140710200	140714399	+	PCDHGA1	NM_031993
143	chr5	146639600	146640599	+	STK32A	NM_145001
144	chr5	158821800	158826399	+	LOC285627	NR_027110
145	chr5	167671200	167674799	+	ODZ2	NM_001122679
146	chr5	172753000	172757399	+	STC2	NM_003714
147	chr5	175866400	175869799	+	FAF2	NM_014613
148	chr5	176788200	176795999	+	RGS14	NM_006480
149	chr5	179821200	179826799	+	GFPT2	NM_005110
150	chr5	180621600	180625599	+	TRIM7	NM_203297
151	chr5	180627800	180631599	+	TRIM7	NM_203294
152	chr6	812400	816999	+	EXOC2	NM_018303
153	chr6	5993000	5995599	+	NRN1	NM_016588
154	chr6	6006000	6008399	+	NRN1	NM_016588
155	chr6	26587800	26590599	+	ABT1	NM_013375
156	chr6	28697600	28702799	+	SCAND3	NM_052923
157	chr6	28703800	28711599	+	SCAND3	NM_052923
158	chr6	30448200	30451199	+	HLA-E	NM_005516
159	chr6	31181200	31181799	+	HCG27	NR_026791
160	chr6	32114600	32119399	+	PRRT1	NM_030651
161	chr6	33731800	33735199	+	LEMD2	NM_001143944
162	chr6	35277200	35281999	+	DEF6	NM_022047
163	chr6	35287600	35289599	+	DEF6	NM_022047
164	chr6	35296000	35300999	+	DEF6	NM_022047
165	chr6	35296000	35300999	+	DEF6	NM_022047
166	chr6	36516000	36523399	+	STK38	NM_007271
167	chr6	75916200	75918399	+	COL12A1	NM_080645
168	chr6	101839200	101842799	+	GRIK2	NM_175768
169	chr6	101839200	101842799	+	GRIK2	NM_175768
170	chr6	101846600	101851799	+	GRIK2	NM_175768
171	chr6	101846600	101851799	+	GRIK2	NM_175768
172	chr6	166076800	166080399	+	PDE10A	NM_006661
173	chr6	170479800	170483399	+	LOC154449	NR_002787
174	chr7	1706800	1709599	+	ELFN1	NM_001128636
175	chr7	1711200	1712999	+	ELFN1	NM_001128636
176	chr7	1713800	1717599	+	ELFN1	NM_001128636
177	chr7	26896200	26898999	+	SKAP2	NM_003930
178	chr7	44199400	44203599	+	GCK	NM_000162
179	chr7	67931000	67935999	+	---
180	chr7	69054000	69057599	+	AUTS2	NM_001127231
181	chr7	71350000	71351199	+	CALN1	NM_001017440
182	chr7	71357400	71360199	+	CALN1	NM_001017440
183	chr7	73060600	73065399	+	VPS37D	NM_001077621
184	chr7	73383800	73387199	+	ELN	NM_001081753
185	chr7	73388000	73392799	+	ELN	NM_001081753
186	chr7	98463800	98467199	+	TMEM130	NM_001134451
187	chr7	98471000	98474799	+	TRRAP	NM_003496
188	chr7	100115800	100118799	+	AGFG2	NM_006076
189	chr7	100185000	100189599	+	FBXO24	NM_001163499
190	chr7	101197000	101198999	+	EMID2	NM_133457
191	chr7	121939200	121948999	+	FEZF1	NM_001024613
192	chr7	121950200	121952199	+	FEZF1	NM_001024613
193	chr7	121954400	121958599	+	CADPS2	NM_017954
194	chr7	127985400	127991199	+	PRRT4	NM_001114726
195	chr7	127992400	128008399	+	PRRT4	NM_001114726
196	chr7	128510600	128515199	+	KCP	NM_001135914
197	chr7	128783000	128788199	+	TSPAN33	NM_178562
198	chr7	142922200	142924399	+	TAS2R40	NM_176882
199	chr7	152619400	152622399	+	ACTR3B	NM_001040135
200	chr7	157285200	157289999	+	PTPRN2	NM_002847
201	chr7	157492200	157496399	+	PTPRN2	NM_002847
202	chr7	157623800	157626399	+	PTPRN2	NM_002847
203	chr8	1801200	1804599	+	ARHGEF10	NM_014629
204	chr8	20175200	20178199	+	LZTS1	NM_021020
205	chr8	21973800	21977399	+	HR	NM_018411
206	chr8	23556400	23574599	+	NKX2-6	NM_001136271
207	chr8	54774400	54780599	+	RGS20	NM_170587
208	chr8	61583000	61588999	+	CHD7	NM_017780
209	chr8	61583000	61588999	+	CHD7	NM_017780
210	chr8	65283000	65283999	+	MIR124-2	NR_029669
211	chr8	65284800	65287799	+	MIR124-2	NR_029669
212	chr8	65288600	65292999	+	MIR124-2	NR_029669
213	chr8	67847600	67850599	+	SNHG6	NR_002599
214	chr8	67847600	67850599	+	SNHG6	NR_002599
215	chr8	95675400	95679399	+	ESRP1	NM_017697
216	chr8	114444000	114446799	+	CSMD3	NM_052900
217	chr8	136465000	136468999	+	KHDRBS3	NM_006558
218	chr8	136465000	136468999	+	KHDRBS3	NM_006558
219	chr8	143174000	143177999	+	NCRNA00051	NR_024378
220	chr8	143822600	143833599	+	LYPD2	NM_205545
221	chr8	145699000	145702399	+	FOXH1	NM_003923
222	chr9	23820600	23824799	+	ELAVL2	NM_004432
223	chr9	23829600	23831999	+	ELAVL2	NM_004432
224	chr9	35485000	35486599	+	LOC158381	NR_003581
225	chr9	35818800	35822799	+	C9orf128	NM_001012446
226	chr9	37024200	37032399	+	PAX5	NM_016734
227	chr9	37033200	37047199	+	PAX5	NM_016734
228	chr9	37723400	37726999	+	FRMPD1	NM_014907
229	chr9	37735800	37737199	+	FRMPD1	NM_014907
230	chr9	68411000	68415199	+	ANKRD20A3	NM_001012419
231	chr9	80261800	80263999	+	GNA14	NM_004297
232	chr9	84309800	84311399	+	TLE1	NM_005077
233	chr9	87283400	87287599	+	NTRK2	NM_001007097
234	chr9	89812200	89814799	+	C9orf170	NM_001001709
235	chr9	94949000	94952599	+	IARS	NM_013417
236	chr9	96582600	96586399	+	BARX1	NM_021570
237	chr9	97018800	97022599	+	ZNF169	NM_194320
238	chr9	100163200	100167199	+	LOC286359	NR_026847
239	chr9	114281400	114285999	+	ZNF483	NM_133464
240	chr9	115823400	115825599	+	ZFP37	NM_003408
241	chr9	126942600	126946599	+	NEK6	NM_001166167
242	chr9	130366600	130371599	+	STXBP1	NM_003165
243	chr9	130687000	130692399	+	PIP5KL1	NM_173492
244	chr9	130896600	130902199	+	LOC389791	NR_024425
245	chr9	134666800	134670399	+	RAPGEF1	NM_005312
246	chr9	134681200	134683799	+	MED27	NM_004269
247	chr9	134684800	134689799	+	MED27	NM_004269
248	chr9	135023000	135034599	+	NTNG2	NM_032536
249	chr9	135035600	135036799	+	NTNG2	NM_032536
250	chr9	135037800	135042999	+	NTNG2	NM_032536
251	chr9	135044600	135047599	+	NTNG2	NM_032536
252	chr9	135698400	135704199	+	C9orf98	NM_152572
253	chr9	138855600	138859399	+	UBAC1	NM_016172
254	chr9	139217400	139219799	+	LOC26102	NR_026964
255	chr9	139875400	139880799	+	LCNL1	NM_207510
256	chr9	139891600	139899399	+	CLIC3	NM_004669
257	chr10	7451800	7455799	+	SFMBT2	NM_001029880
258	chr10	12733400	12733599	+	CAMK1D	NM_020397
259	chr10	23477600	23481599	+	PTF1A	NM_178161
260	chr10	23482400	23491399	+	PTF1A	NM_178161
261	chr10	71446000	71450599	+	C10orf35	NM_145306
262	chr10	75392400	75396399	+	MYOZ1	NM_021245
263	chr10	88353800	88357599	+	OPN4	NM_033282
264	chr10	99686000	99690399	+	CRTAC1	NM_018058
265	chr10	101342600	101346999	+	SLC25A28	NM_031212
266	chr10	104170000	104174599	+	PSD	NM_002779
267	chr10	116060200	116063599	+	AFAP1L2	NM_001001936
268	chr10	116068800	116073999	+	AFAP1L2	NM_001001936
269	chr10	116271200	116277199	+	ABLIM1	NM_006720
270	chr10	116278600	116285599	+	ABLIM1	NM_006720
271	chr10	116290400	116294999	+	ABLIM1	NM_002313
272	chr10	118888800	118903199	+	VAX1	NM_001112704
273	chr10	135136400	135143199	+	CALY	NM_015722
274	chr10	135499200	135502399	+	LOC653545	NM_001127389
275	chr11	1810000	1815399	+	HCCA2	NM_053005
276	chr11	1816200	1821799	+	HCCA2	NM_053005
277	chr11	2211200	2213999	+	TH	NM_000360
278	chr11	2216400	2222199	+	TH	NM_000360
279	chr11	17495000	17500999	+	ABCC8	NM_000352
280	chr11	22361400	22368599	+	SLC17A6	NM_020346
281	chr11	29386600	29386799	+	KCNA4	NM_002233
282	chr11	36535600	36538199	+	TRAF6	NM_145803
283	chr11	39412000	39412199	+	LRRC4C	NM_020929
284	chr11	57280200	57284399	+	SLC43A1	NM_003627
285	chr11	57399000	57402599	+	MIR130A	NR_029673
286	chr11	57414200	57420199	+	YPEL4	NM_145008
287	chr11	57414200	57420199	+	YPEL4	NM_145008
288	chr11	57421000	57422999	+	CLP1	NM_001142597
289	chr11	60503200	60507599	+	MS4A15	NM_001098835
290	chr11	61721000	61728399	+	BEST1	NM_001139443
291	chr11	63696200	63700599	+	NAT11	NM_024771
292	chr11	70555600	70560199	+	SHANK2	NM_012309
293	chr11	70561000	70567799	+	SHANK2	NM_012309
294	chr11	71923000	71927399	+	FOLR2	NM_001113534
295	chr11	75060200	75063799	+	ARRB1	NM_004041
296	chr11	75934000	75941799	+	WNT11	NM_004626
297	chr11	75934000	75941799	+	WNT11	NM_004626
298	chr11	77904200	77907399	+	USP35	NM_020798
299	chr11	118022600	118025399	+	SCN4B	NM_001142348
300	chr11	118026200	118029199	+	SCN4B	NM_001142348
301	chr11	119215800	119219399	+	C1QTNF5	NM_015645
302	chr11	119956400	119959599	+	TRIM29	NM_012101
303	chr11	119962600	119967799	+	TRIM29	NM_012101
304	chr12	4377600	4382199	+	CCND2	NM_001759
305	chr12	48137200	48144199	+	RAPGEF3	NM_001098532
306	chr12	48145600	48150599	+	RAPGEF3	NM_001098532
307	chr12	49468400	49473799	+	RHEBL1	NM_144593
308	chr12	53719000	53723199	+	SP7	NM_152860
309	chr12	53727400	53734599	+	SP7	NM_152860
310	chr12	58156600	58160999	+	CYP27B1	NM_000785
311	chr12	58250000	58254999	+	CTDSP2	NM_005730
312	chr12	98863600	98866999	+	LOC100128191	NR_027157
313	chr12	110324000	110327399	+	GLTP	NM_016433
314	chr12	110856600	110860799	+	ARPC3	NM_005719
315	chr12	116500000	116500599	+	MED13L	NM_015335
316	chr12	124375200	124378799	+	DNAH10	NM_207437
317	chr12	124381600	124386999	+	DNAH10	NM_207437
318	chr12	128051800	128055399	+	TMEM132C	NM_001136103
319	chr12	128051800	128055399	+	TMEM132C	NM_001136103
320	chr12	132210800	132210999	+	SFRS8	NM_004592
321	chr12	133054600	133064999	+	FBRSL1	NM_001142641
322	chr13	20767400	20772199	+	GJB2	NM_004004
323	chr13	20773800	20775999	+	GJB2	NM_004004
324	chr13	25504600	25508799	+	LOC646405	NR_026730
325	chr13	27980800	27986999	+	GTF3A	NM_002097
326	chr13	27988400	27995399	+	GTF3A	NM_002097
327	chr13	27988400	27995399	+	GTF3A	NM_002097
328	chr13	53418600	53421199	+	PCDH8	NM_002590
329	chr13	53422200	53424799	+	PCDH8	NM_002590
330	chr13	79236600	79240799	+	RNF219	NM_024546
331	chr13	95354000	95357999	+	SOX21	NM_007084
332	chr13	111572200	111574999	+	ANKRD10	NM_017664
333	chr13	112033800	112036799	+	C13orf16	NM_152324
334	chr14	61112400	61123399	+	SIX1	NM_005982
335	chr14	73514800	73517399	+	RBM25	NM_021239
336	chr14	75653200	75656399	+	TMED10	NM_006827
337	chr14	93896400	93898799	+	KIAA1409	NM_020818
338	chr14	97713000	97718599	+	VRK1	NM_003384
339	chr14	105328400	105331199	+	KIAA0284	NM_001112726
340	chr15	34372600	34372799	+	C15orf24	NM_020154
341	chr15	42358600	42363799	+	PLA2G4D	NM_178034
342	chr15	53075000	53099599	+	ONECUT1	NM_004498
343	chr15	68110600	68128399	+	LBXCOR1	NM_001031807
344	chr15	72674200	72681999	+	C15orf34	NR_027262
345	chr15	90538400	90541199	+	ZNF710	NM_198526
346	chr16	198400	203199	+	HBZ	NM_005332
347	chr16	3002800	3016799	+	KREMEN2	NM_024507
348	chr16	3060600	3065599	+	CLDN9	NM_020982
349	chr16	3060600	3065599	+	CLDN9	NM_020982
350	chr16	3077600	3086199	+	CCDC64B	NM_001103175
351	chr16	3077600	3086199	+	CCDC64B	NM_001103175
352	chr16	3217000	3235999	+	OR1F1	NM_012360
353	chr16	4196600	4198799	+	ADCY9	NM_001116
354	chr16	4202600	4206399	+	SRL	NM_001098814
355	chr16	11305600	11309399	+	CLEC16A	NM_015226
356	chr16	27823600	27828199	+	GSG1L	NM_144675
357	chr16	28504000	28507399	+	APOB48R	NM_018690
358	chr16	29905800	29910399	+	SEZ6L2	NM_001114099
359	chr16	30802400	30806999	+	ZNF629	NM_001080417
360	chr16	31181400	31184999	+	FUS	NR_028388
361	chr16	31181400	31184999	+	FUS	NR_028388
362	chr16	31769800	31770199	+	ZNF720	NM_001130913
363	chr16	33949600	33961799	+	UBE2MP1	NR_002837
364	chr16	33949600	33961799	+	UBE2MP1	NR_002837
365	chr16	33962800	33966599	+	UBE2MP1	NR_002837
366	chr16	33962800	33966599	+	UBE2MP1	NR_002837
367	chr16	53460400	53463599	+	RBL2	NM_005611
368	chr16	66956800	66958799	+	RRAD	NM_004165
369	chr16	72979200	72983599	+	ZFHX3	NM_006885
370	chr16	73095200	73101799	+	ZFHX3	NM_001164766
371	chr16	74710200	74713399	+	MLKL	NM_001142497
372	chr16	74778400	74783799	+	FA2H	NM_024306
373	chr16	75022400	75025799	+	WDR59	NM_030581
374	chr16	75022400	75025799	+	WDR59	NM_030581
375	chr16	84230200	84234199	+	ADAD2	NM_139174
376	chr16	85045600	85047599	+	ZDHHC7	NM_017740
377	chr16	86533800	86541799	+	FOXF1	NM_001451
378	chr16	86543800	86547799	+	FOXF1	NM_001451
379	chr16	86548800	86552399	+	FOXF1	NM_001451
380	chr16	86604400	86609199	+	FOXC2	NM_005251
381	chr16	88507600	88515399	+	ZNF469	NM_001127464
382	chr16	88516200	88518999	+	ZFPM1	NM_153813
383	chr16	88531800	88535399	+	ZFPM1	NM_153813
384	chr17	153000	156799	+	RPH3AL	NM_006987
385	chr17	157600	162799	+	RPH3AL	NM_006987
386	chr17	167200	172599	+	RPH3AL	NM_006987
387	chr17	1076000	1083999	+	ABR	NM_021962
388	chr17	1918200	1927599	+	RTN4RL1	NM_178568
389	chr17	1929000	1932999	+	DPH1	NM_001383
390	chr17	6605200	6612999	+	SLC13A5	NM_001143838
391	chr17	6925000	6927599	+	BCL6B	NM_181844
392	chr17	7282000	7284799	+	TNK1	NM_003985
393	chr17	7348200	7353999	+	CHRNB1	NM_000747
394	chr17	7972600	7985799	+	ALOX12B	NM_001139
395	chr17	7986800	7989799	+	ALOX12B	NM_001139
396	chr17	7996000	8000799	+	ALOXE3	NM_021628
397	chr17	18045200	18050599	+	MYO15A	NM_016239
398	chr17	19432400	19436799	+	SLC47A1	NM_018242
399	chr17	19437600	19444599	+	SLC47A1	NM_018242
400	chr17	26707000	26710199	+	SARM1	NM_015077
401	chr17	34989800	34996199	+	MRM1	NM_024864
402	chr17	34997200	35008799	+	MRM1	NM_024864
403	chr17	35182800	35186999	+	LHX1	NM_005568
404	chr17	35198800	35204599	+	LHX1	NM_005568
405	chr17	36101400	36108199	+	HNF1B	NM_000458
406	chr17	39835400	39840999	+	EIF1	NM_005801
407	chr17	42388600	42396399	+	RUNDC3A	NM_006695
408	chr17	42419400	42421399	+	GRN	NM_002087
409	chr17	45266400	45267599	+	CDC27	NM_001256
410	chr17	47067600	47074399	+	IGF2BP1	NM_006546
411	chr17	47502800	47507399	+	PHB	NM_002634
412	chr17	47512800	47516999	+	PHB	NM_002634
413	chr17	47949800	47954799	+	TAC4	NM_170685
414	chr17	47958600	47961399	+	TAC4	NM_170685
415	chr17	47962400	47970599	+	TAC4	NM_170685
416	chr17	48633800	48644799	+	CACNA1G	NM_198397
417	chr17	56229400	56235999	+	OR4D1	NM_012374
418	chr17	56240600	56242999	+	OR4D2	NM_001004707
419	chr17	58213200	58219799	+	CA4	NM_000717
420	chr17	58220800	58231199	+	CA4	NM_000717
421	chr17	61558800	61561799	+	ACE	NM_000789
422	chr17	61562600	61571199	+	ACE	NM_152830
423	chr17	63085200	63091399	+	GNA13	NM_006572
424	chr17	63097000	63101399	+	RGS9	NM_001165933
425	chr17	75717200	75725399	+	FLJ45079	NR_028337
426	chr17	78060400	78062399	+	CCDC40	NM_017950
427	chr17	79303800	79310999	+	TMEM105	NM_178520
428	chr17	79469400	79474599	+	ACTG1	NM_001614
429	chr17	79469400	79474599	+	ACTG1	NM_001614
430	chr17	79469400	79474599	+	ACTG1	NM_001614
431	chr17	79489000	79496599	+	FSCN2	NM_012418
432	chr17	79489000	79496599	+	FSCN2	NM_012418
433	chr17	79614200	79616399	+	TSPAN10	NM_031945
434	chr17	80666600	80670599	+	FN3KRP	NM_024619
435	chr18	106000	112399	+	USP14	NM_001037334
436	chr18	106000	112399	+	USP14	NM_001037334
437	chr18	106000	112399	+	USP14	NM_001037334
438	chr18	33763000	33766399	+	MOCOS	NM_017947
439	chr18	35092200	35094599	+	BRUNOL4	NM_020180
440	chr18	35101800	35106799	+	BRUNOL4	NM_020180
441	chr18	43302000	43307199	+	SLC14A1	NM_001128588
442	chr18	47823400	47829599	+	CXXC1	NM_014593
443	chr18	47823400	47829599	+	CXXC1	NM_014593
444	chr18	70535800	70538399	+	NETO1	NM_138966
445	chr18	74461800	74465399	+	ZNF236	NM_007345
446	chr18	77325400	77330199	+	NFATC1	NM_172389
447	chr18	77331000	77336799	+	NFATC1	NM_172389
448	chr18	77604400	77606599	+	KCNG2	NM_012283
449	chr18	77611600	77616799	+	KCNG2	NM_012283
450	chr19	524400	527199	+	CDC34	NM_004359
451	chr19	636000	639199	+	FGF22	NM_020637
452	chr19	1664400	1671599	+	TCF3	NM_003200
453	chr19	1672600	1689199	+	TCF3	NM_003200
454	chr19	3771400	3777799	+	RAX2	NM_032753
455	chr19	5887200	5895799	+	NDUFA11	NM_175614
456	chr19	5887200	5895799	+	NDUFA11	NM_175614
457	chr19	6496800	6501599	+	TUBB4	NM_006087
458	chr19	8392800	8399199	+	KANK3	NM_198471
459	chr19	8579600	8584999	+	ZNF414	NM_032370
460	chr19	10625000	10632999	+	S1PR5	NM_001166215
461	chr19	10644600	10648999	+	ATG4D	NM_032885
462	chr19	10650200	10651199	+	ATG4D	NM_032885
463	chr19	11586400	11590199	+	ELAVL3	NM_001420
464	chr19	11591000	11593399	+	ELAVL3	NM_001420
465	chr19	17977600	17987199	+	SLC5A5	NM_000453
466	chr19	18656800	18660799	+	FKBP8	NM_012181
467	chr19	36022400	36028599	+	GAPDHS	NM_014364
468	chr19	37794400	37797199	+	HKR1	NM_181786
469	chr19	41639000	41644999	+	CYP2F1	NM_000774
470	chr19	42354400	42358799	+	DMRTC2	NM_001040283
471	chr19	42815600	42819999	+	TMEM145	NM_173633
472	chr19	45974400	45980599	+	FOSB	NM_001114171
473	chr19	46000600	46004799	+	FLJ40125	NM_001080401
474	chr19	46169000	46178599	+	GIPR	NM_000164
475	chr19	46179800	46181999	+	GIPR	NM_000164
476	chr19	48020400	48025399	+	ZNF541	NM_001101419
477	chr19	48944200	48945999	+	GRIN2D	NM_000836
478	chr19	49634600	49637799	+	PPFIA3	NM_003660
479	chr19	52665200	52668599	+	ZNF836	NM_001102657
480	chr19	54595200	54600999	+	OSCAR	NM_133168
481	chr19	54667000	54671199	+	TMC4	NM_001145303
482	chr19	55935400	55937999	+	SHISA7	NM_001145176
483	chr19	55939200	55943999	+	SHISA7	NM_001145176
484	chr19	55944800	55953399	+	SHISA7	NM_001145176
485	chr19	55954200	55957199	+	SHISA7	NM_001145176
486	chr19	58682200	58685399	+	ZNF274	NM_016325
487	chr19	58854200	58858599	+	A1BG	NM_130786
488	chr19	58859400	58863999	+	A1BG	NM_130786
489	chr20	2036600	2038399	+	STK35	NM_080836
490	chr20	2073600	2078999	+	STK35	NM_080836
491	chr20	3216600	3221399	+	SLC4A11	NM_032034
492	chr20	3226800	3231599	+	C20orf194	NM_001009984
493	chr20	13202600	13205999	+	ISM1	NM_080826
494	chr20	19188400	19192599	+	SLC24A3	NM_020689
495	chr20	21484800	21500799	+	NKX2-2	NM_002509
496	chr20	30679400	30685399	+	HCK	NM_002110
497	chr20	30686200	30692199	+	HCK	NM_002110
498	chr20	33282800	33286399	+	TP53INP2	NM_021202
499	chr20	34123200	34123399	+	C20orf173	NM_001145350
500	chr20	39310800	39317799	+	MAFB	NM_005461
501	chr20	39319000	39325399	+	MAFB	NM_005461
502	chr20	44450800	44453999	+	TNNC2	NM_003279
503	chr20	46410000	46412999	+	SULF2	NM_018837
504	chr20	47020800	47022799	+	LOC284749	NR_026958
505	chr20	47023600	47027399	+	LOC284749	NR_026958
506	chr20	51962400	51968199	+	TSHZ2	NM_173485
507	chr20	55032400	55034799	+	CASS4	NM_020356
508	chr20	55199000	55203599	+	TFAP2C	NM_003222
509	chr20	55842000	55844599	+	BMP7	NM_001719
510	chr20	61165200	61170399	+	C20orf166	NM_178463
511	chr20	61174600	61180799	+	C20orf166	NM_178463
512	chr20	61183400	61186999	+	C20orf166	NM_178463
513	chr20	62485400	62490999	+	C20orf135	NM_080622
514	chr21	34688400	34691399	+	IFNAR1	NM_000629
515	chr21	38024200	38028799	+	SIM2	NM_009586
516	chr21	40491600	40495599	+	PSMG1	NM_003720
517	chr21	45135400	45137999	+	PDXK	NM_003681
518	chr21	45770800	45773799	+	TRPM2	NM_003307
519	chr21	45788800	45792799	+	TRPM2	NM_003307
520	chr21	48045000	48048999	+	PRMT2	NM_206962
521	chr22	19155800	19158799	+	SLC25A1	NM_005984
522	chr22	20060600	20060799	+	DGCR8	NM_022720
523	chr22	32960800	32964399	+	SYN3	NM_003490
524	chr22	42092800	42097799	+	MEI1	NM_152513
525	chr22	42822600	42827399	+	NFAM1	NM_145912
526	chr22	42828200	42831199	+	NFAM1	NM_145912
527	chr22	44309200	44314199	+	PNPLA3	NM_025225
528	chr22	44694400	44698599	+	KIAA1644	NM_001099294
529	chr22	45217400	45218999	+	ARHGAP8	NM_001017526
530	chr22	45221400	45225199	+	ARHGAP8	NM_001017526
531	chr22	45232600	45237399	+	ARHGAP8	NM_001017526
532	chr22	50236800	50242199	+	ZBED4	NM_014838
533	chr22	50243200	50246799	+	ZBED4	NM_014838
534	chr22	50969000	50971999	+	ODF3B	NM_001014440
